# Supplementary material for: Crystal structures of 6-chloro­indan-1-one and 6-bromo­indan-1-one exhibit different inter­molecular packing inter­actions
Source: Acta Crystallogr E Crystallogr Commun. 2016 Oct 7;72(Pt 11):1536–40. doi: 10.1107/S2056989016015371 (PMC5095827; doi:10.1107/S2056989016015371)
Supplement: Supplementary file 1 [file e-72-01536-sup1.cif]

##############################################################################
#                                                                            #
# This CIF contains the data in a paper accepted for publication in          #
# Acta Crystallographica Section E. It conforms to the requirements of       #
# Notes for Authors for Acta Crystallographica Section E, and has been       #
# peer reviewed under the auspices of the IUCr Commission on Journals.       #
#                                                                            #
# Full details of the Crystallographic Information File format               #
# are given in the paper "The Crystallographic Information File (CIF):       #
# a New Standard Archive File for Crystallography" by S. R. Hall, F. H.      #
# Allen and I. D. Brown [Acta Cryst. (1991), A47, 655-685].                  #
#                                                                            #
# The current version of the core CIF dictionary is obtainable from          #
# ftp://ftp.iucr.org/pub/cif_core.dic.                                       #
#                                                                            #
# Software is freely available for graphical display of the structure(s)     #
# in this CIF. For information consult the CIF software page                 #
# http://www.iucr.org/resources/cif/software.                                #
#                                                                            #
# This file may be used for bona fide research purposes within the           #
# scientific community so long as proper attribution is given to the journal # 
# article from which it was obtained.                                        #
#                                                                            #
##############################################################################
data_global
_audit_creation_method     'APEX2 v2014.9-0'
_journal_date_recd_electronic     2016-09-28
_journal_date_accepted     2016-09-29
_journal_name_full     'Acta Crystallographica, Section E'
_journal_year     2016
_journal_volume     72
_journal_issue     11
_journal_page_first     1536
_journal_page_last     1540
_journal_paper_category     GO
_journal_paper_doi     10.1107/S2056989016015371
_journal_coeditor_code     SJ5508
_publ_contact_author_name     'Joseph M. Tanski'
_publ_contact_author_address
;
Department of Chemistry
Vassar College
Poughkeepsie, NY 12604
USA
;
_publ_contact_author_email     'jotanski@vassar.edu'
_publ_contact_author_fax     '845-437-5747'
_publ_contact_author_phone     '845-437-5731'
_publ_section_title
;
Crystal structures of 6-chloroindan-1-one and 6-bromoindan-1-one exhibit
different intermolecular packing interactions
;
loop_
    _publ_author_name
    _publ_author_footnote
    _publ_author_address
    'Caruso, Alessio' .
;
Department of Chemistry
Vassar College
Poughkeepsie, NY 12604
USA
;
    'Blair, Benjamin' .
;
Department of Chemistry
Vassar College
Poughkeepsie, NY 12604
USA
;
    'Tanski, Joseph M.' .
;
Department of Chemistry
Vassar College
Poughkeepsie, NY 12604
USA
;
_publ_section_synopsis
;
The structures of two haloindanones are reported and differences in their
intermolecular packing interactions are explored.
;
data_I
_database_code_depnum_ccdc_archive     'CCDC 1507436'
_chemical_name_systematic     '6-Chloroindan-1-one'
_chemical_name_common     '6-Chloroindanone'
_chemical_formula_moiety     'C9 H7 Cl O'
_chemical_formula_sum     'C9 H7 Cl O'
_chemical_formula_iupac     'C9 H7 Cl O'
_chemical_formula_weight     166.60
_chemical_melting_point     ?
_space_group_crystal_system     monoclinic
_space_group_name_H-M_alt     'P 21/c'
_space_group_name_Hall     '-P 2ybc'
loop_
    _space_group_symop_operation_xyz
    'x, y, z'
    '-x, y+1/2, -z+1/2'
    '-x, -y, -z'
    'x, -y-1/2, z-1/2'
_cell_length_a     16.319(6)
_cell_length_b     6.024(2)
_cell_length_c     7.745(3)
_cell_angle_alpha     90
_cell_angle_beta     99.524(5)
_cell_angle_gamma     90
_cell_volume     750.9(5)
_cell_formula_units_Z     4
_cell_measurement_reflns_used     9875
_cell_measurement_theta_min     2.5310
_cell_measurement_theta_max     30.5348
_cell_measurement_temperature     125.(2)
_exptl_crystal_description     block
_exptl_crystal_colour     colourless
_exptl_crystal_size_max     0.280
_exptl_crystal_size_mid     0.250
_exptl_crystal_size_min     0.140
_exptl_crystal_density_diffrn     1.474
_exptl_crystal_density_meas     ?
_exptl_crystal_density_method     'not measured'
_exptl_crystal_F_000     344
_exptl_absorpt_coefficient_mu     0.436
_exptl_absorpt_correction_type     multi-scan
_exptl_absorpt_process_details
;
(SADABS; Bruker, 2013)
;
_exptl_absorpt_correction_T_min     0.84
_exptl_absorpt_correction_T_max     0.94
_exptl_special_details
;
;
_diffrn_ambient_temperature     125.(2)
_diffrn_radiation_type     MoK\a
_diffrn_radiation_wavelength     0.71073
_diffrn_radiation_source     'fine-focus sealed tube'
_diffrn_radiation_monochromator     graphite
_diffrn_measurement_device_type     'Bruker APEXII CCD'
_diffrn_measurement_method     '\f and \w scans'
_diffrn_detector_area_resol_mean     8.3333
_diffrn_reflns_number     18572
_diffrn_reflns_av_R_equivalents     0.0270
_diffrn_reflns_theta_min     2.53
_diffrn_reflns_theta_max     30.61
_diffrn_reflns_theta_full     30.61
_diffrn_measured_fraction_theta_max     0.991
_diffrn_measured_fraction_theta_full     0.991
_diffrn_reflns_limit_h_min     -23
_diffrn_reflns_limit_h_max     23
_diffrn_reflns_limit_k_min     -8
_diffrn_reflns_limit_k_max     8
_diffrn_reflns_limit_l_min     -11
_diffrn_reflns_limit_l_max     11
_refine_special_details
;
;
_reflns_number_total     2291
_reflns_number_gt     2158
_reflns_threshold_expression     'I > 2\s(I)'
_refine_ls_structure_factor_coef     Fsqd
_refine_ls_matrix_type     full
_refine_ls_R_factor_all     0.0317
_refine_ls_R_factor_gt     0.0299
_refine_ls_wR_factor_gt     0.0819
_refine_ls_wR_factor_ref     0.0833
_refine_ls_goodness_of_fit_ref     1.081
_refine_ls_restrained_S_all     1.081
_refine_ls_number_reflns     2291
_refine_ls_number_parameters     100
_refine_ls_number_restraints     0
_refine_ls_number_constraints     ?
_refine_ls_hydrogen_treatment     constr
_refine_ls_weighting_scheme     calc
_refine_ls_weighting_details
              'w=1/[\s^2^(Fo^2^)+(0.0439P)^2^+0.2902P] where P=(Fo^2^+2Fc^2^)/3'
_atom_sites_solution_hydrogens     geom
_atom_sites_solution_primary     ?
_atom_sites_solution_secondary     ?
_refine_ls_shift/su_max     0.001
_refine_ls_shift/su_mean     0.000
_refine_diff_density_max     0.470
_refine_diff_density_min     -0.230
_refine_ls_extinction_method     none
_refine_ls_extinction_coef     ?
loop_
    _atom_type_symbol
    _atom_type_description
    _atom_type_scat_dispersion_real
    _atom_type_scat_dispersion_imag
    _atom_type_scat_source
    C C 0.0033 0.0016 'International Tables Vol C Tables 4.2.6.8 and 6.1.1.4'
    H H 0.0000 0.0000 'International Tables Vol C Tables 4.2.6.8 and 6.1.1.4'
    O O 0.0106 0.0060 'International Tables Vol C Tables 4.2.6.8 and 6.1.1.4'
    Cl Cl 0.1484 0.1585 'International Tables Vol C Tables 4.2.6.8 and 6.1.1.4'
_computing_data_collection
;
APEX2 (Bruker, 2013)
;
_computing_cell_refinement
;
SAINT (Bruker, 2013)
;
_computing_data_reduction
;
SAINT (Bruker, 2013)
;
_computing_structure_solution
;
SHELXS (Sheldrick, 2008)
;
_computing_structure_refinement
;
<i>SHELXL2014/6</i> (Sheldrick, 2015)
;
_computing_molecular_graphics
;
SHELXTL2014 (Sheldrick, 2008)
;
_computing_publication_material
;
SHELXTL2014 (Sheldrick, 2008), <i>OLEX2</i> (Dolomanov <i>et al.</i>,
2009) and
Mercury (Macrae <i>et al.</i>,  2008)
;
loop_
    _atom_site_type_symbol
    _atom_site_label
    _atom_site_fract_x
    _atom_site_fract_y
    _atom_site_fract_z
    _atom_site_U_iso_or_equiv
    _atom_site_adp_type
    _atom_site_calc_flag
    _atom_site_occupancy
    _atom_site_disorder_assembly
    _atom_site_disorder_group
    Cl Cl1 0.44180(2) 0.68505(5) 0.30384(4) 0.02625(9) Uani d 1 . .
    O O1 0.09308(5) 0.71579(13) 0.08199(10) 0.02037(16) Uani d 1 . .
    C C1 0.12100(5) 0.87485(15) 0.17008(11) 0.01444(17) Uani d 1 . .
    C C2 0.07137(6) 1.06661(17) 0.22843(12) 0.01704(18) Uani d 1 . .
    H H2A 0.035 1.0136 0.3102 0.02 Uiso calc 1 . .
    H H2B 0.0363 1.1363 0.1262 0.02 Uiso calc 1 . .
    C C3 0.13555(6) 1.23410(17) 0.32015(14) 0.02079(19) Uani d 1 . .
    H H3A 0.1328 1.3753 0.254 0.025 Uiso calc 1 . .
    H H3B 0.1257 1.2653 0.4405 0.025 Uiso calc 1 . .
    C C4 0.21867(6) 1.12199(16) 0.32313(12) 0.01535(17) Uani d 1 . .
    C C5 0.29771(6) 1.19687(16) 0.39740(13) 0.01873(19) Uani d 1 . .
    H H5A 0.3046 1.3374 0.4536 0.022 Uiso calc 1 . .
    C C6 0.36615(6) 1.06251(17) 0.38780(13) 0.01935(19) Uani d 1 . .
    H H6A 0.4203 1.1114 0.4374 0.023 Uiso calc 1 . .
    C C7 0.35530(6) 0.85462(17) 0.30482(13) 0.01715(18) Uani d 1 . .
    C C8 0.27767(6) 0.77850(16) 0.22694(12) 0.01593(17) Uani d 1 . .
    H H8A 0.2708 0.6394 0.1685 0.019 Uiso calc 1 . .
    C C9 0.21000(5) 0.91673(15) 0.23876(11) 0.01374(17) Uani d 1 . .
loop_
    _atom_site_aniso_label
    _atom_site_aniso_U_11
    _atom_site_aniso_U_22
    _atom_site_aniso_U_33
    _atom_site_aniso_U_12
    _atom_site_aniso_U_13
    _atom_site_aniso_U_23
    Cl1 0.01319(12) 0.03164(15) 0.03279(15) 0.00500(8) 0.00046(9) -0.00599(10)
    O1 0.0170(3) 0.0196(3) 0.0230(3) -0.0015(3) -0.0012(3) -0.0029(3)
    C1 0.0134(4) 0.0153(4) 0.0143(4) 0.0008(3) 0.0012(3) 0.0028(3)
    C2 0.0153(4) 0.0186(4) 0.0174(4) 0.0039(3) 0.0033(3) 0.0016(3)
    C3 0.0202(4) 0.0180(4) 0.0233(4) 0.0050(4) 0.0013(4) -0.0045(4)
    C4 0.0174(4) 0.0145(4) 0.0138(4) 0.0008(3) 0.0017(3) 0.0006(3)
    C5 0.0211(4) 0.0158(4) 0.0181(4) -0.0026(3) -0.0001(3) -0.0020(3)
    C6 0.0164(4) 0.0208(4) 0.0197(4) -0.0041(3) -0.0004(3) -0.0003(3)
    C7 0.0124(4) 0.0203(4) 0.0184(4) 0.0012(3) 0.0014(3) 0.0000(3)
    C8 0.0138(4) 0.0161(4) 0.0175(4) 0.0007(3) 0.0015(3) -0.0017(3)
    C9 0.0133(4) 0.0142(4) 0.0134(4) 0.0000(3) 0.0011(3) 0.0003(3)
_geom_special_details
;
All esds (except the esd in the dihedral angle between two l.s. planes)
are estimated using the full covariance matrix.  The cell esds are taken
into account individually in the estimation of esds in distances, angles
and torsion angles; correlations between esds in cell parameters are only
used when they are defined by crystal symmetry.  An approximate (isotropic)
treatment of cell esds is used for estimating esds involving l.s. planes.
;
loop_
    _geom_bond_atom_site_label_1
    _geom_bond_atom_site_label_2
    _geom_bond_site_symmetry_2
    _geom_bond_distance
    _geom_bond_publ_flag
    Cl1 C7 . 1.7435(11) ?
    O1 C1 . 1.2200(12) ?
    C1 C9 . 1.4834(13) ?
    C1 C2 . 1.5218(13) ?
    C2 C3 . 1.5406(15) ?
    C2 H2A . 0.99 ?
    C2 H2B . 0.99 ?
    C3 C4 . 1.5120(14) ?
    C3 H3A . 0.99 ?
    C3 H3B . 0.99 ?
    C4 C9 . 1.3947(13) ?
    C4 C5 . 1.3974(14) ?
    C5 C6 . 1.3913(15) ?
    C5 H5A . 0.95 ?
    C6 C7 . 1.4054(14) ?
    C6 H6A . 0.95 ?
    C7 C8 . 1.3880(13) ?
    C8 C9 . 1.3981(13) ?
    C8 H8A . 0.95 ?
loop_
    _geom_angle_atom_site_label_1
    _geom_angle_atom_site_label_2
    _geom_angle_atom_site_label_3
    _geom_angle_site_symmetry_1
    _geom_angle_site_symmetry_3
    _geom_angle
    _geom_angle_publ_flag
    O1 C1 C9 . . 125.95(9) ?
    O1 C1 C2 . . 126.46(9) ?
    C9 C1 C2 . . 107.58(8) ?
    C1 C2 C3 . . 106.23(8) ?
    C1 C2 H2A . . 110.5 ?
    C3 C2 H2A . . 110.5 ?
    C1 C2 H2B . . 110.5 ?
    C3 C2 H2B . . 110.5 ?
    H2A C2 H2B . . 108.7 ?
    C4 C3 C2 . . 104.73(8) ?
    C4 C3 H3A . . 110.8 ?
    C2 C3 H3A . . 110.8 ?
    C4 C3 H3B . . 110.8 ?
    C2 C3 H3B . . 110.8 ?
    H3A C3 H3B . . 108.9 ?
    C9 C4 C5 . . 119.62(9) ?
    C9 C4 C3 . . 111.57(8) ?
    C5 C4 C3 . . 128.81(9) ?
    C6 C5 C4 . . 119.00(9) ?
    C6 C5 H5A . . 120.5 ?
    C4 C5 H5A . . 120.5 ?
    C5 C6 C7 . . 120.09(9) ?
    C5 C6 H6A . . 120.0 ?
    C7 C6 H6A . . 120.0 ?
    C8 C7 C6 . . 122.01(9) ?
    C8 C7 Cl1 . . 119.08(8) ?
    C6 C7 Cl1 . . 118.90(7) ?
    C7 C8 C9 . . 116.67(9) ?
    C7 C8 H8A . . 121.7 ?
    C9 C8 H8A . . 121.7 ?
    C4 C9 C8 . . 122.60(8) ?
    C4 C9 C1 . . 109.64(8) ?
    C8 C9 C1 . . 127.76(9) ?
loop_
    _geom_torsion_atom_site_label_1
    _geom_torsion_atom_site_label_2
    _geom_torsion_atom_site_label_3
    _geom_torsion_atom_site_label_4
    _geom_torsion_site_symmetry_1
    _geom_torsion_site_symmetry_2
    _geom_torsion_site_symmetry_3
    _geom_torsion_site_symmetry_4
    _geom_torsion
    _geom_torsion_publ_flag
    O1 C1 C2 C3 . . . . -174.57(9) ?
    C9 C1 C2 C3 . . . . 5.05(10) ?
    C1 C2 C3 C4 . . . . -4.48(10) ?
    C2 C3 C4 C9 . . . . 2.39(11) ?
    C2 C3 C4 C5 . . . . -177.19(9) ?
    C9 C4 C5 C6 . . . . -1.02(14) ?
    C3 C4 C5 C6 . . . . 178.54(9) ?
    C4 C5 C6 C7 . . . . -0.18(15) ?
    C5 C6 C7 C8 . . . . 1.53(15) ?
    C5 C6 C7 Cl1 . . . . -177.11(8) ?
    C6 C7 C8 C9 . . . . -1.57(14) ?
    Cl1 C7 C8 C9 . . . . 177.06(7) ?
    C5 C4 C9 C8 . . . . 0.96(14) ?
    C3 C4 C9 C8 . . . . -178.67(9) ?
    C5 C4 C9 C1 . . . . -179.59(8) ?
    C3 C4 C9 C1 . . . . 0.78(11) ?
    C7 C8 C9 C4 . . . . 0.33(14) ?
    C7 C8 C9 C1 . . . . -179.02(9) ?
    O1 C1 C9 C4 . . . . 175.91(9) ?
    C2 C1 C9 C4 . . . . -3.71(10) ?
    O1 C1 C9 C8 . . . . -4.67(15) ?
    C2 C1 C9 C8 . . . . 175.71(9) ?
loop_
    _geom_hbond_atom_site_label_D
    _geom_hbond_atom_site_label_H
    _geom_hbond_atom_site_label_A
    _geom_hbond_site_symmetry_A
    _geom_hbond_distance_DH
    _geom_hbond_distance_HA
    _geom_hbond_distance_DA
    _geom_hbond_angle_DHA
    _geom_hbond_publ_flag
    C2 H2A O1 4_576 0.99 2.56 3.1933(15) 121.3 y
    C2 H2B O1 3_575 0.99 2.59 3.5448(14) 161.1 y
_shelx_hkl_file
;
   0   0   1   -1.12    0.03
   0   0   1   -1.17    0.03
   0   0   1   -1.12    0.02
   0   0   1   -1.17    0.02
   0   0  -1   -1.18    0.02
   0   0   1   -1.18    0.02
   0   0  -1   -1.14    0.02
   0   0  -1   -1.12    0.03
   0   0   2 1000.00   24.36
   0   0   2  949.16   24.82
   0   0   2  930.14   24.50
   0   0   2  943.81   25.82
   0   0   2  881.94   25.09
   0   0  -2  970.15   24.53
   0   0   3   -0.01    0.03
   0   0   3    0.01    0.03
   0   0   3   -0.02    0.02
   0   0   3    0.00    0.02
   0   0   3   -0.02    0.01
   0   0  -3    0.01    0.02
   0   0  -3   -0.04    0.03
   0   0  -4    0.69    0.09
   0   0  -4    0.49    0.06
   0   0   4    0.82    0.07
   0   0   4    0.59    0.05
   0   0   4    0.55    0.05
   0   0  -5   -0.08    0.04
   0   0   5   -0.03    0.02
   0   0   5   -0.01    0.04
   0   0   5   -0.05    0.04
   0   0   5   -0.04    0.02
   0   0  -5    0.00    0.03
   0   0   5   -0.05    0.03
   0   0  -6    0.26    0.08
   0   0  -6    0.14    0.05
   0   0   6    0.18    0.05
   0   0   6    0.20    0.07
   0   0   6    0.15    0.07
   0   0  -7    0.05    0.07
   0   0   7   -0.05    0.04
   0   0   7    0.04    0.06
   0   0   7    0.02    0.06
   0   0   8   25.59    0.83
   0   0   8   24.36    0.82
   0   0  -8   23.97    0.83
   0   0   8   25.59    0.74
   0   0  -9    0.01    0.10
   0   0   9   -0.02    0.07
   0   0   9   -0.03    0.06
   0   0   9    0.08    0.08
   0   0  10   16.46    0.67
   0   0  10   16.62    0.58
   0   0 -10   15.08    0.67
   0   0  10   15.91    0.67
   0   1   0   -0.60    0.02
   0   1   0   -0.59    0.02
   0   1   0   -0.56    0.02
   0   1   0   -0.52    0.02
   0  -1   0   -0.55    0.02
   0  -1   0   -0.45    0.03
   0  -1   0   -0.51    0.03
   0  -1   0   -0.59    0.02
   0   1  -1   26.26    0.64
   0   1  -1   25.50    0.65
   0   1  -1   26.93    0.67
   0   1   1   26.14    0.66
   0   1   1   26.11    0.65
   0   1   1   26.31    0.64
   0   1   1   24.03    0.66
   0  -1  -1   25.84    0.65
   0  -1  -1   26.87    0.66
   0  -1  -1   25.81    0.66
   0  -1   1   25.91    0.65
   0  -1   1   25.70    0.66
   0  -1   1   25.23    0.65
   0   1   2  151.53    3.93
   0   1   2  160.44    4.06
   0   1  -2  168.56    3.97
   0   1   2  161.47    4.01
   0   1   2  170.26    4.02
   0   1  -2  155.37    3.95
   0   1  -2  166.03    4.03
   0  -1   2  164.73    3.94
   0  -1   2  163.67    4.00
   0  -1   2  154.37    4.03
   0  -1  -2  156.78    3.94
   0  -1   2  165.24    3.97
   0  -1   2  169.79    4.00
   0  -1  -2  154.46    4.02
   0   1   3    1.41    0.10
   0   1  -3    1.54    0.11
   0   1   3    1.49    0.07
   0   1  -3    1.74    0.10
   0   1   3    1.43    0.08
   0   1   3    1.46    0.09
   0   1   3    1.62    0.10
   0  -1   3    1.72    0.10
   0  -1  -3    1.73    0.10
   0  -1   3    1.33    0.07
   0  -1   3    1.57    0.10
   0  -1  -3    1.47    0.10
   0  -1   3    1.48    0.08
   0   1   4   75.76    1.96
   0   1   4   77.66    1.91
   0   1  -4   82.31    1.93
   0   1   4   78.25    1.91
   0   1  -4   69.65    1.96
   0   1   4   76.18    1.90
   0   1   4   76.85    1.95
   0  -1   4   75.67    1.94
   0  -1  -4   79.81    1.96
   0  -1   4   77.74    1.95
   0  -1  -4   73.08    1.86
   0  -1   4   75.44    1.90
   0  -1   4   75.46    1.91
   0   1  -5   38.87    1.04
   0   1   5   38.59    1.09
   0   1   5   39.98    1.09
   0   1  -5   39.40    1.11
   0   1   5   39.77    1.03
   0   1   5   38.99    1.03
   0  -1   5   39.38    1.04
   0  -1  -5   39.46    1.09
   0  -1   5   38.84    1.07
   0  -1   5   40.01    1.08
   0   1   6   22.21    0.70
   0   1  -6   22.21    0.65
   0   1   6   23.28    0.71
   0   1   6   22.83    0.64
   0   1  -6   20.89    0.70
   0   1   6   21.69    0.62
   0  -1   6   21.55    0.64
   0  -1   6   22.67    0.70
   0  -1   6   22.19    0.69
   0  -1  -6   21.21    0.69
   0   1  -7    4.74    0.22
   0   1   7    4.55    0.21
   0   1  -7    4.47    0.27
   0   1   7    4.43    0.26
   0   1   7    4.72    0.27
   0  -1  -7    4.52    0.27
   0  -1   7    4.27    0.25
   0  -1   7    4.05    0.21
   0  -1   7    4.01    0.25
   0   1   8    0.12    0.08
   0   1   8    0.07    0.06
   0   1  -8    0.14    0.11
   0   1   8    0.06    0.08
   0  -1   8    0.16    0.09
   0  -1  -8    0.05    0.09
   0  -1   8    0.13    0.09
   0  -1   8    0.05    0.06
   0   1   9    0.31    0.13
   0   1   9    0.22    0.11
   0   1  -9    0.34    0.13
   0   1   9    0.16    0.08
   0  -1  -9    0.42    0.13
   0  -1   9    0.40    0.10
   0  -1   9    0.41    0.13
   0  -1   9    0.20    0.12
   0  -1  -9    0.09    0.10
   0   1 -10    1.28    0.23
   0   1  10    1.22    0.20
   0   1  10    0.84    0.14
   0  -1  10    1.06    0.21
   0  -1  10    1.23    0.19
   0  -1 -10    1.23    0.22
   0  -1  10    1.19    0.15
   0  -1 -10    1.11    0.18
   0   2   0  400.02   11.01
   0   2   0  473.77   11.14
   0   2   0  418.22   11.07
   0  -2   0  452.60   11.08
   0  -2   0  493.65   11.19
   0  -2   0  453.14   10.99
   0  -2   0  462.49   11.07
   0   2  -1   85.30    2.13
   0   2   1   91.19    2.14
   0   2  -1   86.16    2.13
   0   2  -1   85.69    2.15
   0   2   1   87.63    2.13
   0   2   1   85.93    2.15
   0   2   1   86.65    2.12
   0  -2   1   87.02    2.15
   0  -2  -1   86.53    2.13
   0  -2   1   86.86    2.13
   0  -2  -1   88.25    2.13
   0  -2   1   82.56    2.12
   0  -2   1   87.13    2.14
   0  -2  -1   84.66    2.15
   0   2  -2   19.09    0.49
   0   2   2   19.34    0.54
   0   2  -2   19.22    0.54
   0   2   2   18.26    0.51
   0   2   2   18.98    0.48
   0   2  -2   18.84    0.50
   0   2   2   19.04    0.53
   0  -2   2   17.71    0.51
   0  -2  -2   19.29    0.54
   0  -2  -2   19.06    0.52
   0  -2   2   18.63    0.50
   0  -2   2   18.72    0.53
   0  -2   2   18.50    0.53
   0  -2  -2   18.73    0.50
   0   2  -3   28.83    0.74
   0   2   3   28.10    0.75
   0   2  -3   29.45    0.80
   0   2   3   27.03    0.78
   0   2  -3   29.68    0.78
   0   2  -3   27.66    0.70
   0   2   3   27.93    0.78
   0  -2   3   28.52    0.78
   0  -2  -3   28.69    0.78
   0  -2   3   27.76    0.78
   0  -2  -3   27.50    0.77
   0  -2   3   27.69    0.75
   0  -2   3   28.59    0.75
   0   2   4    1.79    0.10
   0   2  -4    1.32    0.13
   0   2  -4    1.60    0.12
   0  -2   4    1.75    0.11
   0  -2  -4    1.65    0.12
   0  -2  -4    1.73    0.12
   0  -2   4    1.40    0.12
   0  -2   4    1.54    0.11
   0   2   5    4.92    0.21
   0   2   5    4.30    0.19
   0   2   5    4.76    0.24
   0   2  -5    4.07    0.23
   0   2  -5    4.56    0.22
   0  -2  -5    4.42    0.22
   0  -2   5    4.70    0.23
   0  -2  -5    4.75    0.23
   0  -2   5    4.61    0.21
   0  -2   5    4.32    0.20
   0   2  -6    0.58    0.10
   0   2   6    0.67    0.11
   0   2   6    0.76    0.09
   0   2  -6    0.65    0.12
   0   2   6    0.68    0.09
   0  -2  -6    0.68    0.12
   0  -2   6    0.67    0.11
   0  -2  -6    0.67    0.12
   0  -2   6    0.79    0.11
   0  -2   6    0.45    0.08
   0   2  -7    0.33    0.09
   0   2   7    0.38    0.08
   0   2   7    0.38    0.08
   0   2   7    0.24    0.09
   0   2  -7    0.48    0.12
   0  -2  -7    0.27    0.09
   0  -2  -7    0.33    0.10
   0  -2   7    0.31    0.09
   0  -2   7    0.25    0.09
   0  -2   7    0.48    0.09
   0   2   8   22.36    0.77
   0   2  -8   22.02    0.78
   0   2   8   22.57    0.69
   0   2  -8   22.19    0.70
   0  -2  -8   21.04    0.75
   0  -2  -8   21.83    0.76
   0  -2   8   21.59    0.73
   0  -2   8   21.23    0.69
   0  -2   8   21.97    0.76
   0   2   9    8.14    0.43
   0   2   9    8.25    0.36
   0   2  -9    8.77    0.45
   0  -2  -9    8.44    0.42
   0  -2   9    8.50    0.43
   0  -2   9    8.50    0.37
   0  -2   9    8.54    0.41
   0  -2  -9    8.30    0.43
   0   2 -10    8.44    0.48
   0   2  10    7.66    0.36
   0   2  10    8.23    0.45
   0  -2  10    7.68    0.44
   0  -2 -10    7.72    0.43
   0  -2 -10    7.82    0.45
   0  -2  10    7.98    0.37
   0  -2  10    8.12    0.43
   0   3   0    0.01    0.03
   0   3   0    0.02    0.03
   0   3   0    0.00    0.03
   0  -3   0   -0.03    0.02
   0  -3   0    0.02    0.03
   0  -3   0    0.00    0.02
   0  -3   0   -0.01    0.03
   0   3   1    1.27    0.11
   0   3  -1    1.49    0.11
   0   3   1    1.52    0.09
   0   3  -1    1.53    0.10
   0   3   1    1.45    0.09
   0   3  -1    1.53    0.09
   0   3   1    1.37    0.09
   0  -3  -1    1.54    0.09
   0  -3   1    1.37    0.10
   0  -3  -1    1.49    0.09
   0  -3   1    1.44    0.09
   0  -3   1    1.57    0.10
   0  -3  -1    1.76    0.11
   0  -3   1    1.45    0.08
   0   3  -2    0.13    0.04
   0   3   2    0.09    0.04
   0   3  -2    0.03    0.05
   0   3   2    0.08    0.05
   0   3  -2    0.09    0.04
   0   3   2    0.09    0.03
   0   3   2    0.11    0.04
   0  -3  -2    0.16    0.04
   0  -3   2    0.09    0.03
   0  -3  -2    0.17    0.04
   0  -3  -2    0.09    0.05
   0  -3   2    0.15    0.05
   0  -3   2    0.14    0.04
   0  -3   2    0.03    0.04
   0   3  -3   15.42    0.44
   0   3   3   15.30    0.46
   0   3  -3   15.51    0.49
   0   3   3   14.49    0.49
   0   3  -3   15.15    0.42
   0   3   3   15.49    0.48
   0   3   3   15.47    0.40
   0  -3   3   15.74    0.46
   0  -3   3   14.92    0.48
   0  -3  -3   15.49    0.44
   0  -3  -3   12.96    0.47
   0  -3  -3   15.27    0.46
   0  -3   3   15.99    0.45
   0  -3   3   15.55    0.49
   0   3   4   13.36    0.45
   0   3  -4   13.01    0.45
   0   3   4   12.95    0.41
   0   3   4   12.86    0.45
   0   3  -4   12.45    0.45
   0   3  -4   13.23    0.36
   0  -3   4   13.32    0.41
   0  -3  -4   13.61    0.46
   0  -3   4   13.96    0.46
   0  -3  -4   13.91    0.44
   0   3   5   33.04    0.92
   0   3   5   34.57    0.98
   0   3  -5   34.30    1.00
   0   3  -5   33.79    0.97
   0   3   5   33.28    0.96
   0  -3   5   33.42    0.94
   0  -3  -5   30.88    0.96
   0  -3   5   33.19    0.97
   0  -3  -5   34.98    0.96
   0  -3   5   34.04    0.93
   0   3   6    0.32    0.10
   0   3   6    0.42    0.08
   0   3   6    0.53    0.10
   0   3  -6    0.38    0.09
   0   3  -6    0.40    0.11
   0  -3   6    0.38    0.09
   0  -3   6    0.61    0.11
   0  -3  -6    0.52    0.11
   0  -3   6    0.40    0.09
   0  -3  -6    0.23    0.09
   0   3   7    0.55    0.10
   0   3   7    0.51    0.12
   0   3   7    0.55    0.11
   0   3  -7    0.46    0.10
   0   3  -7    0.44    0.12
   0  -3  -7    0.66    0.13
   0  -3   7    0.44    0.09
   0  -3  -7    0.56    0.12
   0  -3   7    0.66    0.12
   0  -3   7    0.77    0.14
   0   3  -8    3.90    0.25
   0   3   8    3.35    0.27
   0   3   8    3.43    0.21
   0   3  -8    3.65    0.28
   0  -3  -8    3.64    0.27
   0  -3   8    3.02    0.24
   0  -3  -8    3.74    0.26
   0  -3   8    3.42    0.24
   0  -3   8    3.68    0.23
   0   3   9    0.03    0.07
   0   3  -9   -0.02    0.10
   0   3   9    0.01    0.09
   0  -3  -9   -0.08    0.09
   0  -3   9   -0.08    0.08
   0  -3   9   -0.01    0.07
   0  -3  -9    0.03    0.08
   0   3  10    0.23    0.10
   0   3  10    0.19    0.13
   0   3 -10    0.07    0.11
   0  -3  10    0.21    0.12
   0  -3 -10    0.32    0.15
   0  -3 -10    0.07    0.12
   0  -3  10    0.11    0.09
   0   4   0    7.31    0.26
   0   4   0    7.10    0.27
   0   4   0    7.47    0.29
   0  -4   0    7.37    0.27
   0  -4   0    7.06    0.25
   0  -4   0    7.20    0.25
   0  -4   0    6.45    0.28
   0   4   1   39.78    1.08
   0   4  -1   40.35    1.12
   0   4   1   40.19    1.09
   0   4   1   39.65    1.08
   0   4  -1   41.33    1.09
   0   4   1   41.32    1.13
   0   4  -1   41.85    1.10
   0  -4  -1   41.12    1.09
   0  -4   1   40.47    1.08
   0  -4   1   40.25    1.09
   0  -4  -1   41.90    1.12
   0  -4  -1   41.24    1.07
   0  -4   1   40.98    1.06
   0  -4  -1   40.92    1.08
   0  -4   1   41.77    1.12
   0   4  -2   14.23    0.47
   0   4   2   13.84    0.41
   0   4  -2   13.54    0.43
   0   4   2   13.80    0.44
   0   4   2   13.86    0.48
   0   4   2   13.26    0.43
   0   4  -2   13.88    0.43
   0  -4   2   13.81    0.44
   0  -4   2   13.37    0.44
   0  -4   2   13.62    0.41
   0  -4  -2   13.88    0.42
   0  -4   2   14.53    0.47
   0  -4  -2   13.25    0.43
   0  -4  -2   13.56    0.46
   0   4   3    0.12    0.05
   0   4  -3    0.10    0.04
   0   4   3   -0.01    0.06
   0   4   3    0.09    0.05
   0   4   3    0.08    0.04
   0   4  -3    0.12    0.07
   0  -4  -3    0.08    0.05
   0  -4   3    0.01    0.05
   0  -4   3    0.09    0.04
   0  -4  -3    0.13    0.06
   0   4   4    0.00    0.05
   0   4  -4    0.08    0.06
   0   4   4    0.07    0.05
   0   4  -4   -0.03    0.05
   0   4   4    0.11    0.07
   0  -4   4    0.04    0.04
   0  -4   4    0.12    0.07
   0  -4  -4   -0.03    0.05
   0  -4  -4    0.03    0.05
   0  -4   4    0.13    0.07
   0  -4   4    0.09    0.06
   0   4  -5    0.16    0.08
   0   4   5    0.31    0.07
   0   4   5    0.18    0.08
   0   4  -5    0.20    0.09
   0   4   5    0.40    0.10
   0  -4   5    0.24    0.07
   0  -4  -5    0.25    0.10
   0  -4   5    0.24    0.08
   0  -4  -5    0.31    0.08
   0  -4   5    0.25    0.08
   0   4  -6   14.48    0.54
   0   4  -6   13.64    0.55
   0   4   6   14.65    0.50
   0   4   6   14.69    0.55
   0   4   6   14.21    0.54
   0  -4  -6   14.49    0.52
   0  -4  -6   14.79    0.55
   0  -4   6   14.42    0.51
   0  -4   6   14.40    0.54
   0   4   7    3.72    0.27
   0   4  -7    3.89    0.27
   0   4   7    4.31    0.24
   0   4  -7    4.06    0.29
   0   4   7    3.76    0.26
   0  -4   7    3.88    0.27
   0  -4  -7    4.19    0.27
   0  -4   7    3.98    0.24
   0  -4  -7    4.40    0.28
   0   4   8    2.06    0.20
   0   4  -8    1.82    0.21
   0   4   8    1.95    0.22
   0   4   8    2.05    0.18
   0   4  -8    1.89    0.23
   0  -4   8    2.06    0.22
   0  -4   8    1.89    0.18
   0  -4  -8    2.06    0.21
   0  -4  -8    1.76    0.20
   0   4   9    7.44    0.43
   0   4   9    7.91    0.37
   0   4  -9    6.50    0.42
   0   4  -9    7.52    0.40
   0  -4  -9    7.71    0.42
   0  -4   9    7.38    0.41
   0  -4   9    7.99    0.38
   0   5   0    0.00    0.04
   0   5   0   -0.02    0.05
   0   5   0    0.01    0.06
   0  -5   0   -0.02    0.04
   0  -5   0   -0.07    0.04
   0  -5   0    0.03    0.05
   0  -5   0    0.00    0.04
   0   5  -1    1.56    0.14
   0   5   1    1.43    0.13
   0   5  -1    1.38    0.14
   0   5   1    1.53    0.13
   0   5   1    1.48    0.15
   0   5  -1    1.53    0.17
   0  -5   1    1.46    0.12
   0  -5   1    1.70    0.14
   0  -5  -1    1.60    0.14
   0  -5  -1    1.58    0.12
   0  -5  -1    1.55    0.12
   0  -5   1    1.45    0.14
   0  -5   1    1.54    0.11
   0   5  -2   14.02    0.50
   0   5   2   13.56    0.45
   0   5  -2   14.66    0.48
   0   5   2   14.47    0.48
   0   5   2   14.64    0.48
   0   5   2   13.78    0.52
   0  -5  -2   13.82    0.50
   0  -5   2   13.23    0.50
   0  -5   2   14.89    0.48
   0  -5  -2   14.48    0.45
   0  -5   2   13.95    0.44
   0  -5   2   14.91    0.49
   0   5  -3    7.25    0.34
   0   5   3    8.09    0.35
   0   5   3    7.00    0.30
   0   5  -3    7.16    0.28
   0   5   3    7.70    0.32
   0  -5  -3    7.05    0.33
   0  -5   3    7.31    0.31
   0  -5   3    7.24    0.31
   0  -5   3    6.98    0.33
   0  -5  -3    7.29    0.29
   0   5   4    3.10    0.21
   0   5  -4    2.17    0.19
   0   5   4    2.80    0.22
   0   5   4    2.80    0.18
   0   5  -4    2.55    0.20
   0  -5   4    3.41    0.21
   0  -5   4    2.81    0.20
   0  -5  -4    2.91    0.21
   0  -5   4    2.60    0.20
   0  -5  -4    2.63    0.17
   0   5   5   27.21    0.87
   0   5   5   27.34    0.85
   0   5  -5   26.28    0.85
   0   5   5   26.06    0.80
   0   5  -5   24.60    0.84
   0  -5   5   26.21    0.85
   0  -5  -5   26.31    0.86
   0  -5   5   26.91    0.82
   0   5   6    2.90    0.20
   0   5   6    2.48    0.22
   0   5  -6    2.40    0.23
   0   5  -6    2.26    0.21
   0   5   6    2.13    0.21
   0  -5  -6    2.83    0.23
   0  -5   6    2.57    0.22
   0  -5   6    2.46    0.20
   0   5   7    0.73    0.15
   0   5   7    1.08    0.15
   0   5  -7    0.79    0.16
   0   5   7    1.01    0.18
   0   5  -7    0.93    0.17
   0  -5   7    1.10    0.16
   0  -5   7    1.06    0.17
   0  -5  -7    1.02    0.18
   0   5   8    3.20    0.24
   0   5  -8    3.05    0.27
   0   5   8    2.75    0.25
   0   5   8    3.35    0.28
   0   5  -8    2.82    0.27
   0  -5   8    3.22    0.25
   0  -5   8    3.31    0.27
   0  -5  -8    3.16    0.27
   0   6   0    0.24    0.09
   0   6   0    0.55    0.12
   0  -6   0    0.44    0.11
   0   6  -1   31.91    0.96
   0   6   1   34.14    1.00
   0   6  -1   32.66    0.98
   0   6   1   32.47    0.94
   0  -6  -1   30.10    0.97
   0  -6   1   31.93    0.98
   0   6  -2    0.03    0.06
   0   6   2    0.16    0.07
   0   6  -2    0.00    0.07
   0   6   2    0.11    0.09
   0  -6   2    0.08    0.08
   0  -6  -2    0.08    0.06
   0  -6   2    0.20    0.09
   0  -6  -2    0.13    0.08
   0   6   3    2.65    0.19
   0   6   3    2.16    0.21
   0   6   3    2.49    0.19
   0   6  -3    2.20    0.20
   0  -6   3    2.25    0.18
   0  -6   3    2.45    0.21
   0  -6  -3    2.30    0.20
   0  -6   3    2.07    0.20
   0   6   4    2.44    0.19
   0   6   4    2.40    0.23
   0   6   4    2.36    0.20
   0   6  -4    2.36    0.22
   0   6  -4    1.91    0.19
   0  -6   4    2.16    0.20
   0  -6  -4    1.85    0.19
   0  -6   4    2.14    0.19
   0  -6   4    2.45    0.20
   0   6   5    0.27    0.12
   0   6  -5    0.18    0.10
   0   6   5    0.30    0.11
   0   6   5    0.21    0.10
   0   6  -5    0.24    0.11
   0  -6  -5    0.16    0.09
   0  -6   5    0.28    0.10
   0  -6   5    0.10    0.09
   0   6   6    8.21    0.42
   0   6   6    8.29    0.44
   0   6  -6    6.98    0.39
   0   6   6    8.36    0.39
   0   6  -6    8.72    0.45
   0  -6   6    8.41    0.43
   0  -6   6    7.92    0.39
   0  -6  -6    9.40    0.45
   0   6   7    0.07    0.10
   0   6   7    0.09    0.10
   0   6   7    0.00    0.09
   0   6  -7    0.04    0.10
   0   6  -7   -0.02    0.08
   0  -6   7    0.09    0.10
   0  -6  -7   -0.14    0.07
   0  -6   7   -0.04    0.08
   0   7   0   -0.08    0.07
   0   7   0    0.01    0.07
   0  -7   0    0.06    0.08
   0   7  -1    4.01    0.26
   0   7   1    3.92    0.28
   0   7  -1    3.88    0.27
   0  -7  -1    3.86    0.27
   0  -7   1    4.11    0.28
   0   7  -2   10.09    0.46
   0   7   2   10.58    0.48
   0   7  -2   10.14    0.43
   0  -7  -2   10.22    0.47
   0  -7   2   10.13    0.47
   0   7   3    0.70    0.16
   0   7  -3    1.06    0.18
   0  -7   3    0.89    0.17
   0  -7  -3    0.69    0.15
   0   7  -4   30.77    1.04
   0   7   4   31.08    1.06
   0  -7  -4   32.28    1.05
   0  -7   4   32.33    1.04
   0   7   5   23.75    0.86
   0   7  -5   21.12    0.82
   0  -7  -5   23.26    0.84
   0  -7   5   22.44    0.83
   0   7   6   13.85    0.62
   0   7  -6   11.91    0.59
   0  -7   6   14.14    0.60
   0  -7  -6   13.23    0.60
   0   8   0    5.54    0.35
   0  -8   0    6.10    0.36
   0   8  -1    0.13    0.10
   0   8   1    0.01    0.10
   0   8  -1   -0.04    0.09
   0  -8   1    0.12    0.11
   0  -8  -1    0.14    0.11
   0   8   2    0.43    0.15
   0   8  -2    0.45    0.15
   0  -8  -2    0.27    0.13
   0  -8   2    0.34    0.12
   0   8   3    4.96    0.36
   0   8  -3    5.26    0.36
   0  -8  -3    4.62    0.34
   0  -8   3    5.03    0.35
   0   8  -4    0.25    0.14
   1   0 -10    1.61    0.22
  -1   0  10    1.29    0.20
  -1   0  10    1.68    0.21
  -1   0  10    1.47    0.17
  -1   0   9   -0.04    0.08
  -1   0   9   -0.04    0.07
   1   0  -9    0.03    0.10
  -1   0   9    0.10    0.07
   1   0  -8    1.00    0.18
  -1   0   8    1.42    0.17
  -1   0   8    1.48    0.14
  -1   0   8    1.38    0.16
  -1   0   7    0.00    0.05
   1   0  -7   -0.04    0.07
  -1   0   7    0.08    0.06
  -1   0   7    0.08    0.05
  -1   0   6    6.25    0.24
  -1   0   6    5.84    0.28
   1   0  -6    6.33    0.23
  -1   0   6    6.06    0.28
   1   0  -6    6.21    0.30
   1   0  -5    0.01    0.03
  -1   0   5   -0.09    0.03
  -1   0   5    0.02    0.05
  -1   0   5   -0.02    0.02
   1   0  -5    0.03    0.05
  -1   0   5    0.01    0.03
  -1   0   4   18.80    0.57
   1   0  -4   21.07    0.59
   1   0  -4   19.58    0.53
  -1   0   4   19.50    0.51
  -1   0   4   18.26    0.53
  -1   0   4   19.07    0.56
   1   0  -3   -0.03    0.02
  -1   0   3   -0.04    0.03
  -1   0   3   -0.06    0.03
  -1   0   3   -0.02    0.02
   1   0  -3   -0.01    0.02
   1   0  -3    0.00    0.04
  -1   0   3   -0.01    0.02
  -1   0   2   59.94    1.49
  -1   0   2   60.36    1.48
  -1   0   2   59.88    1.51
   1   0  -2   61.37    1.49
   1   0  -2   61.22    1.51
  -1   0   2   61.68    1.50
   1   0  -2   59.91    1.48
  -1   0   1   -0.80    0.02
  -1   0   1   -0.75    0.02
  -1   0   1   -0.75    0.02
   1   0  -1   -0.76    0.02
   1   0  -1   -0.78    0.02
  -1   0   1   -0.70    0.02
   1   0   1   -0.54    0.02
  -1   0  -1   -0.57    0.02
   1   0   1   -0.49    0.02
   1   0   1   -0.49    0.02
   1   0   1   -0.53    0.02
  -1   0  -2  296.67    7.16
   1   0   2  286.19    7.12
   1   0   2  296.47    7.12
   1   0   2  280.00    7.19
   1   0   2  298.25    7.11
   1   0   3    0.06    0.02
   1   0   3    0.05    0.02
   1   0   3    0.05    0.04
  -1   0  -3    0.00    0.03
   1   0   3    0.16    0.04
   1   0   3    0.01    0.02
  -1   0  -3   -0.01    0.02
   1   0   4   27.41    0.72
  -1   0  -4   29.45    0.74
   1   0   4   27.64    0.73
  -1   0  -4   30.11    0.80
   1   0   4   27.09    0.73
   1   0   4   27.27    0.78
   1   0   4   28.38    0.78
   1   0   5    0.00    0.03
   1   0   5   -0.01    0.04
   1   0   5    0.01    0.02
  -1   0  -5    0.04    0.06
   1   0   5   -0.01    0.02
  -1   0  -5    0.04    0.03
   1   0   5    0.08    0.05
   1   0   6   10.78    0.41
  -1   0  -6   10.30    0.41
  -1   0  -6   10.67    0.34
   1   0   6   10.71    0.35
   1   0   6   10.10    0.40
   1   0   7    0.01    0.06
   1   0   7   -0.09    0.05
   1   0   7   -0.04    0.04
  -1   0  -7    0.00    0.07
  -1   0  -8    5.98    0.34
   1   0   8    6.05    0.26
   1   0   8    5.72    0.32
   1   0   8    6.13    0.34
   1   0   9    0.04    0.08
   1   0   9    0.05    0.06
  -1   0  -9    0.05    0.09
   1   0   9   -0.07    0.08
   1   0  10   29.99    1.03
   1   0  10   30.76    1.05
  -1   0 -10   29.99    1.05
   1   0  10   31.25    0.94
  -1   1  10    6.14    0.32
   1   1 -10    6.63    0.41
  -1   1  10    6.54    0.40
  -1  -1  10    6.73    0.33
  -1  -1  10    7.06    0.41
  -1  -1  10    6.72    0.39
   1  -1 -10    6.59    0.39
   1  -1 -10    6.29    0.40
   1   1  -9    2.35    0.24
  -1   1   9    2.91    0.24
  -1   1   9    2.63    0.24
  -1   1   9    2.48    0.18
  -1  -1   9    2.39    0.18
  -1  -1   9    2.59    0.24
  -1  -1   9    2.02    0.21
   1  -1  -9    2.56    0.22
   1  -1  -9    2.27    0.24
  -1   1   8    0.06    0.08
  -1   1   8    0.06    0.08
  -1   1   8   -0.03    0.05
   1   1  -8    0.05    0.09
  -1  -1   8    0.12    0.08
   1  -1  -8    0.10    0.09
  -1  -1   8    0.06    0.09
  -1  -1   8    0.03    0.06
   1  -1  -8    0.06    0.07
   1   1  -7    0.33    0.08
  -1   1   7    0.24    0.08
  -1   1   7    0.44    0.08
   1   1  -7    0.32    0.10
  -1   1   7    0.36    0.10
  -1  -1   7    0.61    0.11
  -1  -1   7    0.45    0.10
  -1  -1   7    0.40    0.08
   1  -1  -7    0.24    0.09
  -1   1   6   65.86    1.67
   1   1  -6   67.44    1.76
   1   1  -6   67.05    1.69
  -1   1   6   64.88    1.75
  -1   1   6   63.19    1.74
  -1   1   6   63.50    1.68
  -1  -1   6   65.31    1.68
   1  -1  -6   67.14    1.76
  -1  -1   6   64.20    1.73
  -1  -1   6   63.97    1.73
  -1   1   5    3.03    0.15
   1   1  -5    2.90    0.18
  -1   1   5    3.03    0.18
  -1   1   5    2.95    0.14
   1   1  -5    3.02    0.16
  -1   1   5    2.89    0.17
  -1  -1   5    3.06    0.17
  -1  -1   5    2.91    0.17
   1  -1  -5    2.76    0.18
  -1  -1   5    3.02    0.15
   1  -1  -5    2.89    0.10
   1   1  -4  248.86    5.98
  -1   1   4  252.82    6.12
  -1   1   4  248.46    5.96
   1   1  -4  215.78    6.00
  -1   1   4  250.43    6.01
  -1   1   4  245.96    6.03
  -1  -1   4  255.83    6.10
   1  -1  -4  240.56    5.95
  -1  -1   4  252.65    6.00
  -1  -1   4  243.14    5.97
   1  -1  -4  245.30    6.01
   1   1  -3   18.88    0.51
  -1   1   3   16.98    0.48
  -1   1   3   17.18    0.49
   1   1  -3   17.29    0.46
  -1   1   3   17.13    0.47
  -1   1   3   16.56    0.49
   1   1  -3   16.86    0.48
   1  -1  -3   17.88    0.46
   1  -1  -3   17.00    0.50
  -1  -1   3   16.80    0.47
   1  -1  -3   16.88    0.42
  -1  -1   3   17.03    0.48
  -1  -1   3   17.36    0.49
   1  -1  -3   16.20    0.49
   1   1  -2  567.78   14.43
   1   1  -2  593.72   14.34
  -1   1   2  574.33   14.48
  -1   1   2  584.53   14.39
   1   1  -2  652.90   14.45
  -1   1   2  656.53   14.46
  -1  -1   2  595.76   14.48
   1  -1  -2  546.51   14.43
   1  -1  -2  583.57   14.29
  -1  -1   2  571.90   14.36
   1  -1  -2  602.02   14.44
   1  -1  -2  515.09   14.32
  -1  -1   2  592.82   14.37
   1   1  -1  385.16    8.83
   1   1  -1  366.51    8.77
  -1   1   1  328.35    8.77
   1   1  -1  373.76    8.74
  -1   1   1  367.45    8.75
   1  -1  -1  322.58    8.80
  -1  -1   1  368.93    8.78
  -1  -1   1  327.58    8.73
   1  -1  -1  377.27    8.78
  -1  -1   1  352.87    8.77
   1  -1  -1  366.05    8.81
   1   1   0   52.47    1.31
  -1   1   0   52.74    1.31
  -1   1   0   52.70    1.30
   1   1   0   54.99    1.31
  -1   1   0   52.48    1.31
  -1   1   0   54.12    1.30
   1   1   0   52.45    1.30
   1  -1   0   53.40    1.31
  -1  -1   0   58.34    1.31
  -1  -1   0   51.59    1.29
  -1  -1   0   54.59    1.30
   1  -1   0   50.07    1.31
  -1  -1   0   53.39    1.31
   1  -1   0   50.99    1.30
   1   1   1  190.61    4.66
   1   1   1  185.69    4.69
   1   1   1  193.75    4.75
  -1   1  -1  201.03    4.68
  -1   1  -1  198.75    4.66
  -1   1  -1  202.79    4.74
   1   1   1  185.82    4.64
   1   1   1  191.25    4.75
  -1  -1  -1  163.69    4.60
   1  -1   1  191.50    4.68
   1  -1   1  191.04    4.74
  -1  -1  -1  194.29    4.70
   1  -1   1  185.27    4.66
   1  -1   1  188.21    4.68
   1   1   2   36.99    0.91
   1   1   2   37.15    0.91
   1   1   2   36.65    0.89
   1   1   2   35.81    0.93
   1   1   2   36.98    0.94
   1  -1   2   36.09    0.92
  -1  -1  -2   37.89    0.93
   1  -1   2   35.59    0.94
   1  -1   2   36.25    0.95
   1  -1   2   36.35    0.91
   1  -1   2   36.65    0.91
  -1  -1  -2   35.84    0.94
   1   1   3    3.77    0.17
  -1   1  -3    4.11    0.16
   1   1   3    4.23    0.18
   1   1   3    4.00    0.14
   1   1   3    4.21    0.14
  -1   1  -3    4.11    0.18
   1   1   3    4.17    0.16
   1  -1   3    3.84    0.14
   1  -1   3    4.08    0.15
  -1  -1  -3    4.58    0.12
  -1  -1  -3    4.26    0.17
   1  -1   3    4.29    0.16
   1  -1   3    4.10    0.17
   1   1   4   11.24    0.38
   1   1   4   11.23    0.33
  -1   1  -4   11.67    0.40
  -1   1  -4   11.53    0.36
   1   1   4   11.94    0.39
   1   1   4   11.14    0.35
   1   1   4   11.03    0.32
   1  -1   4   10.85    0.33
   1  -1   4   11.17    0.37
   1  -1   4   11.28    0.33
   1  -1   4   11.09    0.36
  -1  -1  -4   11.64    0.38
   1   1   5    2.08    0.13
   1   1   5    2.10    0.11
   1   1   5    2.03    0.15
  -1   1  -5    2.13    0.13
   1   1   5    2.06    0.12
  -1   1  -5    1.97    0.16
   1   1   5    2.21    0.15
   1  -1   5    1.97    0.14
   1  -1   5    2.10    0.14
  -1  -1  -5    2.10    0.09
  -1  -1  -5    1.83    0.15
   1  -1   5    2.12    0.12
   1   1   6   25.80    0.80
  -1   1  -6   26.35    0.74
  -1   1  -6   27.92    0.82
   1   1   6   25.62    0.72
   1   1   6   24.99    0.79
   1   1   6   25.28    0.72
   1  -1   6   25.59    0.72
  -1  -1  -6   24.51    0.78
   1  -1   6   26.22    0.78
   1  -1   6   25.95    0.79
   1   1   7    1.88    0.18
  -1   1  -7    1.97    0.15
   1   1   7    2.01    0.14
   1   1   7    2.29    0.19
  -1   1  -7    1.83    0.19
  -1  -1  -7    2.04    0.19
   1  -1   7    2.09    0.17
   1  -1   7    2.07    0.14
   1  -1   7    1.95    0.18
   1   1   8    3.45    0.20
  -1   1  -8    3.68    0.27
   1   1   8    4.05    0.27
   1   1   8    3.64    0.26
  -1  -1  -8    3.40    0.26
   1  -1   8    3.35    0.24
   1  -1   8    3.36    0.25
   1  -1   8    3.69    0.20
  -1   1  -9    0.86    0.17
   1   1   9    0.81    0.17
   1   1   9    0.88    0.13
   1   1   9    1.08    0.18
  -1  -1  -9    0.65    0.15
  -1  -1  -9    0.79    0.16
   1  -1   9    0.87    0.18
   1  -1   9    0.94    0.16
   1  -1   9    0.88    0.13
   1   1  10    9.81    0.50
   1   1  10    9.29    0.40
  -1   1 -10    8.60    0.48
   1  -1  10    9.87    0.48
   1  -1  10    9.76    0.40
  -1  -1 -10    9.37    0.47
  -1  -1 -10    9.45    0.49
   1  -1  10    9.63    0.50
  -1   2  10    0.05    0.11
  -1   2  10    0.05    0.08
   1   2 -10   -0.01    0.11
  -1  -2  10    0.07    0.08
   1  -2 -10    0.11    0.11
  -1  -2  10    0.17    0.13
  -1  -2  10   -0.01    0.10
   1  -2 -10    0.00    0.12
   1   2  -9    0.93    0.18
  -1   2   9    0.88    0.14
  -1   2   9    1.12    0.17
  -1  -2   9    0.93    0.13
  -1  -2   9    1.09    0.16
   1  -2  -9    0.94    0.18
  -1  -2   9    1.02    0.16
   1  -2  -9    0.96    0.17
   1   2  -8    0.21    0.09
  -1   2   8    0.37    0.11
  -1   2   8    0.41    0.09
   1   2  -8    0.36    0.13
   1  -2  -8    0.39    0.12
  -1  -2   8    0.29    0.09
  -1  -2   8    0.19    0.09
   1  -2  -8    0.42    0.12
  -1  -2   8    0.59    0.13
  -1   2   7    4.16    0.21
  -1   2   7    4.21    0.21
   1   2  -7    4.04    0.26
   1   2  -7    4.07    0.23
  -1   2   7    4.00    0.26
  -1  -2   7    4.30    0.22
   1  -2  -7    4.25    0.26
  -1  -2   7    3.90    0.24
  -1  -2   7    4.38    0.25
   1  -2  -7    3.67    0.24
   1   2  -6    9.99    0.37
  -1   2   6    9.33    0.39
  -1   2   6    9.47    0.34
  -1   2   6    9.62    0.35
   1   2  -6    9.46    0.40
   1  -2  -6    9.73    0.39
  -1  -2   6    9.45    0.38
  -1  -2   6    9.41    0.35
  -1  -2   6    9.54    0.37
   1  -2  -6    9.21    0.38
   1   2  -5   22.02    0.64
  -1   2   5   20.30    0.65
   1   2  -5   21.42    0.67
  -1   2   5   20.29    0.62
  -1   2   5   20.98    0.61
  -1  -2   5   20.07    0.62
   1  -2  -5   21.57    0.65
  -1  -2   5   21.12    0.61
   1  -2  -5   21.25    0.65
  -1  -2   5   21.04    0.65
  -1   2   4    2.04    0.14
   1   2  -4    1.80    0.13
   1   2  -4    1.85    0.10
  -1   2   4    1.96    0.11
  -1   2   4    1.78    0.12
   1   2  -4    1.84    0.14
  -1  -2   4    1.78    0.12
   1  -2  -4    1.85    0.13
  -1  -2   4    1.86    0.12
  -1  -2   4    1.77    0.11
   1  -2  -4    1.88    0.13
   1   2  -3   41.48    1.03
   1   2  -3   41.84    1.11
   1   2  -3   41.97    1.07
  -1   2   3   40.07    1.10
   1   2  -3   43.33    1.11
  -1   2   3   42.61    1.11
  -1   2   3   41.39    1.08
  -1  -2   3   41.17    1.08
  -1  -2   3   41.73    1.09
   1  -2  -3   41.86    1.10
  -1  -2   3   39.93    1.10
   1  -2  -3   42.67    1.07
   1  -2  -3   45.21    1.12
  -1   2   2   81.10    2.02
   1   2  -2   84.23    2.04
  -1   2   2   83.86    2.09
  -1   2   2   85.24    2.06
   1   2  -2   83.62    2.05
  -1   2   2   83.13    2.07
   1   2  -2   81.79    2.08
   1  -2  -2   84.26    2.07
  -1  -2   2   82.18    2.07
   1  -2  -2   86.97    2.08
  -1  -2   2   83.69    2.08
  -1  -2   2   80.11    2.06
   1  -2  -2   82.12    2.05
  -1  -2   2   81.96    2.06
  -1   2   1    0.18    0.03
  -1   2   1    0.12    0.04
  -1   2   1    0.20    0.04
   1   2  -1    0.16    0.03
   1   2  -1    0.30    0.06
   1   2  -1    0.20    0.04
  -1   2   1    0.22    0.04
   1  -2  -1    0.24    0.04
  -1  -2   1    0.27    0.05
  -1  -2   1    0.25    0.04
   1  -2  -1    0.28    0.04
  -1  -2   1    0.18    0.04
   1  -2  -1    0.17    0.04
  -1  -2   1    0.19    0.04
   1   2   0   23.34    0.60
   1   2   0   21.90    0.60
  -1   2   0   23.32    0.60
   1   2   0   22.08    0.59
  -1   2   0   22.16    0.59
  -1  -2   0   22.30    0.57
   1  -2   0   21.89    0.59
  -1  -2   0   22.13    0.59
   1  -2   0   22.35    0.59
  -1  -2   0   22.45    0.60
   1  -2   0   21.71    0.60
   1  -2   0   23.41    0.57
  -1   2  -1  134.71    3.25
   1   2   1  131.10    3.24
   1   2   1  135.35    3.25
  -1   2  -1  130.63    3.25
  -1   2  -1  134.51    3.28
   1   2   1  128.83    3.27
   1   2   1  137.59    3.28
   1  -2   1  135.64    3.27
  -1  -2  -1  133.42    3.24
  -1  -2  -1  124.76    3.27
   1  -2   1  133.31    3.23
   1  -2   1  137.61    3.28
   1  -2   1  137.15    3.26
  -1   2  -2  188.40    4.41
  -1   2  -2  189.12    4.45
   1   2   2  177.72    4.41
   1   2   2  176.17    4.38
   1   2   2  182.75    4.41
  -1   2  -2  179.50    4.37
   1   2   2  183.04    4.44
   1  -2   2  183.73    4.38
  -1  -2  -2  173.60    4.42
  -1  -2  -2  174.44    4.41
   1  -2   2  175.25    4.36
   1  -2   2  182.47    4.41
   1  -2   2  174.62    4.41
  -1   2  -3   78.57    1.86
   1   2   3   76.06    1.89
   1   2   3   77.57    1.89
  -1   2  -3   73.83    1.93
   1   2   3   74.48    1.94
   1   2   3   74.12    1.93
   1  -2   3   74.35    1.90
   1  -2   3   75.80    1.94
  -1  -2  -3   77.30    1.94
   1  -2   3   78.21    1.93
   1  -2   3   76.48    1.90
  -1  -2  -3   76.72    1.92
   1   2   4   94.72    2.41
  -1   2  -4   99.95    2.46
  -1   2  -4   99.88    2.49
   1   2   4   97.44    2.42
   1   2   4   99.07    2.48
   1   2   4   98.41    2.46
  -1  -2  -4   98.27    2.46
   1  -2   4   99.49    2.47
   1  -2   4  101.80    2.44
   1  -2   4   97.73    2.43
   1  -2   4   99.45    2.44
  -1  -2  -4   82.69    2.45
  -1   2  -5    0.37    0.08
   1   2   5    0.33    0.08
   1   2   5    0.41    0.07
  -1   2  -5    0.40    0.10
   1   2   5    0.34    0.07
   1  -2   5    0.45    0.09
  -1  -2  -5    0.51    0.09
  -1  -2  -5    0.46    0.09
   1  -2   5    0.37    0.07
   1  -2   5    0.41    0.07
   1   2   6   -0.03    0.04
   1   2   6    0.05    0.04
  -1   2  -6    0.13    0.09
  -1   2  -6   -0.02    0.06
   1   2   6    0.01    0.06
  -1  -2  -6   -0.02    0.05
   1  -2   6    0.06    0.06
  -1  -2  -6    0.01    0.06
   1  -2   6    0.08    0.06
   1  -2   6    0.03    0.04
   1   2   7    4.67    0.22
   1   2   7    4.27    0.21
   1   2   7    3.79    0.26
  -1   2  -7    4.45    0.24
  -1   2  -7    3.78    0.26
   1  -2   7    4.05    0.25
   1  -2   7    3.98    0.21
   1  -2   7    4.19    0.24
  -1  -2  -7    4.49    0.26
  -1  -2  -7    4.13    0.26
  -1   2  -8    0.94    0.17
  -1   2  -8    1.02    0.15
   1   2   8    0.82    0.12
   1   2   8    1.25    0.17
   1  -2   8    0.96    0.14
  -1  -2  -8    1.01    0.16
  -1  -2  -8    1.20    0.18
   1  -2   8    0.94    0.12
   1  -2   8    1.31    0.18
   1   2   9    1.51    0.19
   1   2   9    1.68    0.16
  -1   2  -9    1.59    0.22
  -1  -2  -9    1.98    0.22
   1  -2   9    1.57    0.16
   1  -2   9    2.23    0.23
  -1  -2  -9    1.94    0.22
   1  -2   9    1.58    0.19
  -1   2 -10    1.69    0.26
   1   2  10    2.05    0.19
   1   2  10    2.31    0.24
   1  -2  10    2.03    0.22
   1  -2  10    2.30    0.26
   1  -2  10    1.68    0.18
  -1  -2 -10    1.84    0.24
  -1  -2 -10    2.39    0.26
  -1   3  10    0.11    0.08
  -1   3  10    0.13    0.12
   1   3 -10    0.15    0.14
   1  -3 -10   -0.02    0.10
   1  -3 -10   -0.04    0.09
  -1  -3  10   -0.01    0.08
  -1  -3  10    0.03    0.08
  -1   3   9    1.00    0.17
  -1   3   9    1.12    0.15
   1   3  -9    0.95    0.18
  -1  -3   9    0.93    0.16
   1  -3  -9    1.05    0.18
  -1  -3   9    0.75    0.17
  -1  -3   9    1.01    0.16
   1  -3  -9    1.17    0.19
   1   3  -8    5.89    0.31
  -1   3   8    5.30    0.27
  -1   3   8    5.56    0.33
   1   3  -8    5.26    0.33
  -1  -3   8    5.32    0.29
   1  -3  -8    5.07    0.31
   1  -3  -8    5.16    0.31
  -1  -3   8    5.07    0.31
  -1  -3   8    5.37    0.28
  -1   3   7   13.98    0.51
   1   3  -7   14.01    0.52
  -1   3   7   14.20    0.48
  -1   3   7   14.67    0.55
   1   3  -7   13.98    0.56
  -1  -3   7   13.59    0.49
   1  -3  -7   14.08    0.53
  -1  -3   7   14.02    0.51
   1  -3  -7   13.79    0.53
  -1  -3   7   13.61    0.53
  -1   3   6    8.77    0.38
  -1   3   6    8.19    0.35
   1   3  -6    8.37    0.38
  -1   3   6    8.50    0.33
   1   3  -6    8.53    0.36
   1  -3  -6    8.58    0.37
   1  -3  -6    8.73    0.37
  -1  -3   6    9.03    0.35
  -1  -3   6    9.39    0.35
  -1  -3   6    8.78    0.37
  -1   3   5   25.07    0.78
   1   3  -5   25.34    0.78
  -1   3   5   26.55    0.74
   1   3  -5   27.75    0.81
  -1   3   5   25.57    0.78
  -1  -3   5   25.54    0.75
  -1  -3   5   26.05    0.75
   1  -3  -5   25.38    0.78
   1  -3  -5   26.44    0.78
  -1  -3   5   25.01    0.78
  -1   3   4    0.58    0.09
  -1   3   4    0.81    0.10
   1   3  -4    0.40    0.09
   1   3  -4    0.37    0.04
  -1   3   4    0.57    0.08
   1   3  -4    0.34    0.07
  -1  -3   4    0.52    0.08
   1  -3  -4    0.54    0.08
  -1  -3   4    0.48    0.07
  -1  -3   4    0.35    0.07
   1   3  -3   12.41    0.45
  -1   3   3   14.89    0.48
   1   3  -3   14.11    0.46
  -1   3   3   14.46    0.38
   1   3  -3   15.18    0.41
   1   3  -3   14.47    0.43
  -1   3   3   14.26    0.45
  -1   3   3   14.06    0.44
  -1  -3   3   13.49    0.45
  -1  -3   3   14.98    0.45
  -1  -3   3   14.57    0.43
   1  -3  -3   15.42    0.45
   1  -3  -3   14.08    0.46
  -1  -3   3   14.89    0.46
   1   3  -2   24.05    0.67
   1   3  -2   23.78    0.66
  -1   3   2   26.35    0.72
  -1   3   2   24.28    0.68
  -1   3   2   25.27    0.69
   1   3  -2   24.73    0.71
  -1   3   2   25.04    0.65
  -1  -3   2   24.58    0.68
   1  -3  -2   23.60    0.68
   1  -3  -2   23.82    0.70
   1  -3  -2   24.43    0.67
  -1  -3   2   24.58    0.68
  -1  -3   2   25.83    0.67
  -1  -3   2   25.84    0.71
  -1   3   1    0.23    0.05
   1   3  -1    0.38    0.07
   1   3  -1    0.28    0.05
  -1   3   1    0.35    0.06
  -1   3   1    0.15    0.05
  -1   3   1    0.28    0.05
   1   3  -1    0.37    0.05
   1  -3  -1    0.36    0.06
  -1  -3   1    0.33    0.05
  -1  -3   1    0.25    0.06
  -1  -3   1    0.17    0.04
  -1  -3   1    0.35    0.05
   1  -3  -1    0.40    0.07
   1  -3  -1    0.46    0.06
  -1   3   0    5.71    0.22
   1   3   0    5.57    0.22
  -1   3   0    5.76    0.21
  -1   3   0    5.63    0.20
   1   3   0    5.54    0.20
   1   3   0    5.65    0.21
   1  -3   0    5.62    0.19
   1  -3   0    5.72    0.22
   1  -3   0    5.58    0.21
   1  -3   0    5.46    0.21
  -1  -3   0    5.73    0.20
  -1  -3   0    5.70    0.22
  -1  -3   0    5.81    0.21
  -1  -3   0    5.50    0.19
  -1   3  -1   51.82    1.33
   1   3   1   51.83    1.30
   1   3   1   51.87    1.31
  -1   3  -1   51.40    1.30
   1   3   1   51.30    1.30
   1   3   1   50.95    1.34
  -1   3  -1   50.34    1.31
   1  -3   1   51.07    1.31
   1  -3   1   50.32    1.33
  -1  -3  -1   50.69    1.28
   1  -3   1   48.67    1.30
   1  -3   1   51.22    1.27
  -1  -3  -1   50.77    1.30
  -1  -3  -1   51.35    1.33
  -1   3  -2   43.22    1.10
   1   3   2   38.77    1.10
  -1   3  -2   41.22    1.05
   1   3   2   41.40    1.04
  -1   3  -2   40.52    1.05
   1   3   2   40.70    1.06
   1   3   2   40.70    1.09
   1  -3   2   40.53    1.09
   1  -3   2   40.15    1.09
   1  -3   2   42.00    1.04
   1  -3   2   40.27    1.07
  -1  -3  -2   40.99    1.05
  -1  -3  -2   40.13    1.05
  -1  -3  -2   40.68    1.10
   1   3   3   28.14    0.70
   1   3   3   28.17    0.76
   1   3   3   27.31    0.79
  -1   3  -3   26.93    0.80
  -1   3  -3   27.19    0.73
  -1   3  -3   28.71    0.74
   1   3   3   28.50    0.80
   1  -3   3   27.47    0.74
   1  -3   3   27.83    0.79
  -1  -3  -3   27.90    0.76
   1  -3   3   27.27    0.76
   1  -3   3   27.95    0.80
  -1  -3  -3   28.60    0.80
  -1   3  -4   -0.04    0.05
  -1   3  -4   -0.01    0.02
   1   3   4    0.00    0.03
   1   3   4    0.00    0.04
   1   3   4    0.04    0.04
   1  -3   4   -0.02    0.03
  -1  -3  -4    0.09    0.06
   1  -3   4    0.03    0.04
   1  -3   4    0.18    0.07
  -1  -3  -4    0.07    0.05
   1  -3   4    0.04    0.05
   1   3   5    3.36    0.18
  -1   3  -5    3.84    0.24
   1   3   5    4.14    0.22
  -1   3  -5    3.39    0.21
   1   3   5    3.81    0.22
   1  -3   5    3.74    0.19
   1  -3   5    3.63    0.19
  -1  -3  -5    4.14    0.23
  -1  -3  -5    4.00    0.21
   1  -3   5    3.70    0.22
  -1   3  -6   -0.02    0.06
   1   3   6    0.11    0.07
   1   3   6    0.18    0.09
  -1   3  -6    0.14    0.08
   1   3   6   -0.02    0.04
   1  -3   6    0.05    0.07
   1  -3   6    0.07    0.06
  -1  -3  -6   -0.01    0.06
   1  -3   6    0.10    0.06
  -1  -3  -6    0.08    0.07
   1   3   7    5.40    0.25
   1   3   7    6.01    0.33
  -1   3  -7    4.20    0.29
  -1   3  -7    5.60    0.30
   1   3   7    5.74    0.28
   1  -3   7    5.52    0.30
  -1  -3  -7    5.08    0.29
   1  -3   7    5.77    0.27
  -1  -3  -7    5.34    0.31
   1  -3   7    6.26    0.29
   1   3   8    6.16    0.28
  -1   3  -8    5.36    0.35
  -1   3  -8    5.47    0.31
   1   3   8    6.36    0.36
  -1  -3  -8    5.54    0.33
   1  -3   8    6.22    0.30
   1  -3   8    6.08    0.34
   1  -3   8    5.52    0.32
  -1  -3  -8    5.78    0.32
  -1   3  -9    0.38    0.13
   1   3   9    0.17    0.08
   1   3   9    0.04    0.10
  -1  -3  -9    0.30    0.13
   1  -3   9    0.13    0.08
   1  -3   9    0.03    0.09
  -1  -3  -9    0.37    0.13
  -1   3 -10    1.60    0.25
   1   3  10    1.20    0.16
   1   3  10    1.26    0.23
   1  -3  10    1.11    0.20
  -1  -3 -10    1.18    0.21
  -1  -3 -10    1.25    0.21
   1  -3  10    1.22    0.17
   1   4  -9    2.54    0.24
   1   4  -9    2.44    0.26
  -1   4   9    3.18    0.23
  -1   4   9    2.79    0.26
  -1  -4   9    2.84    0.23
   1  -4  -9    2.72    0.27
   1  -4  -9    2.70    0.26
  -1  -4   9    2.99    0.26
  -1   4   8    4.78    0.29
  -1   4   8    4.46    0.26
   1   4  -8    4.47    0.32
   1   4  -8    4.68    0.30
  -1   4   8    4.28    0.31
   1  -4  -8    4.62    0.31
  -1  -4   8    4.61    0.27
  -1  -4   8    4.29    0.30
   1  -4  -8    4.23    0.30
  -1   4   7    9.34    0.44
  -1   4   7    9.22    0.42
   1   4  -7   10.05    0.46
   1   4  -7    9.98    0.44
  -1   4   7   10.13    0.40
   1  -4  -7   10.25    0.45
  -1  -4   7    9.72    0.44
   1  -4  -7    9.66    0.43
  -1  -4   7   10.40    0.42
   1   4  -6    1.44    0.17
  -1   4   6    1.09    0.16
   1   4  -6    0.97    0.14
  -1   4   6    1.28    0.16
  -1   4   6    1.65    0.14
  -1  -4   6    1.54    0.16
  -1  -4   6    1.36    0.15
   1  -4  -6    1.38    0.15
   1  -4  -6    1.12    0.15
  -1  -4   6    1.39    0.14
  -1   4   5    5.72    0.26
  -1   4   5    5.89    0.29
   1   4  -5    5.40    0.29
  -1   4   5    5.54    0.29
   1   4  -5    5.66    0.29
   1  -4  -5    5.61    0.29
  -1  -4   5    5.18    0.28
   1  -4  -5    6.00    0.28
  -1  -4   5    5.53    0.25
  -1  -4   5    5.38    0.27
   1   4  -4    0.93    0.12
   1   4  -4    0.49    0.10
  -1   4   4    1.00    0.11
  -1   4   4    0.86    0.11
  -1   4   4    0.77    0.13
   1  -4  -4    0.78    0.12
   1  -4  -4    0.96    0.11
  -1  -4   4    0.67    0.09
  -1  -4   4    0.67    0.10
  -1  -4   4    0.74    0.11
   1   4  -3   12.60    0.38
  -1   4   3   12.32    0.42
  -1   4   3   11.71    0.35
  -1   4   3   12.14    0.40
  -1   4   3   11.45    0.44
   1   4  -3   11.66    0.43
  -1  -4   3   12.34    0.41
  -1  -4   3   11.84    0.41
  -1  -4   3   12.34    0.43
   1  -4  -3   12.29    0.43
   1  -4  -3   11.64    0.40
  -1  -4   3   12.67    0.39
  -1   4   2    5.42    0.21
  -1   4   2    5.85    0.23
  -1   4   2    5.61    0.22
  -1   4   2    4.99    0.25
   1   4  -2    5.53    0.25
   1   4  -2    5.09    0.22
   1   4  -2    4.79    0.21
  -1  -4   2    5.89    0.25
   1  -4  -2    5.39    0.24
  -1  -4   2    4.89    0.20
  -1  -4   2    5.40    0.23
   1  -4  -2    5.64    0.22
   1  -4  -2    5.49    0.22
  -1  -4   2    5.40    0.22
   1   4  -1   25.50    0.70
  -1   4   1   24.59    0.69
  -1   4   1   25.09    0.74
   1   4  -1   24.40    0.71
   1   4  -1   24.97    0.73
  -1   4   1   25.47    0.71
  -1   4   1   24.84    0.70
   1  -4  -1   25.34    0.71
  -1  -4   1   25.77    0.71
  -1  -4   1   25.48    0.69
   1  -4  -1   23.96    0.73
  -1  -4   1   25.32    0.69
  -1  -4   1   24.29    0.73
   1  -4  -1   24.57    0.70
   1   4   0    4.04    0.19
  -1   4   0    4.05    0.19
   1   4   0    4.18    0.20
   1   4   0    4.16    0.18
  -1   4   0    4.23    0.21
   1  -4   0    4.01    0.19
  -1  -4   0    4.18    0.19
  -1  -4   0    4.25    0.21
   1  -4   0    4.04    0.18
   1  -4   0    4.16    0.16
  -1  -4   0    4.18    0.17
   1  -4   0    4.06    0.20
  -1  -4   0    4.12    0.18
  -1   4  -1   25.38    0.75
   1   4   1   25.44    0.76
   1   4   1   25.28    0.72
   1   4   1   25.84    0.72
  -1   4  -1   25.54    0.73
   1   4   1   25.96    0.73
  -1   4  -1   26.18    0.72
  -1  -4  -1   25.91    0.69
   1  -4   1   25.73    0.68
  -1  -4  -1   25.62    0.72
   1  -4   1   26.13    0.73
  -1  -4  -1   25.67    0.72
   1  -4   1   26.00    0.75
  -1  -4  -1   25.41    0.75
   1  -4   1   24.61    0.72
   1   4   2    0.10    0.04
   1   4   2    0.04    0.04
   1   4   2    0.13    0.06
  -1   4  -2   -0.01    0.05
   1   4   2    0.04    0.04
  -1   4  -2    0.10    0.04
  -1   4  -2    0.04    0.04
   1  -4   2    0.11    0.05
   1  -4   2    0.06    0.03
  -1  -4  -2    0.03    0.04
   1  -4   2    0.04    0.05
   1  -4   2    0.07    0.05
  -1  -4  -2    0.11    0.06
  -1   4  -3   67.15    1.65
   1   4   3   65.50    1.71
   1   4   3   65.94    1.68
   1   4   3   63.97    1.73
  -1   4  -3   60.46    1.71
  -1  -4  -3   60.54    1.71
   1  -4   3   65.98    1.63
   1  -4   3   66.32    1.69
   1  -4   3   67.38    1.71
   1  -4   3   63.96    1.71
  -1  -4  -3   64.30    1.66
  -1   4  -4    0.34    0.09
   1   4   4    0.28    0.07
   1   4   4    0.25    0.08
   1   4   4    0.18    0.07
   1  -4   4    0.31    0.09
   1  -4   4    0.34    0.09
   1  -4   4    0.29    0.06
   1  -4   4    0.20    0.07
  -1  -4  -4    0.25    0.08
  -1  -4  -4    0.33    0.07
  -1   4  -5    4.04    0.25
   1   4   5    4.59    0.26
   1   4   5    4.08    0.25
   1   4   5    4.48    0.22
  -1  -4  -5    4.19    0.22
  -1  -4  -5    4.30    0.26
   1  -4   5    4.25    0.23
   1  -4   5    4.15    0.24
   1   4   6    2.51    0.17
   1   4   6    2.65    0.21
  -1   4  -6    2.18    0.21
   1   4   6    2.38    0.20
  -1   4  -6    2.62    0.21
   1  -4   6    2.41    0.18
   1  -4   6    2.71    0.21
  -1  -4  -6    2.50    0.19
  -1  -4  -6    2.79    0.22
  -1   4  -7    1.98    0.22
  -1   4  -7    1.79    0.20
   1   4   7    1.94    0.21
   1   4   7    1.72    0.18
   1   4   7    2.20    0.17
  -1  -4  -7    1.73    0.19
   1  -4   7    2.03    0.20
   1  -4   7    1.95    0.17
  -1  -4  -7    1.95    0.19
   1   4   8    0.23    0.10
  -1   4  -8    0.35    0.13
   1   4   8    0.20    0.11
  -1   4  -8    0.30    0.11
   1   4   8    0.17    0.09
   1  -4   8    0.29    0.10
  -1  -4  -8    0.17    0.10
   1  -4   8    0.30    0.11
   1   4   9    0.69    0.17
  -1   4  -9    0.61    0.17
   1   4   9    0.65    0.13
  -1   4  -9    0.62    0.15
   1  -4   9    0.68    0.14
  -1  -4  -9    0.74    0.17
   1  -4   9    0.61    0.16
  -1   5   8    0.37    0.13
   1   5  -8    0.15    0.12
   1   5  -8    0.42    0.14
  -1   5   8    0.22    0.10
  -1   5   8    0.30    0.13
  -1  -5   8    0.44    0.13
   1  -5  -8    0.28    0.13
  -1  -5   8    0.62    0.16
   1   5  -7    2.19    0.23
  -1   5   7    1.78    0.18
  -1   5   7    2.10    0.22
  -1   5   7    2.09    0.22
   1   5  -7    2.20    0.21
  -1  -5   7    1.86    0.19
   1  -5  -7    1.74    0.20
  -1  -5   7    1.95    0.21
  -1   5   6    0.43    0.10
   1   5  -6    0.50    0.13
   1   5  -6    0.56    0.13
  -1   5   6    0.30    0.11
  -1   5   6    0.37    0.11
  -1  -5   6    0.42    0.11
   1  -5  -6    0.32    0.11
   1  -5  -6    0.38    0.10
  -1  -5   6    0.29    0.10
  -1   5   5   13.98    0.49
  -1   5   5   13.16    0.53
   1   5  -5   13.42    0.53
  -1   5   5   12.75    0.50
   1   5  -5   12.22    0.50
   1  -5  -5   13.83    0.53
  -1  -5   5   13.65    0.50
   1  -5  -5   13.55    0.49
  -1  -5   5   13.84    0.53
   1   5  -4    5.39    0.30
  -1   5   4    5.61    0.28
  -1   5   4    5.64    0.27
  -1   5   4    5.62    0.31
   1   5  -4    5.39    0.28
   1  -5  -4    5.56    0.26
   1  -5  -4    5.73    0.30
  -1  -5   4    6.01    0.30
  -1   5   3   42.47    1.25
   1   5  -3   43.30    1.16
  -1   5   3   43.57    1.19
  -1   5   3   42.29    1.18
   1   5  -3   43.50    1.23
  -1  -5   3   41.90    1.22
   1  -5  -3   43.22    1.17
  -1  -5   3   43.98    1.19
  -1  -5   3   43.92    1.20
   1  -5  -3   43.15    1.23
  -1  -5   3   41.76    1.14
  -1   5   2   14.77    0.49
  -1   5   2   14.15    0.46
  -1   5   2   15.24    0.54
   1   5  -2   15.36    0.49
   1   5  -2   15.24    0.53
  -1   5   2   14.12    0.47
  -1  -5   2   14.21    0.46
  -1  -5   2   15.18    0.50
   1  -5  -2   14.33    0.47
  -1  -5   2   14.36    0.51
   1  -5  -2   14.36    0.52
  -1  -5   2   15.26    0.48
   1   5  -1   54.02    1.46
  -1   5   1   53.38    1.42
   1   5  -1   53.69    1.42
  -1   5   1   53.35    1.47
  -1   5   1   53.48    1.43
   1   5  -1   53.33    1.45
  -1  -5   1   53.88    1.40
   1  -5  -1   56.12    1.40
  -1  -5   1   53.72    1.47
   1  -5  -1   53.87    1.42
  -1  -5   1   53.55    1.40
   1  -5  -1   52.83    1.47
  -1  -5   1   53.66    1.43
   1   5   0    3.73    0.21
   1   5   0    4.28    0.21
  -1   5   0    4.47    0.23
  -1   5   0    3.92    0.22
   1   5   0    4.07    0.23
  -1  -5   0    3.94    0.18
   1  -5   0    3.95    0.20
   1  -5   0    3.85    0.22
  -1  -5   0    3.61    0.22
  -1  -5   0    3.86    0.19
   1  -5   0    4.24    0.21
   1  -5   0    4.13    0.18
   1   5   1    0.20    0.08
  -1   5  -1    0.29    0.08
  -1   5  -1    0.26    0.08
   1   5   1    0.26    0.07
   1   5   1    0.27    0.08
   1  -5   1    0.29    0.09
  -1  -5  -1    0.17    0.06
   1  -5   1    0.20    0.06
  -1  -5  -1    0.26    0.06
  -1  -5  -1    0.22    0.08
   1  -5   1    0.25    0.08
   1   5   2    2.40    0.15
   1   5   2    2.68    0.17
   1   5   2    2.26    0.19
  -1   5  -2    2.00    0.18
   1   5   2    2.60    0.17
  -1   5  -2    2.25    0.16
   1  -5   2    2.19    0.17
   1  -5   2    2.57    0.17
  -1  -5  -2    2.47    0.14
   1  -5   2    2.27    0.16
  -1  -5  -2    2.28    0.18
   1   5   3   13.37    0.45
  -1   5  -3   13.20    0.50
   1   5   3   13.49    0.47
  -1   5  -3   12.39    0.42
   1   5   3   12.37    0.49
   1  -5   3   13.05    0.46
   1  -5   3   12.88    0.47
  -1  -5  -3   12.17    0.48
   1  -5   3   13.08    0.48
   1   5   4   27.96    0.82
  -1   5  -4   26.00    0.86
   1   5   4   27.80    0.88
   1   5   4   26.84    0.85
  -1  -5  -4   26.23    0.86
   1  -5   4   27.55    0.86
   1  -5   4   28.49    0.86
   1  -5   4   28.32    0.83
   1   5   5   12.87    0.50
   1   5   5   13.32    0.46
  -1   5  -5    9.87    0.47
  -1   5  -5   12.35    0.50
   1   5   5   12.06    0.50
  -1  -5  -5   12.59    0.51
   1  -5   5   12.94    0.50
   1   5   6   12.57    0.52
   1   5   6   12.65    0.52
  -1   5  -6   11.98    0.51
   1   5   6   12.51    0.47
   1  -5   6   12.25    0.48
   1  -5   6   12.65    0.52
  -1  -5  -6   11.44    0.51
  -1   5  -7   17.43    0.69
   1   5   7   18.43    0.67
  -1   5  -7   17.58    0.67
   1   5   7   17.57    0.68
   1   5   7   17.70    0.62
   1  -5   7   17.33    0.62
  -1  -5  -7   15.34    0.65
   1  -5   7   18.13    0.68
   1   5   8    3.32    0.26
  -1   5  -8    3.00    0.27
  -1   5  -8    2.75    0.28
   1   5   8    3.15    0.28
   1   5   8    3.08    0.23
   1  -5   8    3.11    0.28
   1  -5   8    3.20    0.25
  -1  -5  -8    2.84    0.27
   1   6  -7    1.88    0.23
   1   6  -7    1.56    0.21
  -1   6   7    2.23    0.24
  -1   6   7    1.84    0.22
  -1   6   7    1.96    0.20
  -1  -6   7    1.77    0.22
   1  -6  -7    1.82    0.23
  -1   6   6    9.43    0.45
  -1   6   6    9.23    0.41
   1   6  -6    9.24    0.46
  -1   6   6    9.31    0.47
   1   6  -6    9.76    0.46
  -1  -6   6    9.37    0.45
   1  -6  -6    9.53    0.46
  -1   6   5    0.09    0.08
   1   6  -5    0.06    0.09
  -1   6   5    0.18    0.10
   1   6  -5    0.18    0.09
  -1   6   5    0.13    0.09
   1  -6  -5    0.11    0.09
  -1  -6   5    0.12    0.09
  -1   6   4   -0.04    0.07
  -1   6   4    0.11    0.07
  -1   6   4    0.09    0.07
   1   6  -4    0.02    0.08
   1  -6  -4    0.09    0.09
  -1  -6   4    0.01    0.07
  -1   6   3    0.44    0.10
  -1   6   3    0.36    0.12
  -1   6   3    0.21    0.08
   1   6  -3    0.36    0.11
   1  -6  -3    0.29    0.11
  -1  -6   3    0.31    0.10
   1   6  -2    9.09    0.37
  -1   6   2    9.06    0.41
   1   6  -2    8.56    0.39
   1  -6  -2    8.23    0.38
  -1  -6   2    8.54    0.39
  -1   6   1    0.23    0.09
   1   6  -1    0.17    0.09
  -1   6   1    0.13    0.09
   1   6  -1    0.21    0.09
  -1  -6   1    0.14    0.09
   1  -6  -1    0.25    0.09
  -1   6   0   30.25    0.94
  -1   6   0   31.96    0.97
   1   6   0   33.81    0.98
   1   6   0   31.22    0.95
   1  -6   0   32.25    0.98
   1  -6   0   32.95    0.96
  -1  -6   0   32.45    0.98
   1   6   1    1.73    0.15
  -1   6  -1    1.78    0.17
   1   6   1    1.62    0.15
  -1   6  -1    1.41    0.16
   1   6   1    1.61    0.18
  -1  -6  -1    1.33    0.17
   1  -6   1    1.68    0.17
   1  -6   1    1.81    0.15
  -1  -6  -1    1.63    0.14
  -1   6  -2   25.51    0.83
  -1   6  -2   25.58    0.79
   1   6   2   26.10    0.85
   1   6   2   26.60    0.80
   1  -6   2   26.60    0.80
  -1  -6  -2   26.52    0.78
   1  -6   2   26.62    0.81
  -1  -6  -2   24.32    0.82
   1  -6   2   24.40    0.83
   1   6   3    3.67    0.26
  -1   6  -3    3.82    0.26
   1   6   3    3.58    0.22
   1   6   3    3.54    0.23
   1  -6   3    4.04    0.24
  -1  -6  -3    3.90    0.23
  -1  -6  -3    3.39    0.25
   1  -6   3    3.86    0.24
   1  -6   3    3.48    0.24
   1   6   4    8.16    0.38
   1   6   4    7.56    0.35
   1   6   4    8.93    0.43
  -1   6  -4    8.36    0.41
   1  -6   4    8.28    0.40
  -1  -6  -4    8.20    0.40
   1  -6   4    8.18    0.38
   1  -6   4    8.34    0.38
  -1   6  -5    0.49    0.13
  -1   6  -5    0.45    0.13
   1   6   5    0.44    0.11
   1   6   5    0.28    0.11
   1   6   5    0.56    0.14
   1  -6   5    0.66    0.13
  -1  -6  -5    0.61    0.14
   1  -6   5    0.30    0.11
  -1   6  -6    1.09    0.18
   1   6   6    1.23    0.19
  -1   6  -6    1.21    0.20
   1   6   6    1.27    0.17
   1   6   6    1.43    0.19
   1  -6   6    1.11    0.17
   1  -6   6    1.43    0.18
  -1  -6  -6    1.41    0.20
  -1   6  -7    0.62    0.16
  -1   6  -7    0.53    0.15
   1   6   7    0.49    0.14
   1   6   7    0.55    0.15
   1   6   7    0.57    0.13
  -1  -6  -7    0.82    0.17
   1  -6   7    0.48    0.15
   1  -6   7    0.80    0.15
   1   7  -6    0.74    0.18
  -1   7   6    0.81    0.17
  -1  -7   6    1.08    0.20
   1  -7  -6    0.99    0.19
   1   7  -5    0.28    0.12
  -1   7   5    0.39    0.14
  -1  -7   5    0.28    0.11
   1  -7  -5    0.22    0.11
  -1   7   4    2.54    0.25
   1   7  -4    2.47    0.25
  -1  -7   4    2.59    0.23
   1  -7  -4    2.74    0.25
  -1   7   3   -0.02    0.09
   1   7  -3    0.03    0.09
  -1  -7   3    0.14    0.10
   1  -7  -3    0.21    0.11
   1   7  -2    1.12    0.18
   1   7  -2    1.24    0.16
  -1   7   2    1.48    0.19
  -1  -7   2    1.55    0.19
   1  -7  -2    1.69    0.20
   1   7  -1    0.09    0.09
   1   7  -1    0.00    0.07
  -1   7   1    0.13    0.09
  -1  -7   1    0.06    0.08
   1  -7  -1    0.06    0.08
   1   7   0   -0.03    0.07
   1   7   0   -0.05    0.07
  -1   7   0   -0.07    0.06
  -1   7   0    0.01    0.08
   1  -7   0    0.12    0.08
  -1  -7   0   -0.09    0.07
  -1   7  -1    6.02    0.32
  -1   7  -1    5.79    0.32
   1   7   1    5.10    0.32
   1  -7   1    5.59    0.33
  -1  -7  -1    5.28    0.32
   1   7   2    0.19    0.10
  -1   7  -2    0.11    0.13
  -1   7  -2    0.28    0.11
   1  -7   2    0.12    0.09
  -1  -7  -2    0.40    0.13
  -1   7  -3    4.31    0.31
   1   7   3    4.23    0.31
  -1  -7  -3    4.54    0.30
   1  -7   3    4.19    0.29
  -1   7  -4    2.27    0.25
   1   7   4    2.30    0.25
  -1  -7  -4    2.41    0.23
   1  -7   4    2.51    0.23
   1   7   5    7.14    0.39
  -1   7  -5    6.81    0.41
   1   7   5    7.35    0.42
   1   7   5    7.20    0.39
   1  -7   5    6.42    0.40
   1   7   6   11.88    0.54
   1   7   6   12.27    0.51
   1   7   6   11.64    0.56
  -1   7  -6   10.48    0.53
   1  -7   6   11.90    0.55
  -1  -7  -6   10.47    0.53
  -1   8   4   -0.03    0.12
   1   8  -4    0.02    0.10
  -1  -8   4    0.10    0.12
   1  -8  -4    0.03    0.09
  -1   8   3    0.77    0.18
   1   8  -3    0.28    0.12
  -1  -8   3    0.49    0.15
   1  -8  -3    0.58    0.15
   1   8  -2    0.11    0.10
  -1   8   2    0.12    0.12
   1  -8  -2    0.21    0.12
  -1  -8   2    0.10    0.10
   1   8  -1    1.08    0.18
   1   8  -1    1.16    0.18
  -1   8   1    1.19    0.20
   1  -8  -1    1.23    0.19
  -1  -8   1    1.45    0.21
   1   8   0    9.81    0.47
  -1   8   0    9.17    0.46
  -1  -8   0    9.31    0.47
   1  -8   0    9.25    0.47
  -1   8  -1    0.04    0.10
  -1   8  -1    0.08    0.10
   1   8   1   -0.08    0.09
  -1  -8  -1    0.04    0.10
   1  -8   1    0.10    0.10
   1   8   2    4.10    0.32
  -1   8  -2    4.07    0.31
   1  -8   2    3.91    0.30
  -1  -8  -2    4.22    0.32
  -1   8  -3    4.85    0.35
   1   8   3    5.77    0.38
   1  -8   3    5.86    0.37
  -1  -8  -3    5.51    0.36
  -2   0  11    0.06    0.12
  -2   0  11   -0.14    0.08
  -2   0  11   -0.02    0.08
   2   0 -11    0.00    0.11
  -2   0  10    2.58    0.26
  -2   0  10    2.86    0.25
   2   0 -10    2.64    0.28
  -2   0  10    3.11    0.23
   2   0  -9   -0.05    0.09
  -2   0   9   -0.08    0.05
  -2   0   9   -0.08    0.07
  -2   0   9   -0.01    0.07
  -2   0   8   59.78    1.69
   2   0  -8   62.50    1.73
  -2   0   8   60.90    1.71
  -2   0   8   60.54    1.62
  -2   0   7   -0.06    0.05
   2   0  -7   -0.08    0.05
  -2   0   7   -0.06    0.05
  -2   0   7   -0.04    0.04
   2   0  -6   27.06    0.83
  -2   0   6   26.77    0.76
  -2   0   6   27.66    0.82
  -2   0   6   27.50    0.81
   2   0  -5   -0.01    0.03
   2   0  -5    0.04    0.05
  -2   0   5   -0.01    0.04
  -2   0   5   -0.03    0.02
  -2   0   5    0.01    0.04
  -2   0   5   -0.04    0.03
   2   0  -4   10.02    0.30
   2   0  -4    9.82    0.35
  -2   0   4    9.97    0.33
   2   0  -4   10.01    0.30
  -2   0   4   10.11    0.31
  -2   0   4   10.11    0.34
  -2   0   4   10.13    0.29
   2   0  -3   -0.08    0.02
  -2   0   3   -0.03    0.03
   2   0  -3   -0.05    0.02
  -2   0   3   -0.03    0.03
   2   0  -3   -0.05    0.03
  -2   0   3   -0.04    0.03
  -2   0   3   -0.06    0.02
   2   0  -2  575.46   14.41
  -2   0   2  547.99   14.38
  -2   0   2  594.71   16.88
  -2   0   2  558.14   14.46
   2   0  -2  573.69   14.43
  -2   0   2  633.83   14.61
   2   0  -2  666.96   14.68
   2   0  -1   -0.11    0.02
  -2   0   1   -0.10    0.02
  -2   0   1   -0.11    0.01
   2   0  -1   -0.11    0.01
  -2   0   1   -0.11    0.01
  -2   0   1   -0.13    0.01
   2   0  -1   -0.10    0.01
   2   0   0   13.72    0.34
   2   0   0   13.30    0.36
   2   0   0   13.84    0.34
   2   0   0   13.73    0.36
   2   0   0   13.80    0.36
   2   0   0   13.50    0.34
  -2   0   0   14.46    0.36
   2   0   1   -0.28    0.02
   2   0   1   -0.24    0.02
   2   0   1   -0.21    0.02
   2   0   1   -0.25    0.02
   2   0   1   -0.23    0.02
   2   0   2  410.73   10.24
   2   0   2  421.05   10.38
   2   0   2  412.06   10.34
  -2   0  -2  454.86   10.35
   2   0   2  417.45   10.13
   2   0   2  409.45   10.14
  -2   0  -2  406.10   10.24
  -2   0  -3   -0.12    0.04
   2   0   3   -0.10    0.02
  -2   0  -3   -0.11    0.02
   2   0   3   -0.10    0.02
   2   0   3   -0.10    0.03
   2   0   3   -0.11    0.03
   2   0   3   -0.13    0.01
   2   0   4    9.62    0.28
  -2   0  -4    9.38    0.34
  -2   0  -4    9.83    0.29
   2   0   4    9.11    0.27
   2   0   4    9.29    0.33
   2   0   4    9.17    0.27
   2   0   4    9.16    0.32
   2   0   5    0.02    0.02
   2   0   5    0.00    0.02
  -2   0  -5    0.04    0.04
   2   0   5    0.01    0.03
   2   0   5    0.06    0.05
   2   0   5   -0.01    0.05
  -2   0  -5   -0.02    0.06
  -2   0  -6    1.30    0.10
  -2   0  -6    1.25    0.15
   2   0   6    1.17    0.09
   2   0   6    1.23    0.13
   2   0   6    1.28    0.14
   2   0   7    0.06    0.07
   2   0   7    0.01    0.04
   2   0   7   -0.12    0.05
  -2   0  -7    0.01    0.06
   2   0   8    1.61    0.18
   2   0   8    1.72    0.14
  -2   0  -8    1.94    0.21
   2   0   8    1.54    0.18
  -2   0  -9    0.07    0.11
   2   0   9   -0.02    0.09
   2   0   9   -0.03    0.05
   2   0   9   -0.06    0.08
   2   0  10    1.67    0.17
  -2   0 -10    1.73    0.24
   2   0  10    1.78    0.23
   2   0  10    1.72    0.24
  -2   1  10    0.53    0.12
  -2   1  10    0.65    0.17
   2   1 -10    0.82    0.18
   2  -1 -10    0.76    0.18
  -2  -1  10    0.61    0.12
  -2  -1  10    0.70    0.17
  -2  -1  10    0.78    0.17
   2  -1 -10    0.59    0.14
  -2   1   9    0.05    0.06
   2   1  -9    0.06    0.09
  -2   1   9    0.00    0.08
   2  -1  -9    0.11    0.11
   2  -1  -9   -0.02    0.09
  -2  -1   9    0.00    0.09
  -2  -1   9    0.13    0.07
  -2  -1   9   -0.02    0.08
  -2   1   8    0.78    0.14
  -2   1   8    0.99    0.13
   2   1  -8    0.92    0.17
  -2   1   8    0.96    0.16
  -2  -1   8    0.79    0.15
   2  -1  -8    0.60    0.14
  -2  -1   8    0.75    0.13
   2  -1  -8    0.76    0.13
  -2  -1   8    1.00    0.12
   2   1  -7    3.73    0.25
   2   1  -7    4.24    0.21
  -2   1   7    4.25    0.24
  -2   1   7    4.23    0.21
  -2   1   7    3.99    0.24
  -2  -1   7    4.32    0.24
  -2  -1   7    3.70    0.23
  -2  -1   7    4.44    0.21
   2  -1  -7    4.09    0.25
  -2   1   6    0.80    0.11
  -2   1   6    0.56    0.08
   2   1  -6    0.90    0.12
  -2   1   6    1.23    0.13
   2   1  -6    0.62    0.10
  -2   1   6    0.85    0.09
   2  -1  -6    0.67    0.12
  -2  -1   6    0.68    0.11
  -2  -1   6    0.66    0.09
  -2  -1   6    0.68    0.11
   2   1  -5    8.48    0.30
  -2   1   5    9.03    0.30
   2   1  -5    8.94    0.35
  -2   1   5    8.83    0.33
  -2   1   5    8.65    0.29
  -2   1   5    8.84    0.34
   2  -1  -5    8.48    0.25
   2  -1  -5    8.81    0.34
  -2  -1   5    8.62    0.32
  -2  -1   5    8.55    0.30
  -2  -1   5    9.01    0.32
  -2   1   4  315.67    7.52
  -2   1   4  287.94    7.50
   2   1  -4  311.22    7.52
  -2   1   4  308.74    7.68
   2   1  -4  315.05    7.48
  -2   1   4  313.23    7.66
   2   1  -4  330.26    7.52
   2  -1  -4  296.65    7.50
  -2  -1   4  311.45    7.55
   2  -1  -4  310.01    7.52
  -2  -1   4  305.95    7.66
  -2  -1   4  298.51    7.49
   2  -1  -4  297.70    7.48
  -2   1   3  260.69    6.37
   2   1  -3  256.74    6.39
   2   1  -3  259.35    6.34
   2   1  -3  251.47    6.35
  -2   1   3  263.98    6.48
  -2   1   3  273.49    6.58
   2  -1  -3  256.83    6.34
   2  -1  -3  260.43    6.34
   2  -1  -3  290.08    6.57
  -2  -1   3  255.75    6.38
   2  -1  -3  262.15    6.35
  -2  -1   3  243.93    6.45
  -2  -1   3  258.77    6.41
   2   1  -2  795.45   22.03
  -2   1   2  942.17   21.57
  -2   1   2  825.44   21.44
  -2   1   2  878.20   21.53
   2   1  -2  842.15   21.53
   2   1  -2  904.40   21.45
  -2  -1   2  893.86   21.56
   2  -1  -2  950.39   21.51
  -2  -1   2  870.33   21.45
  -2  -1   2  930.93   21.51
   2  -1  -2  906.21   21.44
   2  -1  -2  920.53   21.63
   2  -1  -2  796.42   22.17
  -2   1   1  128.60    3.10
   2   1  -1  122.99    3.08
   2   1  -1  129.56    3.10
  -2   1   1  125.09    3.14
  -2   1   1  124.42    3.13
   2   1  -1  125.13    3.10
   2   1  -1  128.09    3.17
  -2  -1   1  121.33    3.09
   2  -1  -1  127.45    3.15
  -2  -1   1  131.00    3.13
   2  -1  -1  124.47    3.08
   2  -1  -1  130.17    3.10
  -2  -1   1  125.94    3.11
   2  -1  -1  135.02    3.12
  -2   1   0   82.73    1.88
   2   1   0   76.62    1.86
  -2   1   0   75.05    1.86
  -2   1   0   75.54    1.86
   2   1   0   74.93    1.88
   2   1   0   75.93    1.86
   2   1   0   72.44    1.87
  -2   1   0   78.48    1.88
  -2  -1   0   79.35    1.87
   2  -1   0   72.38    1.88
   2  -1   0   75.54    1.86
  -2  -1   0   77.37    1.88
   2  -1   0   77.85    1.90
  -2  -1   0   76.97    1.86
   2   1   1    7.84    0.22
  -2   1  -1    8.18    0.24
   2   1   1    7.86    0.24
   2   1   1    7.45    0.21
   2   1   1    7.64    0.21
  -2   1  -1    8.40    0.22
   2  -1   1    7.75    0.21
  -2  -1  -1    7.79    0.24
   2  -1   1    7.70    0.21
   2  -1   1    7.46    0.24
   2  -1   1    7.86    0.23
   2  -1   1    7.45    0.21
   2   1   2   30.58    0.75
  -2   1  -2   30.95    0.78
  -2   1  -2   30.79    0.75
   2   1   2   29.49    0.79
   2   1   2   28.80    0.78
   2   1   2   29.42    0.74
   2   1   2   30.04    0.75
   2  -1   2   29.94    0.79
  -2  -1  -2   30.70    0.78
   2  -1   2   29.50    0.78
   2  -1   2   29.60    0.76
   2  -1   2   29.63    0.75
  -2  -1  -2   29.48    0.79
   2  -1   2   29.61    0.75
  -2   1  -3    4.86    0.18
   2   1   3    4.28    0.15
   2   1   3    4.39    0.17
   2   1   3    4.57    0.15
  -2   1  -3    4.88    0.14
   2   1   3    4.86    0.20
  -2  -1  -3    5.02    0.14
  -2  -1  -3    4.60    0.19
   2  -1   3    4.64    0.19
   2  -1   3    4.21    0.19
   2  -1   3    4.59    0.15
   2  -1   3    4.51    0.17
   2  -1   3    4.76    0.16
   2   1   4   10.50    0.31
   2   1   4   10.68    0.37
  -2   1  -4   11.38    0.39
  -2   1  -4   10.80    0.28
   2   1   4   10.40    0.30
  -2   1  -4   10.88    0.34
   2   1   4   10.22    0.37
   2   1   4   10.54    0.33
   2  -1   4   10.58    0.36
   2  -1   4   10.13    0.34
  -2  -1  -4   10.47    0.36
   2  -1   4   10.96    0.31
   2  -1   4   10.48    0.32
   2   1   5    6.62    0.24
   2   1   5    6.42    0.28
  -2   1  -5    7.23    0.30
   2   1   5    6.52    0.22
  -2   1  -5    5.26    0.19
  -2   1  -5    6.63    0.25
   2   1   5    6.30    0.28
   2   1   5    6.08    0.21
  -2  -1  -5    6.72    0.28
   2  -1   5    6.63    0.28
   2  -1   5    6.72    0.27
   2  -1   5    6.03    0.22
   2   1   6   98.75    2.63
   2   1   6  100.26    2.54
  -2   1  -6  102.23    2.65
   2   1   6  101.09    2.64
   2   1   6  100.68    2.54
  -2   1  -6  106.69    2.57
   2  -1   6  101.54    2.61
   2  -1   6  101.81    2.63
  -2  -1  -6  104.57    2.63
   2  -1   6   99.06    2.54
  -2   1  -7   10.89    0.38
   2   1   7    9.68    0.43
   2   1   7    9.98    0.35
  -2   1  -7   10.85    0.45
   2   1   7    9.83    0.43
   2  -1   7   10.32    0.43
  -2  -1  -7    9.66    0.42
   2  -1   7   10.13    0.36
   2  -1   7   10.84    0.42
  -2   1  -8   37.07    1.14
   2   1   8   36.76    1.02
   2   1   8   36.74    1.14
   2   1   8   35.80    1.12
   2  -1   8   35.48    1.09
  -2  -1  -8   37.46    1.12
   2  -1   8   35.50    1.02
   2  -1   8   36.26    1.13
  -2   1  -9    0.60    0.15
   2   1   9    0.61    0.15
   2   1   9    0.57    0.14
   2   1   9    0.46    0.10
  -2  -1  -9    0.46    0.13
  -2  -1  -9    0.59    0.15
   2  -1   9    0.39    0.13
   2  -1   9    0.60    0.11
   2  -1   9    0.53    0.13
  -2   1 -10    5.10    0.38
   2   1  10    5.72    0.37
   2   1  10    5.78    0.29
   2  -1  10    5.50    0.29
  -2  -1 -10    5.49    0.35
  -2  -1 -10    5.53    0.38
   2  -1  10    5.55    0.37
   2  -1  10    5.62    0.36
   2   2 -10    0.61    0.17
  -2   2  10    0.87    0.15
  -2   2  10    0.70    0.16
  -2  -2  10    0.78    0.16
   2  -2 -10    0.58    0.14
  -2  -2  10    0.86    0.18
   2  -2 -10    0.39    0.13
  -2  -2  10    0.63    0.13
   2   2  -9   10.03    0.48
  -2   2   9    9.81    0.47
  -2   2   9    9.75    0.41
  -2  -2   9    9.73    0.45
   2  -2  -9    9.61    0.45
  -2  -2   9   10.25    0.47
  -2  -2   9   10.06    0.41
   2   2  -8   11.36    0.43
   2   2  -8   10.44    0.48
  -2   2   8   10.80    0.42
  -2   2   8   10.65    0.48
   2  -2  -8   11.37    0.47
  -2  -2   8   11.30    0.47
   2  -2  -8   10.93    0.48
  -2  -2   8   10.72    0.46
  -2  -2   8   11.54    0.43
   2   2  -7    3.49    0.22
   2   2  -7    3.61    0.25
  -2   2   7    3.64    0.24
  -2   2   7    3.72    0.20
  -2   2   7    3.28    0.19
  -2  -2   7    3.58    0.20
   2  -2  -7    3.52    0.25
  -2  -2   7    3.52    0.23
   2  -2  -7    3.48    0.23
  -2  -2   7    3.42    0.22
  -2   2   6    7.91    0.31
  -2   2   6    7.48    0.31
   2   2  -6    8.23    0.33
   2   2  -6    8.06    0.36
  -2   2   6    8.44    0.35
   2  -2  -6    8.25    0.34
  -2  -2   6    8.12    0.33
   2  -2  -6    8.08    0.35
  -2  -2   6    7.44    0.31
  -2  -2   6    8.40    0.34
   2   2  -5   55.65    1.42
  -2   2   5   53.32    1.41
  -2   2   5   54.50    1.40
   2   2  -5   52.98    1.45
  -2   2   5   54.65    1.44
  -2  -2   5   53.40    1.40
  -2  -2   5   52.15    1.42
  -2  -2   5   52.39    1.42
   2  -2  -5   51.93    1.44
   2  -2  -5   54.18    1.43
   2   2  -4    3.50    0.18
  -2   2   4    3.31    0.15
   2   2  -4    3.23    0.18
  -2   2   4    3.32    0.17
  -2   2   4    3.74    0.18
   2   2  -4    3.28    0.14
  -2  -2   4    3.09    0.16
  -2  -2   4    3.09    0.16
  -2  -2   4    3.36    0.17
   2  -2  -4    3.22    0.18
   2  -2  -4    3.29    0.14
   2  -2  -4    2.97    0.16
  -2   2   3   66.19    1.73
  -2   2   3   63.17    1.65
  -2   2   3   68.71    1.71
   2   2  -3   68.03    1.66
   2   2  -3   70.93    1.74
   2   2  -3   66.57    1.70
   2  -2  -3   70.26    1.74
  -2  -2   3   66.54    1.71
  -2  -2   3   67.49    1.72
   2  -2  -3   69.32    1.70
   2  -2  -3   69.61    1.73
  -2  -2   3   68.91    1.72
  -2   2   2    5.33    0.16
   2   2  -2    5.35    0.18
  -2   2   2    5.50    0.19
   2   2  -2    5.44    0.21
   2   2  -2    5.36    0.17
  -2   2   2    5.17    0.19
  -2   2   2    5.15    0.20
   2   2  -2    5.26    0.19
   2  -2  -2    5.50    0.18
   2  -2  -2    5.21    0.20
  -2  -2   2    5.48    0.19
  -2  -2   2    5.14    0.19
   2  -2  -2    5.77    0.20
  -2   2   1   29.13    0.79
  -2   2   1   30.18    0.78
  -2   2   1   31.71    0.81
   2   2  -1   30.82    0.79
   2   2  -1   30.68    0.81
  -2   2   1   30.78    0.78
   2   2  -1   30.23    0.79
   2  -2  -1   31.06    0.80
   2  -2  -1   30.09    0.80
  -2  -2   1   30.23    0.80
   2  -2  -1   31.23    0.79
  -2  -2   1   30.44    0.77
  -2  -2   1   29.74    0.79
  -2  -2   1   30.56    0.79
  -2   2   0    2.51    0.12
   2   2   0    2.46    0.11
   2   2   0    2.55    0.12
  -2   2   0    2.61    0.12
  -2   2   0    2.51    0.08
   2  -2   0    2.59    0.12
   2  -2   0    2.56    0.11
  -2  -2   0    2.56    0.12
   2  -2   0    2.55    0.08
   2  -2   0    2.52    0.11
  -2  -2   0    2.46    0.08
  -2  -2   0    2.70    0.11
  -2  -2   0    2.55    0.11
   2   2   1  170.22    4.26
  -2   2  -1  188.75    4.31
   2   2   1  170.48    4.15
  -2   2  -1  172.81    4.15
   2   2   1  167.34    4.22
   2   2   1  170.80    4.27
  -2   2  -1  180.09    4.18
   2  -2   1  170.63    4.18
  -2  -2  -1  173.08    4.20
   2  -2   1  164.81    4.16
   2  -2   1  165.10    4.15
  -2  -2  -1  163.51    4.17
  -2  -2  -1  172.54    4.15
   2  -2   1  163.02    4.17
   2   2   2   14.58    0.40
   2   2   2   14.99    0.41
   2   2   2   14.72    0.39
  -2   2  -2   15.10    0.44
   2   2   2   14.87    0.44
  -2   2  -2   15.24    0.40
   2   2   2   14.84    0.44
   2  -2   2   14.76    0.44
   2  -2   2   14.86    0.43
  -2  -2  -2   14.23    0.44
   2  -2   2   14.82    0.39
  -2  -2  -2   14.80    0.41
   2  -2   2   14.91    0.41
   2  -2   2   14.02    0.44
   2   2   3   36.02    0.95
  -2   2  -3   36.25    1.00
   2   2   3   37.17    0.91
   2   2   3   38.10    1.01
  -2   2  -3   38.58    0.93
   2   2   3   38.17    0.96
   2   2   3   35.80    1.00
   2  -2   3   36.53    1.01
   2  -2   3   37.09    0.97
  -2  -2  -3   38.30    1.01
   2  -2   3   37.41    1.00
  -2  -2  -3   39.57    0.98
   2  -2   3   37.15    0.96
   2  -2   3   36.77    0.96
   2   2   4    2.64    0.17
   2   2   4    2.88    0.13
  -2   2  -4    3.33    0.19
  -2   2  -4    2.34    0.15
   2   2   4    2.43    0.15
   2   2   4    2.86    0.12
  -2  -2  -4    2.54    0.16
   2  -2   4    2.59    0.16
  -2  -2  -4    2.97    0.15
   2  -2   4    2.55    0.13
   2  -2   4    2.55    0.12
   2  -2   4    2.49    0.17
   2  -2   4    2.80    0.14
   2   2   5    0.51    0.09
   2   2   5    0.53    0.09
   2   2   5    0.79    0.08
  -2   2  -5    0.52    0.11
  -2   2  -5    0.59    0.10
  -2  -2  -5    0.63    0.10
   2  -2   5    0.68    0.09
  -2  -2  -5    0.61    0.10
   2  -2   5    0.53    0.08
   2  -2   5    0.59    0.09
  -2   2  -6    0.04    0.06
  -2   2  -6    0.02    0.07
   2   2   6    0.06    0.05
   2   2   6    0.04    0.07
   2   2   6    0.05    0.04
   2  -2   6    0.08    0.06
   2  -2   6    0.01    0.04
  -2  -2  -6    0.04    0.07
  -2  -2  -6    0.07    0.06
   2  -2   6    0.07    0.05
   2   2   7    5.25    0.24
  -2   2  -7    5.90    0.33
   2   2   7    5.98    0.32
  -2   2  -7    5.84    0.28
   2   2   7    5.80    0.27
   2  -2   7    5.65    0.26
   2  -2   7    5.77    0.28
  -2  -2  -7    5.96    0.31
  -2  -2  -7    6.36    0.31
   2  -2   7    5.90    0.31
  -2   2  -8    0.81    0.14
   2   2   8    1.03    0.17
   2   2   8    0.87    0.12
  -2   2  -8    1.00    0.18
  -2  -2  -8    0.88    0.15
   2  -2   8    0.72    0.12
   2  -2   8    1.27    0.16
  -2  -2  -8    0.97    0.17
   2  -2   8    0.96    0.17
  -2   2  -9    6.95    0.41
   2   2   9    7.41    0.41
   2   2   9    6.88    0.31
   2  -2   9    7.13    0.37
  -2  -2  -9    6.51    0.38
   2  -2   9    6.51    0.39
  -2  -2  -9    7.05    0.39
   2  -2   9    6.67    0.32
  -2   2 -10    3.35    0.32
   2   2  10    3.29    0.30
   2   2  10    3.35    0.23
  -2  -2 -10    3.09    0.29
   2  -2  10    3.18    0.23
  -2  -2 -10    3.42    0.30
   2  -2  10    3.07    0.30
  -2   3  10    0.27    0.10
   2   3 -10    0.08    0.13
  -2   3  10    0.20    0.13
  -2  -3  10    0.49    0.15
   2  -3 -10    0.09    0.12
   2  -3 -10    0.19    0.12
  -2  -3  10    0.21    0.10
  -2  -3  10    0.25    0.11
   2   3  -9    1.36    0.22
  -2   3   9    1.36    0.16
  -2   3   9    1.17    0.20
   2   3  -9    1.08    0.18
  -2  -3   9    1.17    0.17
  -2  -3   9    1.55    0.20
  -2  -3   9    1.32    0.17
   2  -3  -9    0.95    0.17
   2  -3  -9    1.20    0.20
   2   3  -8    0.47    0.13
  -2   3   8    0.56    0.11
   2   3  -8    0.49    0.11
  -2   3   8    0.43    0.13
  -2  -3   8    0.51    0.11
   2  -3  -8    0.45    0.13
   2  -3  -8    0.43    0.12
  -2  -3   8    0.80    0.14
  -2  -3   8    0.47    0.12
  -2   3   7    6.74    0.34
   2   3  -7    6.73    0.35
   2   3  -7    6.56    0.32
  -2   3   7    6.54    0.31
  -2   3   7    6.59    0.29
  -2  -3   7    6.35    0.33
   2  -3  -7    5.95    0.32
   2  -3  -7    6.38    0.33
  -2  -3   7    6.34    0.30
  -2  -3   7    7.10    0.32
  -2   3   6    4.17    0.25
   2   3  -6    4.66    0.26
  -2   3   6    3.96    0.23
  -2   3   6    4.14    0.22
   2   3  -6    4.63    0.25
  -2  -3   6    4.25    0.23
   2  -3  -6    4.54    0.25
  -2  -3   6    4.91    0.24
  -2  -3   6    4.53    0.24
   2  -3  -6    4.04    0.25
  -2   3   5    0.06    0.06
   2   3  -5    0.29    0.09
  -2   3   5    0.30    0.08
  -2   3   5    0.21    0.06
   2   3  -5    0.21    0.08
  -2  -3   5    0.33    0.07
  -2  -3   5    0.34    0.08
   2  -3  -5    0.41    0.09
  -2  -3   5    0.19    0.07
   2  -3  -5    0.24    0.07
   2   3  -4    0.49    0.09
  -2   3   4    0.96    0.11
   2   3  -4    0.43    0.04
  -2   3   4    0.38    0.08
   2   3  -4    0.50    0.09
  -2   3   4    0.59    0.08
  -2  -3   4    0.54    0.09
   2  -3  -4    0.54    0.09
  -2  -3   4    0.49    0.09
   2  -3  -4    0.53    0.09
  -2  -3   4    0.46    0.08
   2   3  -3  104.59    2.71
  -2   3   3  109.55    2.72
  -2   3   3  104.77    2.68
   2   3  -3  106.25    2.67
   2   3  -3  107.00    2.64
  -2   3   3  107.02    2.69
  -2   3   3  105.44    2.62
  -2  -3   3  113.65    2.68
  -2  -3   3  111.31    2.69
   2  -3  -3  104.24    2.70
   2  -3  -3  103.86    2.69
   2  -3  -3  110.73    2.67
  -2  -3   3  109.41    2.71
  -2   3   2   13.79    0.44
   2   3  -2   13.27    0.40
  -2   3   2   13.38    0.41
  -2   3   2   13.27    0.38
   2   3  -2   13.51    0.43
  -2   3   2   13.64    0.41
   2   3  -2   13.95    0.41
   2  -3  -2   13.59    0.40
   2  -3  -2   13.84    0.42
  -2  -3   2   13.13    0.41
  -2  -3   2   13.15    0.42
  -2  -3   2   13.47    0.40
  -2  -3   2   13.67    0.41
   2  -3  -2   13.18    0.43
   2   3  -1   57.06    1.46
  -2   3   1   57.09    1.48
  -2   3   1   58.84    1.45
   2   3  -1   55.56    1.47
  -2   3   1   57.74    1.45
   2   3  -1   57.81    1.45
  -2   3   1   58.76    1.44
  -2  -3   1   56.08    1.45
   2  -3  -1   57.02    1.46
  -2  -3   1   56.95    1.43
   2  -3  -1   57.32    1.47
   2  -3  -1   57.12    1.45
  -2  -3   1   56.27    1.47
  -2  -3   1   56.18    1.46
  -2   3   0   15.34    0.46
  -2   3   0   16.06    0.47
   2   3   0   16.13    0.45
   2   3   0   16.09    0.46
   2   3   0   14.91    0.47
  -2   3   0   15.32    0.45
  -2  -3   0   16.28    0.46
   2  -3   0   15.69    0.46
  -2  -3   0   15.95    0.47
   2  -3   0   15.11    0.41
   2  -3   0   14.44    0.46
   2  -3   0   15.61    0.45
  -2  -3   0   15.02    0.42
  -2  -3   0   15.11    0.45
   2   3   1    0.15    0.04
  -2   3  -1    0.09    0.04
   2   3   1    0.11    0.05
  -2   3  -1    0.08    0.03
  -2   3  -1    0.12    0.04
   2   3   1    0.07    0.04
   2   3   1    0.12    0.04
  -2  -3  -1    0.08    0.03
   2  -3   1    0.17    0.05
   2  -3   1    0.02    0.03
  -2  -3  -1    0.13    0.05
  -2  -3  -1    0.09    0.03
   2  -3   1    0.08    0.02
   2  -3   1    0.04    0.04
  -2   3  -2   19.33    0.58
   2   3   2   19.15    0.54
  -2   3  -2   19.34    0.54
   2   3   2   19.52    0.59
   2   3   2   19.91    0.52
  -2   3  -2   18.88    0.53
   2   3   2   19.39    0.57
   2  -3   2   19.20    0.57
   2  -3   2   18.64    0.50
  -2  -3  -2   20.24    0.58
   2  -3   2   19.07    0.57
  -2  -3  -2   18.88    0.52
   2  -3   2   19.02    0.55
   2   3   3   18.95    0.55
  -2   3  -3   19.31    0.59
   2   3   3   19.55    0.50
  -2   3  -3   18.93    0.52
   2   3   3   18.42    0.59
   2   3   3   19.57    0.60
  -2  -3  -3   20.37    0.55
   2  -3   3   18.97    0.52
   2  -3   3   18.30    0.58
   2  -3   3   19.23    0.59
  -2  -3  -3   20.34    0.60
   2  -3   3   18.60    0.55
   2   3   4    1.40    0.10
  -2   3  -4    1.19    0.09
   2   3   4    1.19    0.12
   2   3   4    1.28    0.12
  -2   3  -4    1.25    0.12
   2  -3   4    1.18    0.13
   2  -3   4    1.30    0.10
   2  -3   4    1.43    0.13
   2  -3   4    1.44    0.11
  -2  -3  -4    1.25    0.12
  -2  -3  -4    1.48    0.11
  -2   3  -5   48.55    1.43
   2   3   5   51.49    1.40
  -2   3  -5   51.77    1.40
   2   3   5   50.97    1.42
   2   3   5   49.90    1.34
  -2  -3  -5   53.90    1.38
   2  -3   5   52.10    1.42
   2  -3   5   52.81    1.36
  -2  -3  -5   50.23    1.41
  -2   3  -6    8.42    0.40
   2   3   6    8.66    0.33
   2   3   6    9.17    0.40
   2   3   6    9.23    0.37
  -2   3  -6    9.17    0.38
  -2  -3  -6    9.25    0.39
   2  -3   6    9.11    0.35
   2  -3   6    9.01    0.39
   2  -3   6    9.21    0.35
  -2  -3  -6    9.64    0.38
   2   3   7   18.34    0.68
  -2   3  -7   19.36    0.65
   2   3   7   19.33    0.60
  -2   3  -7   19.06    0.70
   2   3   7   19.17    0.64
   2  -3   7   19.36    0.68
  -2  -3  -7   18.50    0.65
   2  -3   7   19.36    0.63
  -2  -3  -7   18.48    0.67
   2  -3   7   19.65    0.62
  -2   3  -8    0.55    0.13
   2   3   8    0.60    0.10
   2   3   8    0.55    0.14
  -2   3  -8    0.47    0.14
  -2  -3  -8    0.54    0.13
   2  -3   8    0.26    0.11
   2  -3   8    0.54    0.11
  -2  -3  -8    0.65    0.14
   2   3   9    0.01    0.08
  -2   3  -9    0.03    0.11
   2   3   9   -0.01    0.06
  -2  -3  -9    0.19    0.11
  -2  -3  -9   -0.13    0.08
   2  -3   9    0.00    0.07
   2  -3   9    0.10    0.10
   2   3  10    0.20    0.09
  -2   3 -10    0.45    0.18
   2   3  10    0.36    0.17
  -2  -3 -10    0.28    0.16
  -2  -3 -10    0.38    0.14
   2  -3  10    0.03    0.11
   2  -3  10    0.26    0.11
   2   4  -9    4.48    0.34
   2   4  -9    5.02    0.33
  -2   4   9    5.19    0.35
  -2   4   9    5.15    0.29
  -2  -4   9    5.34    0.31
  -2  -4   9    5.26    0.34
   2  -4  -9    4.52    0.33
   2  -4  -9    4.83    0.34
  -2   4   8    3.53    0.25
  -2   4   8    3.81    0.24
  -2   4   8    3.30    0.27
   2   4  -8    3.70    0.29
   2   4  -8    3.65    0.27
  -2  -4   8    3.54    0.27
   2  -4  -8    4.04    0.28
   2  -4  -8    3.81    0.28
  -2  -4   8    4.15    0.26
  -2   4   7   32.02    1.00
   2   4  -7   32.06    0.98
   2   4  -7   25.90    0.96
  -2   4   7   32.05    0.93
  -2   4   7   31.88    0.97
  -2  -4   7   31.52    0.94
  -2  -4   7   31.79    0.98
  -2  -4   7   31.84    0.95
   2  -4  -7   30.68    0.97
   2  -4  -7   30.61    0.98
   2   4  -6    1.82    0.18
  -2   4   6    1.77    0.17
  -2   4   6    1.83    0.15
  -2   4   6    1.84    0.18
   2   4  -6    1.72    0.17
   2  -4  -6    1.98    0.18
  -2  -4   6    1.78    0.16
  -2  -4   6    1.75    0.15
   2  -4  -6    1.71    0.17
  -2  -4   6    1.82    0.17
   2   4  -5    5.77    0.29
  -2   4   5    5.69    0.26
   2   4  -5    5.29    0.29
  -2   4   5    6.20    0.30
  -2   4   5    5.47    0.28
  -2  -4   5    6.06    0.27
   2  -4  -5    5.86    0.28
  -2  -4   5    5.01    0.27
   2  -4  -5    5.52    0.28
  -2  -4   5    6.11    0.26
  -2   4   4   26.99    0.82
   2   4  -4   25.57    0.79
   2   4  -4   26.27    0.81
  -2   4   4   26.66    0.79
  -2   4   4   27.25    0.77
  -2  -4   4   25.96    0.75
  -2  -4   4   27.02    0.78
  -2  -4   4   26.17    0.80
   2  -4  -4   27.09    0.81
   2  -4  -4   25.97    0.78
   2   4  -3    0.02    0.04
   2   4  -3    0.06    0.05
  -2   4   3    0.07    0.06
   2   4  -3    0.01    0.04
  -2   4   3    0.01    0.04
  -2   4   3    0.09    0.05
   2   4  -3    0.01    0.05
  -2   4   3    0.00    0.04
   2  -4  -3    0.10    0.05
  -2  -4   3    0.15    0.06
   2  -4  -3    0.11    0.06
  -2  -4   3    0.09    0.04
  -2   4   2   10.44    0.34
  -2   4   2   11.30    0.41
   2   4  -2   10.68    0.36
  -2   4   2   11.37    0.36
   2   4  -2   10.82    0.39
  -2   4   2   10.74    0.36
   2   4  -2   10.90    0.36
  -2  -4   2   10.57    0.37
  -2  -4   2   10.44    0.38
  -2  -4   2   10.99    0.35
   2  -4  -2   10.81    0.37
  -2  -4   2   10.36    0.35
   2  -4  -2   11.31    0.36
   2  -4  -2   10.87    0.39
  -2   4   1    2.04    0.13
   2   4  -1    2.13    0.13
   2   4  -1    1.92    0.13
  -2   4   1    2.00    0.15
   2   4  -1    2.16    0.15
  -2   4   1    1.74    0.12
  -2   4   1    1.94    0.11
   2  -4  -1    1.86    0.13
  -2  -4   1    1.76    0.14
   2  -4  -1    1.97    0.14
  -2  -4   1    2.00    0.11
   2  -4  -1    2.01    0.13
  -2  -4   1    2.08    0.12
  -2  -4   1    2.21    0.13
   2   4   0    4.95    0.22
  -2   4   0    4.60    0.20
   2   4   0    4.93    0.23
  -2   4   0    4.82    0.22
  -2   4   0    4.63    0.21
   2   4   0    4.86    0.20
   2  -4   0    4.61    0.17
   2  -4   0    4.74    0.21
   2  -4   0    4.86    0.21
  -2  -4   0    4.67    0.22
   2  -4   0    4.64    0.22
  -2  -4   0    4.37    0.20
  -2  -4   0    4.75    0.17
  -2  -4   0    4.54    0.20
  -2   4  -1   31.54    0.86
   2   4   1   29.83    0.88
   2   4   1   31.77    0.85
   2   4   1   31.06    0.84
  -2   4  -1   31.24    0.88
   2  -4   1   29.91    0.79
  -2  -4  -1   31.97    0.81
  -2  -4  -1   30.86    0.85
   2  -4   1   30.19    0.86
  -2  -4  -1   29.58    0.84
   2  -4   1   29.82    0.87
   2  -4   1   30.49    0.85
  -2  -4  -1   31.77    0.88
   2   4   2    4.15    0.19
   2   4   2    4.24    0.22
  -2   4  -2    4.54    0.23
   2   4   2    4.22    0.17
  -2   4  -2    4.20    0.19
   2   4   2    4.18    0.21
   2  -4   2    4.00    0.15
   2  -4   2    4.30    0.21
  -2  -4  -2    4.08    0.17
   2  -4   2    4.18    0.20
  -2  -4  -2    4.27    0.22
   2  -4   2    4.21    0.21
   2   4   3   12.67    0.43
  -2   4  -3   12.64    0.44
   2   4   3   11.78    0.44
   2   4   3   11.96    0.39
  -2   4  -3   11.59    0.37
  -2  -4  -3   11.92    0.44
  -2  -4  -3   12.08    0.38
   2  -4   3   11.31    0.35
   2  -4   3   11.20    0.40
   2  -4   3   11.17    0.42
   2  -4   3   11.50    0.42
   2   4   4   31.11    0.86
   2   4   4   30.97    0.92
   2   4   4   30.21    0.92
  -2   4  -4   29.76    0.91
  -2  -4  -4   30.65    0.85
   2  -4   4   30.65    0.87
   2  -4   4   32.04    0.92
   2  -4   4   30.99    0.92
  -2  -4  -4   28.90    0.91
   2   4   5    0.06    0.06
   2   4   5    0.05    0.06
  -2   4  -5    0.00    0.06
  -2   4  -5    0.15    0.08
   2   4   5    0.11    0.07
   2  -4   5    0.08    0.08
   2  -4   5    0.09    0.06
   2  -4   5    0.09    0.06
  -2  -4  -5    0.10    0.06
  -2  -4  -5    0.12    0.07
   2   4   6    6.36    0.34
  -2   4  -6    6.96    0.35
   2   4   6    6.24    0.28
   2   4   6    6.64    0.33
  -2   4  -6    5.81    0.34
   2  -4   6    6.32    0.30
  -2  -4  -6    6.11    0.30
   2  -4   6    6.89    0.34
  -2  -4  -6    6.48    0.34
  -2   4  -7    1.22    0.19
   2   4   7    1.07    0.15
   2   4   7    1.06    0.16
  -2   4  -7    1.08    0.17
   2   4   7    1.40    0.14
  -2  -4  -7    1.26    0.17
   2  -4   7    1.19    0.17
   2  -4   7    1.07    0.14
   2   4   8    0.06    0.10
  -2   4  -8   -0.02    0.09
   2   4   8    0.01    0.06
  -2   4  -8    0.07    0.11
   2   4   8   -0.01    0.10
   2  -4   8   -0.01    0.07
   2  -4   8    0.09    0.08
  -2  -4  -8    0.08    0.10
   2   4   9    5.95    0.40
  -2   4  -9    6.14    0.36
   2   4   9    6.33    0.33
  -2   4  -9    5.80    0.40
  -2  -4  -9    6.14    0.37
   2  -4   9    6.47    0.40
   2  -4   9    5.76    0.32
   2  -5  -9    0.07    0.11
  -2   5   8    3.16    0.28
  -2   5   8    3.42    0.25
   2   5  -8    2.70    0.26
  -2   5   8    3.00    0.26
   2   5  -8    2.82    0.26
  -2  -5   8    3.28    0.28
   2  -5  -8    3.07    0.27
  -2  -5   8    3.45    0.26
   2   5  -7    1.03    0.17
  -2   5   7    1.73    0.20
   2   5  -7    1.32    0.19
  -2   5   7    1.40    0.19
  -2   5   7    1.05    0.16
   2  -5  -7    1.81    0.21
   2  -5  -7    1.27    0.18
  -2  -5   7    1.31    0.17
  -2  -5   7    1.15    0.16
  -2   5   6    0.25    0.10
  -2   5   6    0.10    0.08
   2   5  -6    0.16    0.09
  -2   5   6    0.25    0.10
   2   5  -6    0.17    0.10
   2  -5  -6    0.13    0.08
   2  -5  -6    0.15    0.09
  -2  -5   6    0.19    0.09
  -2  -5   6    0.10    0.09
  -2   5   5    0.42    0.12
   2   5  -5    0.38    0.10
  -2   5   5    0.42    0.10
   2   5  -5    0.44    0.11
  -2   5   5    0.25    0.09
   2  -5  -5    0.24    0.08
  -2  -5   5    0.31    0.10
  -2  -5   5    0.33    0.10
   2  -5  -5    0.45    0.11
   2   5  -4    0.48    0.10
   2   5  -4    0.48    0.11
  -2   5   4    0.46    0.10
  -2   5   4    0.16    0.08
  -2   5   4    0.73    0.11
  -2  -5   4    0.47    0.08
  -2  -5   4    0.41    0.10
   2  -5  -4    0.39    0.09
   2  -5  -4    0.52    0.11
  -2  -5   4    0.39    0.09
  -2   5   3   14.74    0.49
  -2   5   3   14.40    0.49
  -2   5   3   14.04    0.53
   2   5  -3   13.77    0.53
   2   5  -3   14.08    0.46
  -2  -5   3   14.55    0.48
   2  -5  -3   13.72    0.48
  -2  -5   3   14.43    0.46
  -2  -5   3   15.30    0.53
   2  -5  -3   15.56    0.53
  -2   5   2    2.13    0.14
  -2   5   2    2.22    0.15
   2   5  -2    2.35    0.18
  -2   5   2    2.34    0.19
   2   5  -2    2.16    0.16
  -2   5   2    1.87    0.15
  -2  -5   2    2.36    0.15
  -2  -5   2    2.27    0.14
   2  -5  -2    1.95    0.17
  -2  -5   2    2.14    0.16
   2  -5  -2    2.17    0.15
  -2  -5   2    2.17    0.17
  -2   5   1    0.27    0.08
   2   5  -1    0.36    0.08
   2   5  -1    0.29    0.09
   2   5  -1    0.33    0.09
  -2   5   1    0.25    0.07
  -2   5   1    0.36    0.10
   2  -5  -1    0.39    0.08
   2  -5  -1    0.53    0.10
  -2  -5   1    0.50    0.12
  -2  -5   1    0.41    0.10
  -2  -5   1    0.31    0.07
   2  -5  -1    0.31    0.08
  -2  -5   1    0.44    0.08
   2  -5  -1    0.31    0.06
  -2   5   0    6.34    0.29
   2   5   0    6.34    0.29
   2   5   0    5.69    0.27
  -2   5   0    6.38    0.28
   2   5   0    6.36    0.27
   2  -5   0    6.38    0.27
  -2  -5   0    6.36    0.29
   2  -5   0    6.52    0.27
   2  -5   0    6.54    0.29
  -2  -5   0    6.21    0.26
   2   5   1    1.35    0.12
  -2   5  -1    1.03    0.13
   2   5   1    1.10    0.14
   2   5   1    1.33    0.13
  -2   5  -1    0.85    0.12
   2  -5   1    1.37    0.13
  -2  -5  -1    1.23    0.13
   2  -5   1    1.32    0.13
  -2  -5  -1    1.02    0.11
   2  -5   1    1.26    0.13
   2   5   2    3.76    0.21
   2   5   2    3.67    0.23
  -2   5  -2    3.65    0.20
   2   5   2    4.01    0.20
  -2   5  -2    3.52    0.22
   2  -5   2    3.73    0.21
  -2  -5  -2    3.36    0.21
   2  -5   2    3.62    0.21
  -2  -5  -2    3.57    0.20
   2  -5   2    3.60    0.22
  -2   5  -3    0.07    0.07
   2   5   3    0.20    0.08
   2   5   3   -0.04    0.05
  -2   5  -3    0.09    0.06
   2   5   3    0.06    0.07
   2  -5   3    0.01    0.06
   2  -5   3    0.04    0.06
  -2  -5  -3    0.02    0.07
   2  -5   3    0.06    0.07
  -2   5  -4    2.72    0.22
   2   5   4    2.91    0.21
   2   5   4    2.91    0.19
   2   5   4    2.77    0.22
   2  -5   4    3.26    0.22
   2  -5   4    3.03    0.20
  -2  -5  -4    2.96    0.22
   2  -5   4    2.91    0.21
   2   5   5    5.84    0.32
   2   5   5    6.32    0.29
  -2   5  -5    5.83    0.32
   2   5   5    5.93    0.33
   2  -5   5    5.69    0.32
   2  -5   5    6.00    0.30
  -2  -5  -5    5.68    0.32
   2  -5   5    6.66    0.34
  -2   5  -6    0.78    0.15
   2   5   6    0.92    0.15
   2   5   6    0.75    0.16
   2   5   6    1.07    0.14
  -2   5  -6    0.63    0.15
   2  -5   6    0.87    0.13
  -2  -5  -6    0.84    0.16
   2  -5   6    0.82    0.14
  -2   5  -7    7.79    0.42
   2   5   7    8.11    0.37
   2   5   7    8.34    0.41
  -2   5  -7    8.56    0.45
   2   5   7    8.64    0.44
   2  -5   7    8.28    0.38
   2  -5   7    8.34    0.43
  -2  -5  -7    7.07    0.40
   2   5   8    0.87    0.19
  -2   5  -8    0.67    0.16
   2   5   8    0.46    0.13
  -2   5  -8    0.51    0.16
   2   5   8    0.66    0.14
  -2  -5  -8    0.54    0.16
   2  -5   8    0.69    0.17
   2  -5   8    0.60    0.14
  -2   6   7   12.60    0.52
  -2   6   7   12.93    0.56
   2   6  -7   12.78    0.57
  -2   6   7   13.37    0.59
   2  -6  -7   12.77    0.57
  -2  -6   7   13.04    0.56
  -2   6   6    5.92    0.36
  -2   6   6    5.43    0.33
   2   6  -6    5.82    0.36
  -2   6   6    5.36    0.31
  -2  -6   6    5.28    0.33
   2  -6  -6    5.77    0.34
  -2   6   5    0.04    0.07
  -2   6   5    0.31    0.11
  -2   6   5    0.32    0.10
   2   6  -5    0.07    0.10
  -2  -6   5    0.08    0.09
   2  -6  -5    0.23    0.11
  -2   6   4    4.09    0.28
  -2   6   4    4.02    0.24
   2   6  -4    3.34    0.25
  -2   6   4    3.99    0.24
   2  -6  -4    4.36    0.28
  -2  -6   4    3.63    0.25
  -2   6   3    1.08    0.17
   2   6  -3    1.01    0.16
  -2  -6   3    1.16    0.15
   2  -6  -3    1.06    0.15
  -2   6   2    2.07    0.20
   2   6  -2    1.96    0.17
   2   6  -2    2.09    0.20
   2  -6  -2    2.42    0.19
   2  -6  -2    2.18    0.19
  -2  -6   2    2.12    0.19
   2   6  -1   -0.04    0.06
   2   6  -1    0.01    0.06
  -2   6   1    0.06    0.08
  -2   6   1   -0.03    0.06
   2  -6  -1   -0.03    0.05
  -2  -6   1    0.09    0.08
   2  -6  -1    0.02    0.07
  -2   6   0    9.70    0.41
   2   6   0    9.87    0.41
  -2   6   0    8.89    0.39
   2   6   0   10.13    0.46
   2   6   0    9.36    0.39
  -2  -6   0   10.00    0.42
   2  -6   0    9.61    0.37
   2  -6   0    9.09    0.40
  -2  -6   0    9.16    0.36
   2   6   1   65.86    1.73
   2   6   1   65.23    1.72
  -2   6  -1   64.31    1.75
  -2   6  -1   66.54    1.77
   2   6   1   65.54    1.79
  -2  -6  -1   66.04    1.79
  -2  -6  -1   59.31    1.71
   2  -6   1   65.88    1.74
   2  -6   1   63.55    1.77
  -2   6  -2   24.33    0.74
  -2   6  -2   21.85    0.77
   2   6   2   24.18    0.74
   2   6   2   23.06    0.79
   2  -6   2   24.27    0.75
   2  -6   2   23.40    0.75
  -2  -6  -2   23.96    0.74
   2  -6   2   24.02    0.78
  -2  -6  -2   23.52    0.79
   2   6   3   45.62    1.37
   2   6   3   46.33    1.32
   2   6   3   47.24    1.30
  -2   6  -3   48.11    1.37
  -2  -6  -3   46.93    1.31
   2  -6   3   46.28    1.32
  -2  -6  -3   43.96    1.34
   2  -6   3   46.32    1.35
   2  -6   3   46.42    1.31
   2   6   4   22.62    0.76
   2   6   4   23.10    0.72
  -2   6  -4   21.74    0.77
   2   6   4   22.34    0.79
   2  -6   4   21.41    0.76
   2  -6   4   22.15    0.73
  -2  -6  -4   22.29    0.78
   2  -6   4   22.54    0.76
  -2   6  -5    2.38    0.23
  -2   6  -5    2.61    0.24
   2   6   5    2.68    0.21
   2   6   5    2.72    0.23
   2   6   5    2.33    0.23
  -2  -6  -5    2.11    0.21
   2  -6   5    2.78    0.24
   2  -6   5    2.75    0.22
   2  -6   5    2.66    0.23
  -2   6  -6    1.76    0.22
   2   6   6    1.50    0.20
   2   6   6    1.86    0.19
  -2   6  -6    1.55    0.21
   2   6   6    1.97    0.22
   2  -6   6    1.80    0.21
  -2  -6  -6    1.62    0.22
   2  -6   6    1.84    0.20
  -2   6  -7    0.45    0.14
   2   6   7    0.41    0.12
   2   6   7    0.52    0.15
  -2   6  -7    0.27    0.13
   2   6   7    0.54    0.15
   2  -6   7    0.47    0.12
   2  -6   7    0.51    0.15
  -2  -6  -7    0.52    0.15
   2   7  -6    0.05    0.12
  -2   7   6    0.14    0.13
  -2  -7   6   -0.03    0.09
   2  -7  -6    0.07    0.09
  -2   7   5   -0.13    0.08
   2   7  -5    0.08    0.08
  -2  -7   5    0.09    0.10
   2  -7  -5   -0.08    0.09
   2   7  -4    2.22    0.23
  -2   7   4    2.74    0.27
   2  -7  -4    2.57    0.24
  -2  -7   4    2.51    0.24
  -2   7   3   11.82    0.53
   2   7  -3   11.66    0.52
  -2  -7   3   11.85    0.51
   2  -7  -3   12.18    0.52
  -2   7   2    8.27    0.43
   2   7  -2    9.04    0.43
   2   7  -2    8.80    0.39
  -2  -7   2    9.27    0.44
   2  -7  -2    8.44    0.42
  -2   7   1    0.18    0.10
   2   7  -1    0.11    0.09
   2   7  -1    0.08    0.08
   2  -7  -1    0.16    0.10
  -2  -7   1    0.18    0.10
  -2   7   0    2.45    0.22
   2   7   0    2.15    0.20
  -2   7   0    2.56    0.21
   2   7   0    2.61    0.22
  -2  -7   0    2.22    0.22
   2  -7   0    2.48    0.22
  -2   7  -1    0.52    0.12
   2   7   1    0.80    0.15
  -2   7  -1    0.45    0.12
  -2  -7  -1    0.54    0.14
   2  -7   1    0.36    0.12
  -2   7  -2    0.18    0.10
   2   7   2    0.42    0.13
  -2  -7  -2    0.50    0.13
   2  -7   2    0.30    0.11
  -2   7  -3   18.30    0.69
   2   7   3   18.44    0.71
   2  -7   3   18.46    0.69
  -2  -7  -3   17.27    0.68
  -2   7  -4    0.40    0.14
   2   7   4    0.40    0.12
   2   7   4    0.19    0.12
   2  -7   4    0.43    0.13
  -2  -7  -4    0.60    0.13
  -2  -7  -4    0.21    0.12
   2   7   5    2.58    0.25
   2   7   5    3.37    0.25
   2   7   5    3.54    0.29
  -2   7  -5    2.81    0.27
  -2  -7  -5    3.06    0.28
   2  -7   5    2.56    0.26
   2   7   6    1.86    0.21
   2   7   6    1.85    0.24
  -2   7  -6    1.82    0.25
   2   7   6    2.01    0.24
  -2  -7  -6    1.35    0.22
   2  -7   6    1.89    0.23
  -2   8   4    0.11    0.14
   2   8  -4    0.08    0.11
  -2  -8   4   -0.05    0.09
   2  -8  -4    0.04    0.09
  -2   8   3    3.29    0.29
   2   8  -3    1.69    0.23
  -2  -8   3    3.32    0.28
   2  -8  -3    2.48    0.24
   2   8  -2    0.00    0.10
  -2   8   2    0.00    0.10
  -2  -8   2   -0.05    0.09
   2  -8  -2    0.01    0.08
  -2   8   1    0.07    0.10
   2   8  -1    0.16    0.10
   2   8  -1    0.18    0.12
   2  -8  -1    0.14    0.10
  -2  -8   1    0.19    0.11
   2   8   0    5.79    0.36
  -2   8   0    5.22    0.34
   2  -8   0    5.30    0.34
  -2  -8   0    5.49    0.35
  -2   8  -1    3.56    0.28
  -2   8  -1    3.80    0.28
   2   8   1    3.46    0.29
   2  -8   1    3.59    0.29
  -2  -8  -1    3.65    0.29
   2   8   2   20.80    0.80
  -2   8  -2   20.33    0.78
  -2  -8  -2   21.63    0.80
   2  -8   2   20.50    0.79
  -2   8  -3    1.32    0.21
   2   8   3    1.24    0.21
  -2  -8  -3    1.27    0.22
   2  -8   3    1.48    0.20
  -3   0  11   -0.01    0.10
  -3   0  11   -0.12    0.09
  -3   0  11    0.01    0.09
   3   0 -11    0.17    0.14
  -3   0  10    0.63    0.15
   3   0 -10    0.59    0.16
  -3   0  10    0.82    0.14
  -3   0  10    0.78    0.17
  -3   0   9    0.07    0.09
  -3   0   9    0.09    0.07
  -3   0   9   -0.04    0.07
   3   0  -9    0.05    0.10
  -3   0   8   31.01    0.97
   3   0  -8   30.67    0.98
  -3   0   8   31.06    0.96
  -3   0   8   30.40    0.90
  -3   0   7    0.04    0.05
   3   0  -7    0.02    0.06
  -3   0   7    0.01    0.05
  -3   0   7    0.00    0.07
  -3   0   6  110.45    2.74
   3   0  -6  106.64    2.70
  -3   0   6  109.94    2.77
   3   0  -6  103.74    2.79
  -3   0   6  106.99    2.79
  -3   0   6  115.75    2.74
  -3   0   5   -0.03    0.02
   3   0  -5    0.01    0.05
   3   0  -5   -0.01    0.03
  -3   0   5   -0.01    0.03
  -3   0   5   -0.03    0.04
   3   0  -5   -0.01    0.03
  -3   0   5    0.01    0.04
  -3   0   4   68.06    1.75
  -3   0   4   67.63    1.71
   3   0  -4   65.76    1.75
   3   0  -4   66.92    1.70
   3   0  -4   67.39    1.70
  -3   0   4   70.21    1.69
  -3   0   4   70.57    1.73
   3   0  -3   -0.06    0.03
  -3   0   3   -0.02    0.02
  -3   0   3    0.00    0.03
  -3   0   3   -0.05    0.03
   3   0  -3   -0.03    0.02
   3   0  -3   -0.02    0.02
  -3   0   3   -0.01    0.03
  -3   0   2   67.70    1.68
   3   0  -2   69.35    1.68
  -3   0   2   70.80    1.70
  -3   0   2   67.74    1.69
  -3   0   2   66.32    1.68
   3   0  -2   67.16    1.70
   3   0  -2   69.06    1.68
   3   0  -1   -0.05    0.02
  -3   0   1   -0.04    0.02
  -3   0   1   -0.07    0.02
  -3   0   1   -0.07    0.02
   3   0  -1   -0.06    0.02
  -3   0   1   -0.06    0.01
   3   0  -1   -0.07    0.02
   3   0   0   28.14    0.72
   3   0   0   27.24    0.69
   3   0   0   27.51    0.71
   3   0   0   27.79    0.69
   3   0   0   28.04    0.69
   3   0   0   27.65    0.72
  -3   0   0   29.36    0.71
   3   0   1   -0.07    0.02
   3   0   1   -0.05    0.02
   3   0   1   -0.02    0.02
   3   0   1   -0.03    0.02
   3   0   1   -0.02    0.02
   3   0   2   73.76    1.81
   3   0   2   72.58    1.82
   3   0   2   73.24    1.82
   3   0   2   73.94    1.80
   3   0   2   72.83    1.83
  -3   0  -3    0.03    0.03
   3   0   3    0.00    0.02
   3   0   3   -0.02    0.02
   3   0   3   -0.03    0.03
   3   0   3    0.04    0.03
  -3   0  -3    0.01    0.04
   3   0   3    0.00    0.01
   3   0   4  191.89    4.68
   3   0   4  187.42    4.71
   3   0   4  194.44    4.66
   3   0   4  191.10    4.72
  -3   0  -4  198.11    4.67
  -3   0  -4  191.87    4.73
   3   0   4  185.39    4.65
   3   0   5   -0.04    0.04
  -3   0  -5    0.03    0.03
   3   0   5    0.00    0.02
   3   0   5   -0.04    0.02
   3   0   5   -0.03    0.03
  -3   0  -5   -0.09    0.04
   3   0   5   -0.02    0.04
   3   0   6    1.87    0.16
  -3   0  -6    1.67    0.17
   3   0   6    1.46    0.14
  -3   0  -6    1.53    0.11
   3   0   6    1.53    0.10
   3   0   7   -0.01    0.06
  -3   0  -7   -0.11    0.07
   3   0   7    0.03    0.04
   3   0   7    0.01    0.07
  -3   0  -8    2.98    0.25
   3   0   8    2.88    0.17
   3   0   8    2.57    0.23
   3   0   8    3.13    0.24
  -3   0  -9    0.03    0.10
   3   0   9   -0.03    0.05
   3   0   9    0.02    0.10
   3   0   9    0.16    0.09
   3   0  10    9.90    0.41
  -3   0 -10    9.99    0.51
   3   0  10    9.57    0.49
   3   0  10   10.29    0.52
   3  -1 -11   -0.05    0.10
  -3   1  10    1.46    0.17
  -3   1  10    1.57    0.22
   3   1 -10    1.45    0.23
  -3  -1  10    1.60    0.18
   3  -1 -10    1.22    0.19
  -3  -1  10    1.51    0.21
  -3  -1  10    1.37    0.21
   3  -1 -10    1.65    0.24
  -3   1   9    0.01    0.06
   3   1  -9    0.02    0.10
  -3   1   9    0.15    0.10
  -3  -1   9    0.00    0.08
   3  -1  -9    0.04    0.10
   3  -1  -9   -0.06    0.08
  -3  -1   9    0.02    0.07
  -3  -1   9   -0.01    0.06
   3   1  -8    9.85    0.44
  -3   1   8    9.75    0.43
  -3   1   8    9.24    0.42
  -3   1   8    9.60    0.37
  -3  -1   8    9.14    0.41
  -3  -1   8    9.29    0.37
   3  -1  -8    9.15    0.41
   3  -1  -8    9.49    0.43
  -3  -1   8    9.22    0.41
  -3   1   7    0.03    0.07
  -3   1   7    0.04    0.07
  -3   1   7    0.11    0.06
   3   1  -7    0.02    0.05
   3   1  -7    0.10    0.08
  -3  -1   7    0.11    0.07
  -3  -1   7    0.10    0.06
   3  -1  -7    0.06    0.08
  -3  -1   7   -0.02    0.05
  -3   1   6   14.26    0.46
   3   1  -6   14.51    0.46
  -3   1   6   14.52    0.51
  -3   1   6   14.10    0.44
   3   1  -6   14.45    0.51
  -3   1   6   14.25    0.49
  -3  -1   6   14.29    0.48
  -3  -1   6   14.17    0.46
  -3  -1   6   14.14    0.49
   3  -1  -6   13.29    0.50
  -3   1   5    2.18    0.13
   3   1  -5    2.18    0.16
   3   1  -5    2.21    0.11
  -3   1   5    2.06    0.14
  -3   1   5    1.99    0.14
  -3   1   5    1.94    0.12
  -3  -1   5    2.20    0.15
  -3  -1   5    1.98    0.13
   3  -1  -5    2.34    0.12
  -3  -1   5    2.04    0.13
   3  -1  -5    2.00    0.15
   3  -1  -5    1.94    0.09
  -3   1   4   77.89    1.99
   3   1  -4   82.32    1.97
  -3   1   4   78.36    1.95
  -3   1   4   76.94    1.97
  -3   1   4   79.06    1.95
   3   1  -4   76.41    1.94
   3   1  -4   83.39    2.00
  -3  -1   4   78.40    1.96
  -3  -1   4   77.65    1.98
   3  -1  -4   77.32    1.91
   3  -1  -4   79.43    2.00
   3  -1  -4   78.07    1.94
  -3  -1   4   71.68    1.89
  -3  -1   4   77.44    1.97
   3  -1  -4   73.88    1.97
  -3   1   3   55.80    1.43
   3   1  -3   52.90    1.44
  -3   1   3   57.57    1.43
   3   1  -3   55.91    1.41
   3   1  -3   56.62    1.44
  -3   1   3   57.22    1.45
   3  -1  -3   53.78    1.43
  -3  -1   3   58.85    1.39
  -3  -1   3   56.29    1.44
   3  -1  -3   56.35    1.39
   3  -1  -3   59.33    1.46
  -3  -1   3   56.08    1.43
  -3  -1   3   56.16    1.43
   3  -1  -3   58.43    1.42
   3   1  -2    0.76    0.06
   3   1  -2    0.61    0.05
   3   1  -2    0.76    0.06
   3   1  -2    0.75    0.06
  -3   1   2    0.75    0.06
  -3   1   2    0.65    0.06
   3  -1  -2    0.79    0.07
   3  -1  -2    0.80    0.05
  -3  -1   2    0.79    0.06
  -3  -1   2    0.75    0.06
   3  -1  -2    0.78    0.06
  -3  -1   2    0.70    0.06
   3  -1  -2    0.71    0.05
  -3   1   1   58.94    1.43
   3   1  -1   56.40    1.41
  -3   1   1   57.94    1.41
   3   1  -1   57.39    1.41
   3   1  -1   56.37    1.40
  -3   1   1   56.87    1.40
   3   1  -1   57.32    1.42
   3  -1  -1   57.36    1.41
  -3  -1   1   58.70    1.42
  -3  -1   1   56.33    1.41
   3  -1  -1   56.41    1.41
  -3  -1   1   56.26    1.40
   3  -1  -1   55.96    1.43
   3  -1  -1   55.81    1.40
   3   1   0  267.55    6.75
   3   1   0  269.47    6.84
  -3   1   0  277.64    6.67
   3   1   0  290.04    6.89
  -3   1   0  277.74    6.73
  -3   1   0  292.03    6.79
   3   1   0  267.57    6.73
  -3  -1   0  260.32    6.78
   3  -1   0  268.39    6.77
   3  -1   0  270.23    6.83
  -3  -1   0  275.34    6.81
   3  -1   0  297.41    6.91
   3  -1   0  272.70    6.77
   3  -1   0  267.56    6.76
   3   1   1    6.85    0.20
  -3   1  -1    7.40    0.22
   3   1   1    6.59    0.19
   3   1   1    6.91    0.22
   3   1   1    6.64    0.18
  -3   1  -1    6.69    0.20
   3   1   1    6.35    0.22
   3  -1   1    6.73    0.21
  -3  -1  -1    7.16    0.21
   3  -1   1    6.58    0.19
   3  -1   1    6.62    0.22
   3  -1   1    6.77    0.19
   3  -1   1    6.76    0.18
  -3   1  -2    1.28    0.08
   3   1   2    1.18    0.08
   3   1   2    1.13    0.05
  -3   1  -2    1.07    0.06
   3   1   2    1.14    0.06
   3   1   2    1.24    0.08
   3   1   2    1.03    0.05
   3  -1   2    1.09    0.05
   3  -1   2    1.10    0.08
  -3  -1  -2    1.38    0.09
   3  -1   2    1.04    0.09
   3  -1   2    1.07    0.05
  -3  -1  -2    1.29    0.08
   3  -1   2    1.16    0.06
   3   1   3   10.10    0.34
  -3   1  -3   10.35    0.28
   3   1   3   10.01    0.32
   3   1   3   10.26    0.28
   3   1   3   10.21    0.28
  -3   1  -3   10.25    0.32
   3   1   3   10.23    0.34
   3   1   3   10.47    0.28
   3  -1   3   10.34    0.31
   3  -1   3   10.08    0.29
   3  -1   3   10.33    0.35
  -3  -1  -3   10.21    0.33
   3  -1   3    9.89    0.28
   3  -1   3   10.42    0.34
  -3   1  -4    6.00    0.26
   3   1   4    5.85    0.25
   3   1   4    6.05    0.25
   3   1   4    6.14    0.19
   3   1   4    6.14    0.20
  -3   1  -4    6.18    0.23
   3   1   4    6.07    0.22
  -3   1  -4    6.02    0.18
  -3  -1  -4    6.04    0.25
   3  -1   4    6.28    0.24
   3  -1   4    6.30    0.19
   3  -1   4    5.77    0.24
  -3  -1  -4    6.33    0.19
   3   1   5   -0.01    0.02
   3   1   5    0.08    0.05
  -3   1  -5   -0.01    0.05
  -3   1  -5   -0.01    0.02
   3   1   5    0.03    0.03
   3   1   5   -0.08    0.03
   3   1   5    0.05    0.03
  -3   1  -5    0.03    0.04
  -3  -1  -5    0.06    0.03
  -3  -1  -5    0.01    0.05
   3  -1   5    0.06    0.05
   3  -1   5   -0.04    0.04
   3  -1   5    0.03    0.03
   3  -1   5   -0.02    0.02
  -3   1  -6    3.60    0.23
   3   1   6    3.43    0.22
  -3   1  -6    3.55    0.19
   3   1   6    4.02    0.23
   3   1   6    3.53    0.17
   3   1   6    3.55    0.16
   3  -1   6    3.25    0.21
   3  -1   6    3.61    0.21
  -3  -1  -6    3.32    0.21
   3  -1   6    3.51    0.16
  -3   1  -7    3.07    0.18
   3   1   7    3.21    0.23
   3   1   7    3.02    0.22
  -3   1  -7    3.09    0.24
   3   1   7    3.01    0.16
   3  -1   7    2.81    0.20
   3  -1   7    3.04    0.22
  -3  -1  -7    3.06    0.22
   3  -1   7    2.62    0.16
   3   1   8   57.31    1.64
   3   1   8   57.70    1.66
   3   1   8   58.93    1.53
  -3   1  -8   56.38    1.66
   3  -1   8   57.77    1.66
   3  -1   8   58.70    1.53
  -3  -1  -8   54.23    1.62
   3  -1   8   57.92    1.62
  -3  -1  -8   60.00    1.64
   3   1   9    4.18    0.23
   3   1   9    4.89    0.32
  -3   1  -9    4.39    0.32
   3  -1   9    4.16    0.31
  -3  -1  -9    4.20    0.31
  -3  -1  -9    4.18    0.29
   3  -1   9    3.96    0.23
   3  -1   9    4.43    0.29
  -3   1 -10   23.80    0.90
   3   1  10   23.87    0.75
   3   1  10   23.47    0.88
  -3  -1 -10   23.71    0.87
   3  -1  10   23.85    0.89
   3  -1  10   23.57    0.76
   3  -1  10   24.21    0.86
  -3  -1 -10   23.81    0.88
  -3   2  10    3.25    0.29
  -3   2  10    3.08    0.23
   3   2 -10    3.02    0.29
  -3  -2  10    3.10    0.27
   3  -2 -10    2.75    0.26
  -3  -2  10    3.09    0.27
   3  -2 -10    2.83    0.28
  -3  -2  10    2.99    0.23
  -3   2   9    0.96    0.14
   3   2  -9    1.21    0.20
  -3   2   9    0.66    0.16
  -3  -2   9    1.31    0.18
   3  -2  -9    0.84    0.16
  -3  -2   9    0.73    0.15
   3  -2  -9    0.83    0.16
  -3  -2   9    0.94    0.15
   3   2  -8    6.88    0.32
  -3   2   8    7.50    0.37
   3   2  -8    7.00    0.37
  -3   2   8    6.57    0.31
  -3  -2   8    6.84    0.32
  -3  -2   8    6.31    0.34
   3  -2  -8    5.92    0.35
  -3  -2   8    6.81    0.35
   3  -2  -8    6.80    0.34
  -3   2   7    9.64    0.42
   3   2  -7    9.92    0.43
  -3   2   7    9.60    0.37
  -3   2   7   10.33    0.38
   3   2  -7   10.39    0.40
   3  -2  -7   11.01    0.42
  -3  -2   7   10.21    0.41
  -3  -2   7   10.53    0.39
  -3  -2   7    9.68    0.40
   3  -2  -7    9.50    0.42
  -3   2   6   76.15    1.93
  -3   2   6   77.41    1.93
   3   2  -6   76.04    1.99
   3   2  -6   73.99    1.95
  -3   2   6   72.28    1.97
   3  -2  -6   69.14    1.95
  -3  -2   6   74.71    1.95
   3  -2  -6   72.74    1.97
  -3  -2   6   76.08    1.93
  -3  -2   6   75.67    1.96
  -3   2   5   14.40    0.46
  -3   2   5   13.97    0.47
  -3   2   5   13.49    0.44
   3   2  -5   14.21    0.47
   3   2  -5   12.39    0.47
   3  -2  -5   14.14    0.46
  -3  -2   5   14.26    0.45
   3  -2  -5   13.60    0.48
  -3  -2   5   14.31    0.46
  -3  -2   5   14.08    0.46
  -3   2   4  181.16    4.36
   3   2  -4  177.84    4.31
  -3   2   4  159.43    4.24
   3   2  -4  178.82    4.35
   3   2  -4  174.09    4.36
  -3   2   4  174.95    4.32
  -3   2   4  181.32    4.35
  -3  -2   4  174.83    4.33
   3  -2  -4  164.69    4.34
   3  -2  -4  180.62    4.37
  -3  -2   4  180.22    4.34
   3  -2  -4  172.95    4.31
  -3  -2   4  184.11    4.35
  -3  -2   4  181.19    4.25
  -3   2   3    0.23    0.04
   3   2  -3    0.22    0.06
  -3   2   3    0.28    0.06
  -3   2   3    0.17    0.05
   3   2  -3    0.29    0.05
  -3   2   3    0.36    0.06
   3   2  -3    0.24    0.04
   3  -2  -3    0.27    0.06
  -3  -2   3    0.31    0.06
   3  -2  -3    0.27    0.05
  -3  -2   3    0.25    0.05
   3  -2  -3    0.18    0.04
   3   2  -2    3.36    0.14
  -3   2   2    3.65    0.15
  -3   2   2    3.90    0.13
  -3   2   2    3.77    0.15
  -3   2   2    3.73    0.17
   3   2  -2    3.56    0.16
   3   2  -2    3.66    0.14
   3   2  -2    3.70    0.14
  -3  -2   2    3.69    0.15
  -3  -2   2    3.69    0.15
   3  -2  -2    3.52    0.14
   3  -2  -2    3.99    0.17
   3  -2  -2    3.48    0.15
  -3  -2   2    3.37    0.15
   3   2  -1    1.99    0.10
   3   2  -1    2.11    0.09
  -3   2   1    2.42    0.12
  -3   2   1    2.27    0.10
   3   2  -1    2.27    0.11
  -3   2   1    2.04    0.09
  -3   2   1    2.16    0.10
   3   2  -1    2.25    0.12
  -3  -2   1    2.21    0.11
   3  -2  -1    2.08    0.10
  -3  -2   1    2.41    0.11
  -3  -2   1    2.18    0.11
   3  -2  -1    1.99    0.11
   3   2   0   27.81    0.74
  -3   2   0   27.93    0.74
   3   2   0   27.35    0.72
   3   2   0   27.28    0.75
  -3   2   0   27.98    0.72
  -3   2   0   28.40    0.69
  -3  -2   0   29.72    0.75
   3  -2   0   28.14    0.75
   3  -2   0   28.76    0.74
  -3  -2   0   27.97    0.68
  -3  -2   0   27.43    0.74
   3  -2   0   27.99    0.73
   3   2   1    3.64    0.14
   3   2   1    3.73    0.14
   3   2   1    3.63    0.16
   3   2   1    3.69    0.14
  -3   2  -1    4.18    0.17
  -3  -2  -1    4.09    0.16
   3  -2   1    3.89    0.17
   3  -2   1    3.56    0.14
  -3  -2  -1    3.84    0.12
   3  -2   1    3.89    0.16
   3   2   2    1.73    0.09
   3   2   2    1.79    0.09
   3   2   2    1.88    0.12
   3   2   2    1.83    0.08
  -3   2  -2    1.93    0.12
   3   2   2    1.88    0.12
   3  -2   2    1.66    0.09
  -3  -2  -2    1.99    0.09
   3  -2   2    1.94    0.11
  -3  -2  -2    1.61    0.11
   3  -2   2    1.76    0.09
   3  -2   2    1.79    0.08
   3  -2   2    1.84    0.12
   3   2   3   40.62    1.00
   3   2   3   38.49    1.06
   3   2   3   38.06    1.05
   3   2   3   39.12    0.98
  -3   2  -3   39.97    1.05
   3   2   3   39.80    1.00
   3  -2   3   40.92    1.01
   3  -2   3   40.32    1.01
   3  -2   3   38.78    1.07
   3  -2   3   37.76    1.00
  -3  -2  -3   38.20    1.05
   3  -2   3   38.45    1.05
  -3  -2  -3   40.17    1.03
   3   2   4   86.86    2.27
   3   2   4   89.15    2.22
   3   2   4   86.95    2.29
   3   2   4   89.70    2.21
  -3   2  -4   91.54    2.28
  -3  -2  -4   90.46    2.17
  -3  -2  -4   90.00    2.29
   3  -2   4   89.59    2.30
  -3  -2  -4   88.88    2.26
   3  -2   4   88.82    2.22
   3  -2   4   92.39    2.24
   3  -2   4   91.92    2.23
   3  -2   4   85.91    2.28
   3   2   5    4.09    0.21
   3   2   5    4.07    0.23
  -3   2  -5    4.15    0.24
   3   2   5    4.29    0.18
  -3   2  -5    4.43    0.22
   3  -2   5    4.42    0.19
   3  -2   5    3.88    0.22
  -3  -2  -5    4.19    0.23
   3  -2   5    4.14    0.20
  -3  -2  -5    4.55    0.22
   3   2   6   14.07    0.52
  -3   2  -6   14.80    0.49
  -3   2  -6   13.64    0.53
   3   2   6   13.84    0.47
   3   2   6   14.57    0.44
  -3  -2  -6   13.71    0.51
   3  -2   6   14.06    0.45
   3  -2   6   14.39    0.48
   3  -2   6   13.72    0.51
  -3  -2  -6   14.35    0.50
   3   2   7   26.96    0.95
  -3   2  -7   25.69    0.79
   3   2   7   26.42    0.86
  -3   2  -7   26.99    0.87
   3   2   7   24.96    0.75
   3  -2   7   26.30    0.80
   3  -2   7   26.53    0.85
  -3  -2  -7   24.21    0.83
   3  -2   7   26.20    0.76
  -3  -2  -7   26.14    0.82
  -3   2  -8    1.68    0.21
   3   2   8    2.04    0.22
   3   2   8    2.26    0.16
  -3  -2  -8    1.50    0.19
   3  -2   8    2.07    0.22
  -3  -2  -8    2.12    0.21
   3  -2   8    2.31    0.20
   3  -2   8    2.13    0.16
   3   2   9   14.62    0.50
   3   2   9   14.76    0.62
  -3   2  -9   13.95    0.61
   3  -2   9   14.31    0.51
   3  -2   9   14.80    0.58
  -3  -2  -9   14.25    0.59
  -3  -2  -9   14.51    0.60
   3  -2   9   13.69    0.60
  -3   2 -10    0.17    0.14
   3   2  10   -0.10    0.06
   3   2  10    0.03    0.09
  -3  -2 -10    0.00    0.10
   3  -2  10    0.08    0.07
   3  -2  10   -0.04    0.11
  -3  -2 -10    0.01    0.12
  -3   3  10    0.04    0.08
   3   3 -10    0.00    0.12
  -3   3  10    0.00    0.11
  -3  -3  10    0.24    0.12
   3  -3 -10   -0.08    0.09
  -3  -3  10    0.08    0.09
  -3  -3  10    0.08    0.10
   3  -3 -10    0.01    0.10
   3   3  -9    6.10    0.38
   3   3  -9    6.35    0.34
  -3   3   9    6.16    0.38
  -3   3   9    5.90    0.32
  -3  -3   9    5.90    0.32
  -3  -3   9    6.41    0.36
  -3  -3   9    6.24    0.36
   3  -3  -9    5.75    0.35
   3  -3  -9    5.83    0.36
   3   3  -8    8.35    0.39
  -3   3   8    8.83    0.43
   3   3  -8    8.92    0.44
  -3   3   8    8.91    0.38
  -3  -3   8    8.91    0.39
   3  -3  -8    9.35    0.43
   3  -3  -8    8.96    0.42
  -3  -3   8    9.01    0.41
  -3  -3   8    8.98    0.42
  -3   3   7    2.31    0.20
  -3   3   7    2.16    0.17
   3   3  -7    2.24    0.21
  -3   3   7    2.03    0.18
   3   3  -7    2.11    0.19
   3  -3  -7    2.04    0.19
  -3  -3   7    2.03    0.17
  -3  -3   7    2.09    0.19
   3  -3  -7    2.13    0.20
  -3  -3   7    2.04    0.18
   3   3  -6   67.05    1.81
  -3   3   6   67.23    1.81
   3   3  -6   68.43    1.80
  -3   3   6   65.80    1.75
  -3   3   6   68.19    1.79
   3  -3  -6   65.49    1.79
  -3  -3   6   66.40    1.79
  -3  -3   6   66.86    1.77
   3  -3  -6   65.90    1.80
  -3  -3   6   66.62    1.78
  -3   3   5   15.95    0.53
  -3   3   5   15.56    0.52
  -3   3   5   16.64    0.50
   3   3  -5   15.92    0.53
   3   3  -5   15.96    0.53
   3  -3  -5   14.69    0.52
   3  -3  -5   14.58    0.51
  -3  -3   5   14.66    0.50
  -3  -3   5   15.41    0.50
  -3  -3   5   15.05    0.51
  -3   3   4   20.40    0.63
   3   3  -4   19.87    0.53
  -3   3   4   20.15    0.61
   3   3  -4   20.18    0.58
  -3   3   4   19.61    0.59
   3   3  -4   19.99    0.63
   3   3  -4   19.54    0.61
  -3  -3   4   20.89    0.60
  -3  -3   4   19.93    0.61
   3  -3  -4   20.00    0.61
  -3  -3   4   19.90    0.60
  -3   3   3   31.04    0.85
  -3   3   3   30.50    0.85
   3   3  -3   31.23    0.81
   3   3  -3   31.74    0.88
   3   3  -3   31.29    0.84
  -3   3   3   30.34    0.80
   3   3  -3   28.70    0.85
   3  -3  -3   30.60    0.84
  -3  -3   3   31.05    0.85
  -3  -3   3   31.81    0.86
  -3  -3   3   31.89    0.87
   3  -3  -3   33.07    0.88
   3  -3  -3   31.30    0.87
   3   3  -2    0.84    0.07
  -3   3   2    0.83    0.09
  -3   3   2    0.73    0.07
   3   3  -2    0.81    0.10
   3   3  -2    0.81    0.08
  -3   3   2    0.80    0.07
  -3   3   2    0.70    0.07
   3   3  -2    0.86    0.08
   3  -3  -2    0.65    0.08
   3  -3  -2    0.99    0.08
  -3  -3   2    0.84    0.08
  -3  -3   2    0.59    0.07
  -3  -3   2    0.81    0.08
   3  -3  -2    0.97    0.09
   3   3  -1  171.88    4.10
  -3   3   1  164.68    4.11
   3   3  -1  168.65    4.12
  -3   3   1  179.83    4.14
   3   3  -1  163.80    4.11
  -3   3   1  160.19    4.09
  -3   3   1  168.90    4.10
  -3  -3   1  159.41    4.11
   3  -3  -1  165.98    4.12
   3  -3  -1  167.98    4.10
  -3  -3   1  168.26    4.10
   3  -3  -1  173.50    4.12
  -3  -3   1  166.80    4.06
  -3  -3   1  161.48    4.10
  -3   3   0   51.07    1.28
  -3   3   0   50.66    1.31
   3   3   0   51.16    1.30
   3   3   0   50.94    1.28
  -3   3   0   49.73    1.30
   3   3   0   49.30    1.31
  -3  -3   0   50.02    1.28
   3  -3   0   48.52    1.30
   3  -3   0   52.17    1.24
  -3  -3   0   51.16    1.24
   3  -3   0   51.85    1.29
  -3  -3   0   46.85    1.30
   3  -3   0   48.56    1.30
  -3  -3   0   50.18    1.30
   3   3   1   81.91    2.07
   3   3   1   81.85    2.02
  -3   3  -1   84.00    2.04
  -3   3  -1   84.20    2.06
  -3   3  -1   82.44    2.02
   3   3   1   79.55    2.05
   3   3   1   80.10    2.02
   3  -3   1   82.72    2.03
  -3  -3  -1   80.70    1.98
   3  -3   1   77.61    2.05
  -3  -3  -1   80.44    2.05
   3  -3   1   78.49    1.96
   3  -3   1   80.52    2.06
  -3  -3  -1   79.55    2.01
   3   3   2    2.05    0.10
   3   3   2    2.01    0.14
  -3   3  -2    1.77    0.13
   3   3   2    2.02    0.14
  -3   3  -2    2.18    0.12
   3   3   2    2.07    0.11
   3  -3   2    1.99    0.11
  -3  -3  -2    1.92    0.09
   3  -3   2    2.14    0.14
   3  -3   2    2.04    0.13
  -3  -3  -2    2.03    0.13
   3  -3   2    2.17    0.08
   3   3   3    7.00    0.21
   3   3   3    6.81    0.24
  -3   3  -3    7.22    0.23
  -3   3  -3    6.65    0.28
   3   3   3    7.00    0.29
   3   3   3    6.82    0.28
   3  -3   3    6.74    0.22
   3  -3   3    6.75    0.28
   3  -3   3    6.97    0.25
   3  -3   3    7.02    0.29
  -3  -3  -3    6.88    0.24
  -3  -3  -3    6.58    0.28
   3   3   4    7.59    0.27
   3   3   4    7.52    0.31
  -3   3  -4    7.67    0.32
   3   3   4    8.19    0.33
   3  -3   4    7.69    0.28
  -3  -3  -4    7.71    0.32
   3  -3   4    7.69    0.26
   3  -3   4    7.70    0.33
  -3  -3  -4    7.62    0.28
   3  -3   4    7.61    0.31
   3   3   5    3.15    0.21
   3   3   5    2.99    0.16
  -3   3  -5    2.99    0.20
  -3   3  -5    2.83    0.21
   3   3   5    2.91    0.19
   3  -3   5    3.09    0.16
   3  -3   5    2.68    0.20
  -3  -3  -5    3.41    0.21
   3  -3   5    2.85    0.19
  -3  -3  -5    3.23    0.19
   3  -3   5    3.34    0.17
  -3   3  -6    7.02    0.32
   3   3   6    7.36    0.35
   3   3   6    6.85    0.28
  -3   3  -6    6.95    0.36
   3   3   6    7.61    0.33
   3  -3   6    6.64    0.33
   3  -3   6    7.13    0.29
  -3  -3  -6    6.85    0.32
   3  -3   6    7.00    0.29
  -3  -3  -6    7.01    0.34
   3   3   7    2.94    0.18
  -3   3  -7    3.76    0.28
   3   3   7    3.00    0.21
  -3   3  -7    3.03    0.23
   3   3   7    3.17    0.25
  -3  -3  -7    3.18    0.24
  -3  -3  -7    2.98    0.22
   3  -3   7    2.89    0.19
   3  -3   7    3.11    0.23
  -3   3  -8    0.63    0.15
   3   3   8    0.78    0.16
  -3   3  -8    0.75    0.14
   3   3   8    0.61    0.10
   3  -3   8    0.50    0.10
  -3  -3  -8    0.96    0.17
   3  -3   8    0.69    0.15
  -3  -3  -8    0.53    0.13
  -3   3  -9    7.87    0.46
   3   3   9    7.87    0.44
   3   3   9    8.34    0.36
   3  -3   9    8.25    0.45
   3  -3   9    8.16    0.36
  -3  -3  -9    8.43    0.44
   3   4  -9    0.24    0.11
   3   4  -9    0.12    0.11
  -3   4   9    0.19    0.11
  -3   4   9    0.07    0.09
   3  -4  -9    0.16    0.12
   3  -4  -9    0.36    0.14
  -3  -4   9    0.53    0.16
  -3  -4   9    0.28    0.11
  -3   4   8    0.31    0.10
   3   4  -8    0.18    0.10
   3   4  -8    0.15    0.10
  -3   4   8    0.39    0.13
  -3   4   8    0.04    0.08
  -3  -4   8    0.19    0.10
   3  -4  -8    0.20    0.11
  -3  -4   8    0.34    0.11
   3  -4  -8    0.32    0.12
  -3  -4   8    0.28    0.10
  -3   4   7    6.43    0.34
  -3   4   7    6.55    0.31
   3   4  -7    6.54    0.35
   3   4  -7    5.88    0.34
  -3   4   7    6.30    0.33
  -3  -4   7    6.97    0.32
  -3  -4   7    6.99    0.33
   3  -4  -7    6.66    0.34
   3  -4  -7    6.28    0.34
  -3  -4   7    6.43    0.33
   3   4  -6    1.04    0.15
  -3   4   6    0.89    0.13
  -3   4   6    1.04    0.13
   3   4  -6    0.98    0.14
  -3   4   6    0.97    0.14
   3  -4  -6    1.11    0.15
   3  -4  -6    0.99    0.14
  -3  -4   6    1.06    0.13
  -3  -4   6    1.15    0.13
  -3  -4   6    0.89    0.13
   3   4  -5   48.63    1.37
  -3   4   5   48.05    1.35
   3   4  -5   47.09    1.35
  -3   4   5   49.60    1.33
  -3   4   5   48.91    1.38
  -3  -4   5   51.69    1.35
   3  -4  -5   48.44    1.35
   3  -4  -5   47.88    1.35
  -3  -4   5   48.59    1.36
  -3   4   4   18.82    0.59
   3   4  -4   18.12    0.62
  -3   4   4   19.06    0.58
   3   4  -4   16.21    0.58
  -3   4   4   18.97    0.63
  -3  -4   4   19.15    0.59
   3  -4  -4   18.33    0.61
  -3  -4   4   19.40    0.58
  -3  -4   4   17.86    0.60
   3  -4  -4   19.87    0.61
   3   4  -3    0.62    0.09
   3   4  -3    0.56    0.10
  -3   4   3    0.51    0.07
  -3   4   3    0.79    0.10
   3   4  -3    0.64    0.08
   3   4  -3    0.57    0.08
  -3   4   3    0.73    0.12
  -3   4   3    0.60    0.09
  -3  -4   3    0.56    0.08
  -3  -4   3    0.63    0.10
   3  -4  -3    0.44    0.09
   3  -4  -3    0.44    0.09
  -3  -4   3    0.71    0.10
   3   4  -2    3.42    0.16
   3   4  -2    3.78    0.18
  -3   4   2    3.93    0.17
  -3   4   2    3.43    0.18
   3   4  -2    3.54    0.20
   3   4  -2    3.80    0.18
  -3   4   2    3.77    0.17
  -3   4   2    3.76    0.21
  -3  -4   2    3.70    0.18
   3  -4  -2    3.73    0.19
  -3  -4   2    3.66    0.16
  -3  -4   2    3.65    0.19
   3  -4  -2    3.54    0.19
   3  -4  -2    4.19    0.19
  -3   4   1   78.71    1.96
   3   4  -1   78.36    1.99
  -3   4   1   76.03    1.99
   3   4  -1   78.66    2.01
  -3   4   1   78.16    2.04
   3   4  -1   80.00    2.03
  -3   4   1   79.44    2.00
   3  -4  -1   79.40    2.01
  -3  -4   1   82.03    2.00
  -3  -4   1   79.18    2.00
  -3  -4   1   78.91    1.95
   3  -4  -1   75.11    2.02
  -3  -4   1   76.20    2.02
   3   4   0    0.63    0.09
   3   4   0    0.70    0.10
  -3   4   0    0.68    0.08
   3   4   0    0.55    0.08
  -3   4   0    0.48    0.08
  -3   4   0    0.52    0.09
   3  -4   0    0.49    0.08
  -3  -4   0    0.58    0.08
   3  -4   0    0.50    0.08
   3  -4   0    0.45    0.08
  -3  -4   0    0.66    0.08
   3  -4   0    0.51    0.05
  -3  -4   0    0.47    0.05
  -3  -4   0    0.43    0.09
   3   4   1   34.11    0.96
   3   4   1   34.30    0.91
  -3   4  -1   34.70    0.93
   3   4   1   32.23    0.91
  -3   4  -1   34.64    0.95
  -3   4  -1   31.95    0.90
   3  -4   1   33.51    0.94
   3  -4   1   33.71    0.92
  -3  -4  -1   32.18    0.93
  -3  -4  -1   33.63    0.95
   3  -4   1   33.25    0.94
  -3  -4  -1   34.09    0.86
   3   4   2    0.21    0.05
   3   4   2    0.14    0.06
   3   4   2    0.18    0.07
   3   4   2    0.25    0.06
  -3   4  -2    0.13    0.06
  -3   4  -2    0.17    0.05
   3  -4   2    0.14    0.05
  -3  -4  -2    0.05    0.05
  -3  -4  -2    0.16    0.04
   3  -4   2    0.18    0.06
   3  -4   2    0.12    0.06
   3   4   3   64.15    1.77
   3   4   3   65.99    1.71
  -3   4  -3   65.96    1.69
   3   4   3   66.23    1.77
  -3   4  -3   69.20    1.78
   3  -4   3   66.81    1.77
  -3  -4  -3   66.06    1.68
   3  -4   3   67.86    1.73
  -3  -4  -3   67.21    1.77
   3  -4   3   64.89    1.76
  -3   4  -4   13.70    0.49
   3   4   4   12.85    0.49
   3   4   4   13.51    0.44
   3   4   4   13.66    0.50
   3  -4   4   13.35    0.45
  -3  -4  -4   12.39    0.48
   3  -4   4   13.47    0.49
  -3  -4  -4   13.67    0.43
   3   4   5   65.78    1.79
  -3   4  -5   66.51    1.80
   3   4   5   65.63    1.81
   3   4   5   66.95    1.73
   3  -4   5   67.56    1.74
   3  -4   5   66.77    1.81
  -3  -4  -5   62.40    1.79
   3  -4   5   66.04    1.80
   3   4   6    0.57    0.13
   3   4   6    0.55    0.10
   3   4   6    0.21    0.09
  -3   4  -6    0.75    0.15
  -3   4  -6    0.65    0.13
   3  -4   6    0.50    0.11
   3  -4   6    0.56    0.10
  -3  -4  -6    0.50    0.12
   3   4   7    1.03    0.16
  -3   4  -7    0.56    0.14
   3   4   7    0.92    0.15
   3   4   7    0.89    0.12
  -3   4  -7    0.66    0.15
  -3  -4  -7    0.74    0.15
   3  -4   7    1.04    0.16
   3  -4   7    0.86    0.13
   3   4   8    4.25    0.25
  -3   4  -8    4.97    0.31
   3   4   8    4.23    0.32
  -3   4  -8    4.08    0.32
  -3  -4  -8    4.51    0.30
   3  -4   8    4.78    0.27
   3  -4   8    4.36    0.31
  -3   4  -9    0.73    0.16
  -3   4  -9    0.68    0.17
   3   4   9    0.57    0.16
   3   4   9    1.02    0.15
  -3  -4  -9    0.74    0.18
   3  -4   9    1.09    0.21
   3  -4   9    1.04    0.16
   3   5  -9    3.68    0.32
   3  -5  -9    4.00    0.31
  -3   5   8    1.13    0.19
  -3   5   8    1.18    0.20
   3   5  -8    0.91    0.18
   3   5  -8    0.97    0.19
  -3   5   8    1.09    0.17
  -3  -5   8    0.92    0.18
   3  -5  -8    1.14    0.19
  -3  -5   8    1.14    0.18
   3  -5  -8    1.00    0.18
  -3   5   7    0.37    0.11
  -3   5   7    0.22    0.11
   3   5  -7    0.39    0.13
  -3   5   7    0.50    0.13
   3   5  -7    0.49    0.13
  -3  -5   7    0.38    0.11
   3  -5  -7    0.50    0.13
  -3  -5   7    0.44    0.12
   3  -5  -7    0.43    0.12
  -3   5   6    1.23    0.16
  -3   5   6    1.23    0.15
   3   5  -6    1.04    0.17
   3   5  -6    0.89    0.15
  -3   5   6    1.01    0.17
   3  -5  -6    1.12    0.16
  -3  -5   6    1.21    0.16
   3  -5  -6    1.29    0.17
  -3  -5   6    0.93    0.15
   3   5  -5    1.66    0.17
   3   5  -5    1.30    0.17
  -3   5   5    1.04    0.16
  -3   5   5    1.22    0.14
  -3   5   5    1.65    0.16
  -3  -5   5    1.34    0.14
  -3  -5   5    1.67    0.17
  -3  -5   5    1.38    0.15
   3  -5  -5    1.31    0.16
   3  -5  -5    1.47    0.15
   3   5  -4    0.57    0.11
  -3   5   4    0.63    0.11
  -3   5   4    0.65    0.11
   3   5  -4    0.62    0.13
  -3   5   4    0.65    0.13
   3  -5  -4    0.57    0.11
  -3  -5   4    0.54    0.10
  -3  -5   4    0.81    0.12
   3  -5  -4    0.87    0.13
  -3  -5   4    0.62    0.12
  -3   5   3    0.36    0.09
  -3   5   3    0.41    0.08
   3   5  -3    0.44    0.11
   3   5  -3    0.37    0.08
  -3   5   3    0.42    0.11
   3   5  -3    0.45    0.08
  -3  -5   3    0.33    0.08
  -3  -5   3    0.63    0.11
  -3  -5   3    0.62    0.11
   3  -5  -3    0.27    0.08
   3  -5  -3    0.37    0.10
  -3   5   2   25.51    0.82
  -3   5   2   25.63    0.75
  -3   5   2   25.80    0.74
   3   5  -2   25.52    0.81
   3   5  -2   26.69    0.77
  -3   5   2   27.17    0.77
   3   5  -2   26.53    0.77
   3  -5  -2   26.70    0.81
  -3  -5   2   26.88    0.76
  -3  -5   2   25.87    0.80
  -3  -5   2   26.10    0.76
   3  -5  -2   26.23    0.78
  -3   5   1   46.52    1.31
  -3   5   1   45.53    1.29
   3   5  -1   46.67    1.28
   3   5  -1   47.02    1.29
  -3   5   1   46.59    1.27
   3   5  -1   48.51    1.26
   3  -5  -1   47.92    1.27
  -3  -5   1   46.47    1.29
   3  -5  -1   47.53    1.27
  -3  -5   1   46.42    1.25
   3  -5  -1   43.93    1.29
   3   5   0   63.48    1.70
   3   5   0   63.56    1.72
   3   5   0   64.34    1.69
  -3   5   0   66.99    1.71
  -3   5   0   62.54    1.72
   3  -5   0   65.21    1.69
   3  -5   0   66.03    1.73
   3  -5   0   64.45    1.70
  -3  -5   0   63.80    1.72
  -3  -5   0   63.18    1.68
   3   5   1   32.88    0.98
  -3   5  -1   34.74    0.96
   3   5   1   32.25    0.92
  -3   5  -1   30.66    0.95
   3   5   1   34.39    0.93
  -3  -5  -1   33.59    0.94
   3  -5   1   34.28    0.94
   3  -5   1   33.71    0.95
   3  -5   1   32.53    0.96
  -3  -5  -1   30.12    0.96
   3   5   2   53.53    1.48
  -3   5  -2   52.10    1.47
  -3   5  -2   54.11    1.42
   3   5   2   53.13    1.42
   3   5   2   53.41    1.39
   3  -5   2   51.75    1.46
   3  -5   2   52.24    1.45
  -3  -5  -2   54.19    1.47
   3  -5   2   53.25    1.43
  -3  -5  -2   53.48    1.44
   3   5   3    1.46    0.15
   3   5   3    1.34    0.13
   3   5   3    1.24    0.16
  -3   5  -3    1.42    0.17
  -3   5  -3    1.25    0.12
   3  -5   3    0.98    0.14
   3  -5   3    1.44    0.14
  -3  -5  -3    1.26    0.14
   3  -5   3    1.24    0.15
   3   5   4    1.77    0.15
   3   5   4    2.18    0.19
   3   5   4    1.95    0.19
  -3   5  -4    1.87    0.19
   3  -5   4    2.28    0.19
  -3  -5  -4    2.11    0.19
   3  -5   4    1.87    0.17
   3  -5   4    2.26    0.17
   3   5   5    0.36    0.09
   3   5   5    0.51    0.13
   3   5   5    0.32    0.11
  -3   5  -5    0.48    0.12
   3  -5   5    0.44    0.12
  -3  -5  -5    0.41    0.12
   3  -5   5    0.37    0.10
   3  -5   5    0.56    0.12
  -3   5  -6    4.99    0.31
  -3   5  -6    4.63    0.32
   3   5   6    4.83    0.31
   3   5   6    4.85    0.26
   3   5   6    4.83    0.31
   3  -5   6    4.91    0.31
   3  -5   6    4.90    0.27
  -3  -5  -6    5.03    0.31
   3   5   7    0.03    0.07
   3   5   7    0.09    0.10
   3   5   7    0.05    0.09
  -3   5  -7    0.09    0.11
  -3   5  -7    0.21    0.12
  -3  -5  -7    0.24    0.12
   3  -5   7    0.05    0.09
   3  -5   7    0.13    0.08
   3   5   8    0.91    0.15
   3   5   8    0.99    0.20
  -3   5  -8    0.70    0.18
   3   5   8    0.58    0.15
  -3   5  -8    0.62    0.16
   3  -5   8    0.80    0.17
  -3  -5  -8    0.61    0.16
   3  -5   8    0.78    0.15
  -3   6   7    0.63    0.15
   3   6  -7    0.74    0.17
  -3   6   7    0.39    0.14
  -3  -6   7    0.49    0.14
   3  -6  -7    0.42    0.14
  -3   6   6    5.01    0.33
  -3   6   6    4.94    0.30
   3   6  -6    4.47    0.32
  -3  -6   6    4.78    0.31
   3  -6  -6    4.95    0.31
  -3   6   5    6.35    0.32
  -3   6   5    5.66    0.35
   3   6  -5    6.24    0.36
   3  -6  -5    6.18    0.34
  -3  -6   5    5.93    0.33
   3   6  -4    8.27    0.42
  -3   6   4    9.12    0.44
  -3  -6   4    9.06    0.41
   3  -6  -4    9.04    0.42
   3  -6  -4    9.10    0.51
   3   6  -3    0.06    0.08
  -3   6   3   -0.05    0.07
   3  -6  -3   -0.01    0.07
   3  -6  -3   -0.02    0.06
  -3  -6   3    0.07    0.08
   3   6  -2    3.64    0.25
   3   6  -2    3.64    0.22
  -3   6   2    3.25    0.25
   3  -6  -2    3.35    0.23
  -3  -6   2    3.77    0.24
   3  -6  -2    3.61    0.22
   3   6  -1    2.88    0.21
   3   6  -1    2.89    0.21
  -3   6   1    2.99    0.22
  -3   6   1    2.81    0.20
  -3  -6   1    3.08    0.19
   3  -6  -1    3.18    0.23
   3  -6  -1    2.79    0.19
  -3  -6   1    2.85    0.22
  -3   6   0    0.42    0.10
   3   6   0    0.36    0.09
   3   6   0    0.49    0.10
  -3   6   0    0.54    0.12
   3   6   0    0.45    0.10
   3  -6   0    0.46    0.10
  -3  -6   0    0.45    0.09
  -3  -6   0    0.46    0.11
   3  -6   0    0.62    0.13
   3   6   1    0.00    0.06
  -3   6  -1   -0.07    0.07
   3   6   1   -0.02    0.06
  -3   6  -1   -0.02    0.07
   3   6   1   -0.16    0.05
   3  -6   1   -0.03    0.06
  -3  -6  -1   -0.01    0.06
   3  -6   1   -0.03    0.06
  -3  -6  -1   -0.04    0.05
   3  -6   1   -0.14    0.06
   3   6   2    0.47    0.12
  -3   6  -2    0.62    0.11
  -3   6  -2    0.43    0.11
   3   6   2    0.54    0.11
   3  -6   2    0.66    0.11
  -3  -6  -2    0.54    0.13
   3  -6   2    0.46    0.11
  -3  -6  -2    0.60    0.11
   3  -6   2    0.68    0.13
  -3   6  -3   12.58    0.52
   3   6   3   12.51    0.47
   3   6   3   12.36    0.52
  -3  -6  -3   12.37    0.51
   3  -6   3   13.31    0.51
   3  -6   3   12.48    0.51
  -3  -6  -3   12.56    0.49
   3  -6   3   13.24    0.49
  -3   6  -4    2.49    0.24
   3   6   4    3.02    0.24
   3   6   4    2.87    0.23
   3   6   4    3.12    0.21
   3  -6   4    3.07    0.24
  -3  -6  -4    2.99    0.25
   3  -6   4    3.03    0.22
   3  -6   4    2.77    0.23
   3   6   5    8.08    0.41
  -3   6  -5    7.64    0.42
   3   6   5    8.19    0.42
   3   6   5    8.29    0.37
   3  -6   5    7.99    0.40
   3  -6   5    8.65    0.39
   3  -6   5    8.41    0.42
  -3  -6  -5    8.10    0.41
   3   6   6    3.59    0.28
   3   6   6    3.47    0.28
  -3   6  -6    3.23    0.28
  -3   6  -6    3.50    0.29
   3   6   6    3.86    0.25
   3  -6   6    3.41    0.25
   3  -6   6    2.87    0.26
  -3  -6  -6    3.54    0.29
   3   6   7    3.25    0.24
   3   6   7    2.87    0.27
  -3   6  -7    2.16    0.26
   3   6   7    3.12    0.29
  -3   6  -7    3.33    0.31
   3  -6   7    2.76    0.24
   3  -6   7    3.17    0.29
  -3  -6  -7    3.15    0.30
  -3   7   6    1.31    0.22
   3   7  -6    1.12    0.21
  -3  -7   6    1.04    0.18
   3  -7  -6    1.78    0.22
   3   7  -5    0.21    0.12
  -3   7   5    0.10    0.10
   3  -7  -5    0.15    0.11
  -3  -7   5    0.08    0.09
   3   7  -4    9.25    0.46
  -3   7   4    9.59    0.48
  -3  -7   4    9.62    0.46
   3  -7  -4    9.26    0.45
  -3   7   3    0.33    0.13
   3   7  -3    0.32    0.13
   3  -7  -3    0.49    0.13
  -3  -7   3    0.49    0.14
   3   7  -2   24.51    0.80
   3   7  -2   23.47    0.83
  -3   7   2   25.03    0.86
  -3  -7   2   25.11    0.84
   3  -7  -2   24.20    0.83
  -3   7   1    5.49    0.33
   3   7  -1    5.58    0.31
   3   7  -1    5.25    0.31
   3  -7  -1    5.35    0.32
  -3  -7   1    5.39    0.32
  -3   7   0    6.95    0.35
   3   7   0    6.47    0.34
   3   7   0    7.05    0.36
  -3   7   0    7.07    0.37
   3  -7   0    7.01    0.37
  -3  -7   0    6.83    0.36
  -3   7  -1    2.92    0.23
   3   7   1    2.62    0.23
  -3   7  -1    2.62    0.22
   3  -7   1    2.87    0.24
  -3  -7  -1    2.82    0.23
   3   7   2    0.72    0.16
  -3   7  -2    0.60    0.15
   3  -7   2    1.02    0.16
  -3  -7  -2    0.83    0.15
   3   7   3    0.44    0.11
   3   7   3    0.29    0.12
  -3   7  -3    0.32    0.14
   3  -7   3    0.27    0.11
  -3  -7  -3    0.19    0.12
  -3  -7  -3    0.38    0.11
   3   7   4    1.07    0.17
  -3   7  -4    1.14    0.19
   3   7   4    1.06    0.19
  -3  -7  -4    1.44    0.20
  -3  -7  -4    1.37    0.19
   3  -7   4    1.43    0.27
   3  -7   4    1.29    0.18
   3   7   5    9.81    0.45
   3   7   5   10.42    0.50
  -3   7  -5    9.50    0.50
  -3   7  -5   10.41    0.52
   3   7   5   10.94    0.52
  -3  -7  -5    9.95    0.50
   3  -7   5   10.62    0.51
   3  -7   5    9.92    0.50
  -3  -7  -5   10.73    0.48
  -3   8   3    0.04    0.10
   3   8  -3   -0.05    0.09
  -3  -8   3    0.07    0.10
   3  -8  -3   -0.05    0.09
   3   8  -2    1.37    0.21
  -3   8   2    1.31    0.21
   3  -8  -2    1.39    0.20
  -3  -8   2    1.33    0.19
  -3   8   1    0.71    0.16
   3   8  -1    0.43    0.13
   3   8  -1    0.82    0.16
  -3  -8   1    0.56    0.15
   3  -8  -1    0.65    0.16
   3   8   0    1.81    0.21
  -3   8   0    1.84    0.22
   3  -8   0    1.57    0.21
  -3  -8   0    1.92    0.21
   3   8   1    2.85    0.27
  -3   8  -1    2.88    0.26
  -3   8  -1    3.27    0.28
   3  -8   1    2.97    0.27
  -3  -8  -1    2.83    0.27
  -3   8  -2    4.87    0.34
   3   8   2    5.25    0.36
  -3  -8  -2    5.32    0.35
   3  -8   2    5.57    0.35
   3   8   3    0.87    0.19
  -3   8  -3    0.31    0.15
   3  -8   3    0.64    0.17
  -3  -8  -3    0.60    0.17
  -4   0  11    0.04    0.10
   4   0 -11   -0.04    0.13
  -4   0  11   -0.17    0.07
   4   0 -11    0.03    0.10
  -4   0  11   -0.01    0.09
  -4   0  10    6.55    0.34
  -4   0  10    6.18    0.38
  -4   0  10    6.95    0.39
   4   0 -10    6.31    0.40
  -4   0   9   -0.02    0.08
  -4   0   9   -0.03    0.07
   4   0  -9    0.04    0.09
  -4   0   9   -0.08    0.07
  -4   0   8    1.58    0.17
   4   0  -8    2.35    0.22
  -4   0   7    0.05    0.06
   4   0  -7    0.01    0.06
  -4   0   7    0.01    0.05
  -4   0   7    0.06    0.07
  -4   0   6   47.24    1.25
   4   0  -6   45.16    1.19
   4   0  -6   47.34    1.29
  -4   0   6   44.51    1.27
  -4   0   6   45.10    1.17
  -4   0   6   45.42    1.22
   4   0  -5    0.08    0.05
  -4   0   5   -0.01    0.03
  -4   0   5    0.01    0.03
   4   0  -5    0.03    0.03
  -4   0   5    0.03    0.04
  -4   0   5   -0.03    0.04
   4   0  -5   -0.01    0.03
   4   0  -4   25.68    0.68
  -4   0   4   26.35    0.73
   4   0  -4   25.63    0.74
   4   0  -4   25.11    0.68
  -4   0   4   26.10    0.70
  -4   0   4   24.84    0.70
   4   0  -3   -0.05    0.03
  -4   0   3   -0.08    0.02
  -4   0   3    0.03    0.04
  -4   0   3   -0.02    0.02
   4   0  -3    0.01    0.03
   4   0  -3   -0.01    0.02
  -4   0   3   -0.04    0.02
   4   0  -2   91.30    2.17
   4   0  -2   87.55    2.16
   4   0  -2   87.45    2.19
  -4   0   2   86.73    2.18
  -4   0   2   83.70    2.17
  -4   0   2   88.58    2.15
  -4   0   2   91.25    2.17
  -4   0   1   -0.01    0.03
  -4   0   1   -0.02    0.03
  -4   0   1   -0.06    0.02
   4   0  -1   -0.04    0.02
   4   0  -1    0.01    0.03
   4   0  -1   -0.05    0.02
  -4   0   1   -0.04    0.01
  -4   0   0  158.96    3.73
   4   0   0  148.37    3.71
   4   0   0  151.78    3.71
   4   0   0  148.11    3.71
   4   0   0  146.25    3.70
   4   0   0  152.72    3.76
   4   0   0  151.84    3.79
   4   0   1   -0.04    0.02
   4   0   1   -0.02    0.03
   4   0   1   -0.05    0.02
   4   0   1    0.01    0.03
   4   0   1   -0.04    0.02
   4   0   2  193.72    4.86
   4   0   2  193.71    4.82
   4   0   2  198.69    4.90
   4   0   2  194.16    4.81
   4   0   2  194.80    4.75
  -4   0  -3    0.00    0.03
   4   0   3    0.04    0.03
   4   0   3   -0.04    0.03
   4   0   3   -0.02    0.03
   4   0   3    0.01    0.01
   4   0   3    0.00    0.04
   4   0   3    0.01    0.01
  -4   0  -3    0.10    0.05
   4   0   4  244.60    6.20
   4   0   4  248.92    6.18
   4   0   4  244.22    6.18
   4   0   4  255.09    6.15
   4   0   4  249.45    6.14
  -4   0  -4  268.02    6.15
  -4   0  -4  259.97    6.21
   4   0   5   -0.06    0.04
   4   0   5   -0.01    0.04
   4   0   5    0.02    0.03
   4   0   5    0.02    0.03
  -4   0  -5    0.02    0.06
   4   0   5   -0.02    0.02
  -4   0  -5    0.05    0.04
   4   0   6   84.72    2.28
   4   0   6   85.12    2.16
  -4   0  -6   90.23    2.19
   4   0   6   85.87    2.26
  -4   0  -6   87.17    2.28
  -4   0  -7   -0.08    0.07
   4   0   7   -0.13    0.06
   4   0   7    0.04    0.04
   4   0   7    0.06    0.07
   4   0   8   13.78    0.57
  -4   0  -8   14.42    0.57
   4   0   8   14.21    0.46
   4   0   8   13.94    0.55
   4   0   9   -0.10    0.09
   4   0   9    0.00    0.05
   4   0   9    0.09    0.09
  -4   0  -9    0.05    0.09
  -4   0 -10   -0.06    0.10
   4   0  10   -0.05    0.10
   4   0  10   -0.01    0.09
   4   0  10    0.00    0.06
   4  -1 -11    0.61    0.16
  -4   1  10   15.22    0.56
  -4   1  10   15.14    0.64
   4   1 -10   13.53    0.62
  -4  -1  10   14.26    0.55
  -4  -1  10   15.68    0.63
  -4  -1  10   15.65    0.64
   4  -1 -10   14.91    0.61
  -4   1   9    0.89    0.17
   4   1  -9    0.90    0.18
  -4   1   9    0.46    0.11
   4  -1  -9    0.52    0.15
   4  -1  -9    0.48    0.13
  -4  -1   9    0.66    0.14
  -4  -1   9    0.51    0.14
  -4  -1   9    0.68    0.12
  -4   1   8    2.99    0.19
  -4   1   8    2.89    0.22
  -4   1   8    2.68    0.23
   4   1  -8    2.84    0.24
  -4  -1   8    2.71    0.22
  -4  -1   8    2.76    0.21
  -4  -1   8    2.80    0.19
   4  -1  -8    2.80    0.21
   4  -1  -8    2.75    0.23
  -4   1   7    0.31    0.09
  -4   1   7    0.43    0.09
   4   1  -7    0.56    0.10
   4   1  -7    0.43    0.11
  -4   1   7    0.29    0.09
  -4  -1   7    0.50    0.10
   4  -1  -7    0.53    0.12
  -4  -1   7    0.33    0.08
  -4  -1   7    0.53    0.11
   4  -1  -7    0.41    0.10
  -4   1   6    4.30    0.20
   4   1  -6    4.13    0.20
  -4   1   6    3.80    0.21
  -4   1   6    4.15    0.19
  -4   1   6    4.14    0.23
   4   1  -6    3.88    0.23
   4  -1  -6    3.89    0.23
  -4  -1   6    4.19    0.21
   4  -1  -6    4.34    0.22
  -4  -1   6    4.45    0.23
  -4  -1   6    4.29    0.20
  -4   1   5    7.80    0.28
  -4   1   5    8.12    0.32
   4   1  -5    7.69    0.29
  -4   1   5    7.92    0.30
  -4   1   5    7.82    0.28
   4   1  -5    7.57    0.26
   4   1  -5    8.10    0.32
   4  -1  -5    7.52    0.32
  -4  -1   5    8.00    0.29
   4  -1  -5    7.74    0.29
   4  -1  -5    8.08    0.27
   4  -1  -5    7.78    0.24
  -4  -1   5    7.61    0.31
  -4  -1   5    7.48    0.22
   4   1  -3    3.78    0.16
  -4   1   3    4.46    0.17
   4   1  -3    3.37    0.16
  -4   1   3    3.89    0.17
   4   1  -3    3.80    0.15
  -4  -1   3    3.99    0.15
   4  -1  -3    3.92    0.15
  -4  -1   3    3.82    0.14
   4  -1  -3    3.89    0.15
  -4  -1   3    3.83    0.16
  -4  -1   3    4.14    0.17
   4  -1  -3    3.68    0.17
   4  -1  -3    3.78    0.14
  -4   1   2  193.78    4.67
  -4   1   2  188.14    4.58
   4   1  -2  190.99    4.65
   4   1  -2  187.18    4.59
   4   1  -2  186.32    4.56
   4   1  -2  178.60    4.62
  -4   1   2  196.37    4.67
   4  -1  -2  184.81    4.65
  -4  -1   2  192.97    4.57
   4  -1  -2  187.51    4.56
  -4  -1   2  189.24    4.58
   4  -1  -2  168.49    4.58
   4  -1  -2  194.65    4.60
  -4  -1   2  193.07    4.68
   4   1  -1   93.65    2.32
   4   1  -1   95.59    2.33
  -4   1   1   97.83    2.35
  -4   1   1   94.55    2.32
   4   1  -1   93.53    2.31
   4   1  -1   95.39    2.34
  -4   1   1   95.75    2.32
   4  -1  -1   94.12    2.32
  -4  -1   1   97.11    2.32
   4  -1  -1   96.11    2.33
   4  -1  -1   94.70    2.35
  -4  -1   1   93.53    2.34
  -4  -1   1   93.64    2.31
   4   1   0   72.42    1.84
   4   1   0   76.02    1.82
  -4   1   0   75.60    1.84
   4   1   0   75.18    1.84
   4   1   0   73.15    1.82
  -4   1   0   79.82    1.80
   4   1   0   74.29    1.80
   4  -1   0   70.47    1.84
   4  -1   0   73.93    1.84
  -4  -1   0   73.10    1.84
   4  -1   0   73.56    1.82
   4  -1   0   74.26    1.82
  -4  -1   0   74.38    1.82
   4  -1   0   74.12    1.81
   4   1   1   20.87    0.55
   4   1   1   20.20    0.52
   4   1   1   20.20    0.53
   4   1   1   20.93    0.56
  -4   1  -1   21.18    0.55
   4   1   1   20.97    0.57
   4   1   1   20.54    0.52
  -4  -1  -1   20.86    0.55
   4  -1   1   20.87    0.55
   4  -1   1   20.63    0.52
   4  -1   1   20.44    0.57
   4  -1   1   20.40    0.52
   4  -1   1   20.61    0.56
   4  -1   1   20.11    0.52
  -4   1  -2    3.58    0.15
   4   1   2    3.40    0.10
   4   1   2    3.33    0.15
   4   1   2    3.45    0.10
   4   1   2    3.25    0.15
  -4   1  -2    3.55    0.13
   4   1   2    3.34    0.13
   4  -1   2    3.32    0.13
   4  -1   2    3.59    0.15
   4  -1   2    3.35    0.11
   4  -1   2    3.29    0.16
   4  -1   2    3.24    0.11
  -4  -1  -2    3.79    0.16
  -4  -1  -2    3.85    0.14
  -4   1  -3    9.15    0.30
  -4   1  -3    9.43    0.27
   4   1   3    8.78    0.31
   4   1   3    9.14    0.25
   4   1   3    8.91    0.30
   4   1   3    9.41    0.32
   4   1   3    9.14    0.27
   4   1   3    8.89    0.24
   4  -1   3    8.90    0.25
   4  -1   3    9.01    0.31
   4  -1   3    8.92    0.25
  -4  -1  -3    9.42    0.30
   4  -1   3    8.98    0.32
   4  -1   3    8.45    0.28
  -4   1  -4   14.66    0.41
   4   1   4   15.28    0.41
   4   1   4   15.37    0.41
  -4   1  -4   15.47    0.46
  -4   1  -4   15.83    0.51
   4   1   4   14.58    0.45
   4   1   4   14.84    0.49
   4   1   4   15.04    0.49
  -4  -1  -4   16.01    0.48
  -4  -1  -4   15.78    0.42
   4  -1   4   14.85    0.41
   4  -1   4   14.86    0.42
   4  -1   4   15.11    0.46
   4  -1   4   14.73    0.49
   4   1   5    2.07    0.13
  -4   1  -5    1.90    0.16
   4   1   5    2.28    0.16
   4   1   5    2.22    0.10
   4   1   5    2.25    0.16
  -4   1  -5    2.04    0.10
  -4   1  -5    2.20    0.14
   4   1   5    2.20    0.11
   4  -1   5    2.18    0.15
   4  -1   5    2.04    0.11
   4  -1   5    2.05    0.14
  -4  -1  -5    2.27    0.16
   4  -1   5    2.14    0.11
   4   1   6    0.16    0.08
   4   1   6    0.21    0.05
   4   1   6    0.28    0.09
   4   1   6    0.32    0.06
  -4   1  -6    0.19    0.08
  -4   1  -6    0.16    0.07
   4  -1   6    0.27    0.05
   4  -1   6    0.24    0.09
   4  -1   6    0.28    0.08
  -4  -1  -6    0.29    0.09
   4   1   7    2.46    0.15
   4   1   7    3.17    0.23
  -4   1  -7    2.60    0.23
  -4   1  -7    3.43    0.19
   4   1   7    2.82    0.22
   4  -1   7    2.76    0.20
   4  -1   7    3.02    0.16
  -4  -1  -7    2.88    0.22
   4  -1   7    2.76    0.21
  -4   1  -8    1.17    0.19
   4   1   8    1.01    0.17
   4   1   8    0.91    0.11
   4   1   8    1.25    0.18
   4  -1   8    1.14    0.12
  -4  -1  -8    0.84    0.16
   4  -1   8    1.08    0.15
  -4  -1  -8    0.91    0.15
   4  -1   8    1.20    0.18
   4   1   9   12.84    0.45
  -4   1  -9   13.31    0.58
   4   1   9   12.86    0.57
   4  -1   9   13.21    0.57
  -4  -1  -9   12.09    0.54
   4  -1   9   12.38    0.45
   4  -1   9   13.02    0.54
  -4  -1  -9   12.06    0.55
  -4   1 -10    0.09    0.14
   4   1  10   -0.03    0.06
   4   1  10    0.03    0.11
  -4  -1 -10    0.04    0.11
   4  -1  10    0.23    0.13
   4  -1  10    0.05    0.10
  -4  -1 -10    0.13    0.13
   4  -1  10    0.07    0.06
  -4   2  10    0.01    0.08
   4   2 -10    0.05    0.11
  -4   2  10   -0.03    0.11
   4  -2 -10    0.04    0.10
  -4  -2  10    0.12    0.12
  -4  -2  10    0.18    0.09
   4  -2 -10    0.24    0.11
  -4  -2  10    0.08    0.10
  -4   2   9    3.13    0.22
   4   2  -9    2.99    0.27
  -4   2   9    3.14    0.26
   4  -2  -9    2.89    0.24
  -4  -2   9    3.24    0.25
   4  -2  -9    2.65    0.26
  -4  -2   9    3.45    0.23
  -4  -2   9    2.99    0.25
   4   2  -8    1.06    0.14
   4   2  -8    1.31    0.18
  -4   2   8    0.85    0.16
  -4   2   8    0.66    0.12
   4  -2  -8    1.18    0.16
  -4  -2   8    0.88    0.13
   4  -2  -8    0.97    0.18
  -4  -2   8    0.85    0.14
  -4  -2   8    0.81    0.15
  -4   2   7   76.91    2.09
   4   2  -7   79.83    2.04
   4   2  -7   77.14    2.10
  -4   2   7   80.18    2.03
  -4   2   7   75.62    2.01
  -4  -2   7   78.89    2.04
   4  -2  -7   76.27    2.09
  -4  -2   7   74.70    2.06
  -4  -2   7   74.73    2.05
   4  -2  -7   81.15    2.07
  -4   2   6   10.79    0.42
  -4   2   6   10.73    0.40
   4   2  -6   11.78    0.42
   4   2  -6   10.92    0.44
  -4   2   6   11.14    0.39
  -4  -2   6   10.79    0.41
   4  -2  -6   10.88    0.41
  -4  -2   6   11.05    0.40
   4  -2  -6   10.80    0.44
  -4  -2   6   13.12    0.44
  -4   2   5  158.50    3.94
   4   2  -5  157.62    3.98
   4   2  -5  157.10    3.97
  -4   2   5  159.36    3.98
  -4   2   5  156.39    3.95
  -4  -2   5  159.32    3.96
  -4  -2   5  161.52    3.95
   4  -2  -5  160.93    3.96
   4  -2  -5  160.88    3.99
  -4  -2   5  160.61    3.97
   4   2  -4   20.43    0.59
   4   2  -4   19.68    0.59
  -4   2   4   19.46    0.58
  -4   2   4   19.63    0.56
  -4   2   4   19.03    0.58
   4   2  -4   19.15    0.55
   4  -2  -4   20.59    0.58
  -4  -2   4   19.52    0.58
   4  -2  -4   18.74    0.50
  -4  -2   4   18.82    0.57
  -4  -2   4   19.39    0.57
   4  -2  -4   19.22    0.55
  -4  -2   4   18.98    0.51
   4  -2  -4   19.05    0.60
   4   2  -3   47.18    1.27
  -4   2   3   47.40    1.25
   4   2  -3   48.67    1.22
   4   2  -3   47.61    1.26
  -4   2   3   49.75    1.26
  -4   2   3   48.76    1.27
   4   2  -3   48.94    1.24
   4  -2  -3   46.72    1.25
   4  -2  -3   49.88    1.28
  -4  -2   3   49.06    1.26
   4  -2  -3   48.86    1.21
  -4  -2   3   47.39    1.25
   4  -2  -3   48.30    1.24
  -4  -2   3   50.19    1.27
   4   2  -2   26.11    0.68
  -4   2   2   25.56    0.68
  -4   2   2   26.04    0.69
   4   2  -2   25.82    0.68
   4   2  -2   24.87    0.71
  -4   2   2   28.16    0.72
   4   2  -2   25.17    0.68
  -4  -2   2   25.39    0.69
   4  -2  -2   25.66    0.68
   4  -2  -2   26.23    0.69
   4  -2  -2   26.01    0.71
   4  -2  -2   25.07    0.67
  -4  -2   2   25.72    0.69
  -4  -2   2   23.49    0.69
  -4   2   1    1.72    0.09
   4   2  -1    1.57    0.10
  -4   2   1    1.56    0.11
   4   2  -1    1.69    0.10
   4   2  -1    1.51    0.07
  -4   2   1    1.54    0.09
  -4   2   1    1.62    0.07
   4   2  -1    1.51    0.09
  -4  -2   1    1.81    0.10
  -4  -2   1    1.58    0.09
   4  -2  -1    1.58    0.09
   4  -2  -1    1.74    0.11
   4  -2  -1    1.60    0.09
  -4  -2   1    1.95    0.10
   4   2   0    3.31    0.13
  -4   2   0    3.15    0.14
   4   2   0    2.95    0.14
   4   2   0    3.02    0.13
  -4   2   0    3.25    0.12
  -4   2   0    3.17    0.14
   4  -2   0    3.21    0.15
  -4  -2   0    3.20    0.14
  -4  -2   0    3.41    0.13
   4  -2   0    3.11    0.13
   4  -2   0    3.22    0.12
  -4  -2   0    3.24    0.14
  -4   2  -1   93.87    2.34
  -4   2  -1   96.85    2.33
   4   2   1   93.05    2.30
   4   2   1   92.69    2.35
   4   2   1   93.34    2.35
   4   2   1   91.56    2.30
   4   2   1   90.73    2.31
   4  -2   1   94.82    2.35
   4  -2   1   94.41    2.33
   4  -2   1   94.67    2.30
  -4  -2  -1   98.63    2.27
   4  -2   1   90.63    2.30
  -4  -2  -1   94.03    2.33
  -4   2  -2   56.47    1.36
  -4   2  -2   52.27    1.39
   4   2   2   52.31    1.34
   4   2   2   53.60    1.34
   4   2   2   53.73    1.34
   4   2   2   53.39    1.40
   4   2   2   54.37    1.40
   4  -2   2   52.55    1.32
   4  -2   2   53.94    1.39
  -4  -2  -2   54.05    1.34
   4  -2   2   52.45    1.40
   4  -2   2   54.56    1.35
  -4  -2  -2   56.33    1.40
   4  -2   2   53.13    1.34
   4   2   3  105.49    2.66
  -4   2  -3  109.16    2.65
   4   2   3  101.39    2.64
  -4   2  -3  106.10    2.58
   4   2   3  104.43    2.57
   4   2   3  105.54    2.58
   4   2   3  107.14    2.58
   4  -2   3  107.66    2.59
   4  -2   3  102.34    2.58
  -4  -2  -3  109.21    2.61
   4  -2   3  105.70    2.59
  -4  -2  -3  101.71    2.64
   4  -2   3  103.98    2.66
   4  -2   3  103.14    2.64
   4   2   4   23.40    0.63
   4   2   4   24.09    0.61
   4   2   4   23.78    0.69
   4   2   4   24.60    0.64
   4   2   4   23.15    0.71
   4  -2   4   23.21    0.65
   4  -2   4   23.33    0.63
   4  -2   4   22.61    0.70
   4  -2   4   23.36    0.64
  -4  -2  -4   23.72    0.67
  -4  -2  -4   23.12    0.70
   4  -2   4   24.03    0.72
   4   2   5   14.16    0.43
   4   2   5   13.83    0.51
  -4   2  -5   13.99    0.52
  -4   2  -5   15.01    0.49
   4   2   5   14.80    0.48
  -4  -2  -5   15.08    0.48
   4  -2   5   14.78    0.46
  -4  -2  -5   14.68    0.51
  -4   2  -6   27.99    0.81
  -4   2  -6   26.57    0.86
   4   2   6   27.04    0.75
   4   2   6   26.83    0.79
  -4  -2  -6   27.87    0.82
  -4  -2  -6   25.52    0.83
   4  -2   6   26.34    0.75
   4  -2   6   27.04    0.84
   4  -2   6   26.79    0.79
   4   2   7    1.39    0.17
   4   2   7    1.08    0.11
  -4   2  -7    1.15    0.14
  -4   2  -7    0.94    0.17
  -4  -2  -7    0.99    0.15
  -4  -2  -7    1.27    0.17
   4  -2   7    1.24    0.16
   4  -2   7    0.90    0.11
   4  -2   7    0.90    0.13
  -4   2  -8   12.85    0.55
   4   2   8   11.41    0.52
   4   2   8   11.92    0.42
   4  -2   8   11.78    0.43
   4  -2   8   12.68    0.49
  -4  -2  -8   12.36    0.52
   4  -2   8   12.16    0.52
  -4  -2  -8   12.40    0.51
   4   2   9    3.79    0.31
  -4   2  -9    3.93    0.31
   4   2   9    4.41    0.23
  -4  -2  -9    4.41    0.31
   4  -2   9    4.67    0.33
   4  -2   9    4.36    0.24
  -4  -2  -9    4.41    0.31
   4   2  10    0.94    0.14
   4   2  10    0.87    0.19
  -4   2 -10    1.03    0.21
   4  -2  10    0.94    0.20
  -4  -2 -10    0.68    0.16
   4  -2  10    0.93    0.14
  -4  -2 -10    0.78    0.18
  -4   3  10   10.07    0.45
  -4   3  10   10.04    0.52
   4   3 -10    9.71    0.52
   4  -3 -10    9.17    0.47
  -4  -3  10    9.42    0.47
  -4  -3  10    9.93    0.45
   4  -3 -10   10.22    0.52
  -4  -3  10   10.40    0.50
   4   3  -9    2.60    0.23
  -4   3   9    2.49    0.21
  -4   3   9    2.55    0.25
   4   3  -9    2.55    0.26
   4  -3  -9    2.25    0.25
  -4  -3   9    2.57    0.22
   4  -3  -9    2.64    0.24
  -4  -3   9    2.13    0.23
  -4  -3   9    2.87    0.25
  -4   3   8    6.53    0.31
  -4   3   8    6.23    0.35
   4   3  -8    6.18    0.36
   4   3  -8    6.78    0.34
  -4  -3   8    6.20    0.32
  -4  -3   8    6.74    0.35
   4  -3  -8    6.24    0.33
   4  -3  -8    6.30    0.36
  -4  -3   8    5.76    0.32
   4   3  -7    0.21    0.09
  -4   3   7    0.07    0.06
  -4   3   7    0.30    0.11
   4   3  -7    0.27    0.10
  -4   3   7    0.22    0.08
  -4  -3   7    0.18    0.09
   4  -3  -7    0.36    0.11
  -4  -3   7    0.21    0.09
   4  -3  -7    0.41    0.12
  -4  -3   7    0.37    0.09
  -4   3   6    2.98    0.18
   4   3  -6    2.89    0.20
   4   3  -6    3.01    0.21
  -4   3   6    2.73    0.20
  -4   3   6    2.85    0.20
  -4  -3   6    2.97    0.19
  -4  -3   6    3.07    0.20
  -4  -3   6    2.93    0.20
   4  -3  -6    3.27    0.22
   4  -3  -6    2.77    0.19
  -4   3   5    0.50    0.10
   4   3  -5    0.61    0.11
  -4   3   5    0.47    0.09
  -4   3   5    0.46    0.08
   4   3  -5    0.85    0.12
  -4  -3   5    0.70    0.11
   4  -3  -5    0.40    0.09
  -4  -3   5    0.62    0.09
  -4  -3   5    0.57    0.10
   4  -3  -5    0.37    0.09
  -4   3   4    2.17    0.14
  -4   3   4    1.90    0.09
   4   3  -4    2.46    0.15
  -4   3   4    2.05    0.15
   4   3  -4    2.05    0.15
  -4   3   4    1.87    0.14
   4   3  -4    1.92    0.10
   4   3  -4    2.22    0.13
   4  -3  -4    2.04    0.16
   4  -3  -4    1.92    0.14
  -4  -3   4    2.09    0.14
  -4  -3   4    2.15    0.14
  -4  -3   4    2.01    0.14
   4  -3  -4    2.28    0.13
  -4   3   3   16.09    0.53
   4   3  -3   16.28    0.49
   4   3  -3   16.62    0.53
  -4   3   3   16.51    0.50
  -4   3   3   15.93    0.46
   4   3  -3   17.26    0.47
  -4   3   3   16.75    0.50
   4  -3  -3   16.53    0.49
   4  -3  -3   16.81    0.51
   4  -3  -3   16.80    0.52
  -4  -3   3   16.03    0.51
  -4  -3   3   16.55    0.50
  -4  -3   3   17.45    0.51
  -4   3   2    0.11    0.06
   4   3  -2    0.07    0.04
  -4   3   2    0.02    0.03
  -4   3   2    0.09    0.03
   4   3  -2    0.08    0.04
   4   3  -2    0.03    0.04
  -4   3   2    0.10    0.04
   4   3  -2    0.03    0.03
   4  -3  -2    0.06    0.03
  -4  -3   2    0.10    0.05
  -4  -3   2    0.05    0.04
  -4  -3   2    0.06    0.04
   4  -3  -2    0.02    0.04
   4  -3  -2    0.05    0.04
  -4   3   1   70.56    1.85
   4   3  -1   74.61    1.85
   4   3  -1   69.50    1.77
  -4   3   1   72.25    1.82
  -4   3   1   71.11    1.81
   4   3  -1   71.27    1.81
  -4   3   1   73.05    1.78
   4   3  -1   73.48    1.83
   4  -3  -1   75.12    1.82
   4  -3  -1   71.41    1.83
   4  -3  -1   74.14    1.85
  -4  -3   1   69.55    1.83
  -4  -3   1   71.85    1.82
  -4  -3   1   71.40    1.83
   4   3   0   12.32    0.38
   4   3   0   12.25    0.40
   4   3   0   11.93    0.39
  -4   3   0   12.69    0.37
  -4   3   0   12.72    0.40
  -4   3   0   11.84    0.40
   4  -3   0   12.56    0.32
   4  -3   0   12.16    0.39
  -4  -3   0   12.80    0.40
   4  -3   0   12.51    0.40
   4  -3   0   12.95    0.38
  -4  -3   0   13.09    0.40
  -4   3  -1   60.96    1.58
   4   3   1   61.38    1.54
   4   3   1   59.98    1.55
   4   3   1   60.06    1.58
  -4   3  -1   59.44    1.53
   4   3   1   61.77    1.59
  -4   3  -1   62.41    1.56
   4  -3   1   60.52    1.55
  -4  -3  -1   60.06    1.48
   4  -3   1   61.29    1.57
   4  -3   1   60.30    1.58
  -4  -3  -1   62.49    1.58
  -4  -3  -1   61.59    1.58
   4   3   2    6.99    0.29
  -4   3  -2    7.56    0.29
   4   3   2    7.30    0.29
  -4   3  -2    7.42    0.26
   4   3   2    7.32    0.25
   4   3   2    7.46    0.24
   4   3   2    7.73    0.25
   4  -3   2    7.49    0.28
   4  -3   2    7.19    0.29
  -4  -3  -2    7.43    0.22
   4  -3   2    7.27    0.26
  -4  -3  -2    7.33    0.28
   4  -3   2    7.33    0.20
   4   3   3   17.32    0.55
   4   3   3   16.25    0.49
  -4   3  -3   17.09    0.55
  -4   3  -3   17.12    0.48
   4   3   3   16.68    0.46
   4   3   3   16.99    0.55
  -4  -3  -3   17.05    0.55
   4  -3   3   16.49    0.54
   4  -3   3   17.29    0.56
   4  -3   3   16.82    0.46
   4  -3   3   16.91    0.50
  -4  -3  -3   17.65    0.49
   4   3   4   15.58    0.55
   4   3   4   16.07    0.48
   4   3   4   16.54    0.54
  -4   3  -4   16.60    0.54
   4  -3   4   16.66    0.56
  -4  -3  -4   16.55    0.50
  -4  -3  -4   16.86    0.55
   4  -3   4   14.98    0.53
   4  -3   4   16.24    0.49
   4  -3   4   16.69    0.47
   4   3   5    6.00    0.29
   4   3   5    6.47    0.25
  -4   3  -5    6.37    0.30
   4   3   5    6.60    0.31
  -4  -3  -5    6.14    0.30
  -4  -3  -5    6.46    0.27
   4  -3   5    6.49    0.31
   4  -3   5    6.41    0.34
   4  -3   5    6.54    0.26
   4  -3   5    6.50    0.32
   4   3   6   43.11    1.18
  -4   3  -6   44.65    1.25
   4   3   6   44.10    1.25
   4   3   6   43.38    1.29
  -4   3  -6   44.57    1.31
  -4  -3  -6   45.01    1.23
   4  -3   6   43.47    1.20
   4  -3   6   43.54    1.28
  -4  -3  -6   44.48    1.28
   4   3   7   17.27    0.59
   4   3   7   17.02    0.64
   4   3   7   15.86    0.53
  -4   3  -7   17.29    0.60
  -4   3  -7   15.97    0.64
  -4  -3  -7   16.15    0.58
   4  -3   7   16.30    0.63
   4  -3   7   17.29    0.55
  -4  -3  -7   17.88    0.64
  -4   3  -8    4.35    0.32
  -4   3  -8    4.98    0.30
   4   3   8    4.86    0.24
   4   3   8    5.10    0.33
  -4  -3  -8    4.43    0.30
   4  -3   8    5.25    0.33
  -4  -3  -8    4.72    0.30
   4  -3   8    4.73    0.25
  -4   3  -9    8.73    0.49
   4   3   9    8.91    0.48
   4   3   9    9.02    0.38
   4  -3   9   10.17    0.50
   4  -3   9    9.61    0.39
  -4  -3  -9    7.96    0.44
   4   4  -9    4.39    0.31
  -4   4   9    4.66    0.33
  -4   4   9    4.82    0.29
   4   4  -9    3.64    0.31
  -4  -4   9    4.55    0.31
   4  -4  -9    3.82    0.30
  -4  -4   9    4.20    0.29
   4  -4  -9    4.79    0.33
  -4  -4   9    4.31    0.33
   4   4  -8    1.90    0.22
   4   4  -8    1.92    0.21
  -4   4   8    1.76    0.18
  -4   4   8    1.79    0.19
  -4   4   8    1.76    0.20
   4  -4  -8    1.68    0.21
  -4  -4   8    1.85    0.20
  -4  -4   8    1.78    0.19
   4  -4  -8    2.09    0.21
  -4  -4   8    1.75    0.19
   4   4  -7    0.27    0.10
  -4   4   7    0.24    0.09
  -4   4   7   -0.04    0.08
   4   4  -7    0.15    0.10
  -4  -4   7    0.21    0.08
   4  -4  -7    0.30    0.11
  -4  -4   7    0.10    0.09
  -4  -4   7    0.10    0.08
   4   4  -6    2.16    0.18
  -4   4   6    2.12    0.19
   4   4  -6    2.34    0.21
  -4   4   6    2.27    0.19
  -4   4   6    2.44    0.18
   4  -4  -6    2.30    0.20
  -4  -4   6    2.26    0.18
  -4  -4   6    2.46    0.19
   4  -4  -6    2.17    0.19
  -4  -4   6    2.27    0.17
  -4   4   5   17.49    0.61
   4   4  -5   16.92    0.61
   4   4  -5   17.92    0.59
  -4   4   5   16.98    0.58
  -4   4   5   18.54    0.58
  -4  -4   5   17.88    0.58
   4  -4  -5   17.35    0.59
   4  -4  -5   16.89    0.59
  -4  -4   5   17.11    0.57
  -4  -4   5   17.22    0.59
  -4   4   4    4.85    0.23
  -4   4   4    4.80    0.23
   4   4  -4    4.85    0.26
  -4   4   4    5.05    0.27
   4   4  -4    4.95    0.24
   4   4  -4    4.34    0.25
   4  -4  -4    4.11    0.23
  -4  -4   4    4.70    0.24
  -4  -4   4    4.83    0.24
   4  -4  -4    4.64    0.24
  -4  -4   4    4.59    0.22
  -4   4   3   14.34    0.44
   4   4  -3   16.07    0.53
   4   4  -3   15.94    0.48
  -4   4   3   15.49    0.49
  -4   4   3   15.53    0.48
   4   4  -3   14.89    0.46
  -4   4   3   14.62    0.53
  -4  -4   3   16.00    0.50
   4  -4  -3   15.05    0.51
   4  -4  -3   15.18    0.51
   4  -4  -3   15.83    0.48
  -4  -4   3   14.66    0.50
  -4  -4   3   15.24    0.49
  -4   4   2    3.43    0.17
   4   4  -2    3.03    0.15
  -4   4   2    3.32    0.20
   4   4  -2    3.40    0.17
   4   4  -2    3.13    0.17
  -4   4   2    3.38    0.15
   4   4  -2    3.46    0.20
  -4   4   2    3.21    0.16
  -4  -4   2    3.46    0.18
   4  -4  -2    3.14    0.17
  -4  -4   2    3.75    0.19
   4  -4  -2    3.15    0.18
  -4  -4   2    3.29    0.18
   4  -4  -2    3.29    0.18
  -4   4   1    0.40    0.05
  -4   4   1    0.38    0.09
   4   4  -1    0.33    0.08
  -4   4   1    0.47    0.08
   4   4  -1    0.46    0.08
   4   4  -1    0.53    0.08
  -4   4   1    0.49    0.08
   4   4  -1    0.34    0.05
   4  -4  -1    0.48    0.08
  -4  -4   1    0.49    0.09
   4  -4  -1    0.42    0.08
   4  -4  -1    0.47    0.08
  -4  -4   1    0.57    0.08
  -4   4   0   -0.03    0.03
   4   4   0    0.03    0.04
  -4   4   0    0.07    0.05
   4   4   0   -0.02    0.04
   4   4   0   -0.01    0.05
  -4   4   0    0.07    0.05
   4  -4   0    0.03    0.05
   4  -4   0   -0.04    0.04
  -4  -4   0    0.00    0.02
   4  -4   0    0.00    0.05
   4  -4   0    0.01    0.02
  -4  -4   0    0.18    0.06
  -4  -4   0    0.00    0.05
  -4  -4   0    0.00    0.04
  -4   4  -1   17.98    0.58
   4   4   1   18.17    0.55
   4   4   1   19.04    0.59
   4   4   1   18.14    0.55
  -4   4  -1   19.13    0.57
   4  -4   1   19.12    0.58
  -4  -4  -1   17.57    0.56
   4  -4   1   18.68    0.55
   4  -4   1   17.91    0.57
  -4  -4  -1   18.46    0.58
   4   4   2    3.93    0.17
  -4   4  -2    4.07    0.22
   4   4   2    3.87    0.21
  -4   4  -2    3.91    0.19
   4   4   2    3.57    0.21
   4   4   2    3.67    0.18
  -4  -4  -2    3.81    0.21
   4  -4   2    4.12    0.19
   4  -4   2    3.54    0.20
   4  -4   2    3.97    0.22
  -4   4  -3   16.23    0.49
  -4   4  -3   14.66    0.54
   4   4   3   16.00    0.50
   4   4   3   15.87    0.55
   4   4   3   16.55    0.55
   4  -4   3   16.00    0.54
  -4  -4  -3   17.29    0.56
   4  -4   3   16.07    0.51
   4  -4   3   16.47    0.56
   4   4   4    0.03    0.06
   4   4   4    0.06    0.07
  -4   4  -4    0.07    0.06
   4   4   4   -0.01    0.04
   4  -4   4    0.05    0.05
  -4  -4  -4   -0.02    0.05
   4  -4   4    0.08    0.07
   4  -4   4    0.10    0.07
   4   4   5    9.47    0.40
   4   4   5    9.09    0.34
   4   4   5    9.31    0.41
  -4   4  -5    9.04    0.40
  -4  -4  -5    8.55    0.39
   4  -4   5    8.86    0.39
   4  -4   5    9.29    0.41
   4  -4   5    9.08    0.35
  -4   4  -6    0.60    0.15
  -4   4  -6    0.71    0.14
   4   4   6    0.76    0.13
   4   4   6    0.58    0.10
   4   4   6    0.86    0.15
   4  -4   6    0.86    0.14
  -4  -4  -6    0.80    0.15
  -4   4  -7    5.48    0.35
   4   4   7    5.35    0.26
  -4   4  -7    5.50    0.32
   4   4   7    4.90    0.30
   4   4   7    5.38    0.33
   4  -4   7    5.40    0.33
  -4  -4  -7    5.30    0.33
   4  -4   7    6.19    0.29
   4   4   8    4.46    0.32
  -4   4  -8    4.03    0.31
   4   4   8    4.64    0.25
  -4   4  -8    4.41    0.30
   4  -4   8    3.88    0.25
  -4  -4  -8    3.88    0.29
   4  -4   8    4.47    0.31
  -4   4  -9    1.91    0.23
   4   4   9    2.11    0.26
  -4   4  -9    2.45    0.28
   4   4   9    2.70    0.20
  -4  -4  -9    2.11    0.25
   4  -4   9    2.32    0.27
   4  -4   9    2.06    0.20
   4   5  -9    7.25    0.43
   4  -5  -9    7.13    0.42
   4  -5  -9    6.89    0.41
  -4   5   8    3.25    0.27
   4   5  -8    3.05    0.27
  -4   5   8    3.23    0.27
  -4   5   8    2.95    0.24
   4   5  -8    2.80    0.26
  -4  -5   8    3.43    0.28
   4  -5  -8    2.87    0.26
   4  -5  -8    3.09    0.26
  -4   5   7   -0.05    0.08
   4   5  -7    0.00    0.10
   4   5  -7    0.05    0.08
  -4   5   7    0.03    0.08
  -4   5   7    0.08    0.09
   4  -5  -7    0.11    0.09
   4  -5  -7    0.06    0.09
  -4  -5   7    0.17    0.10
  -4   5   6    0.68    0.14
   4   5  -6    0.46    0.13
  -4   5   6    0.42    0.10
  -4   5   6    0.49    0.12
   4   5  -6    0.57    0.13
  -4  -5   6    0.86    0.15
  -4  -5   6    0.70    0.12
   4  -5  -6    0.74    0.14
   4  -5  -6    0.76    0.15
  -4   5   5    4.37    0.25
   4   5  -5    4.45    0.25
   4   5  -5    4.25    0.28
  -4   5   5    4.49    0.26
  -4   5   5    4.31    0.28
   4  -5  -5    4.32    0.26
  -4  -5   5    4.73    0.27
   4  -5  -5    4.29    0.25
  -4  -5   5    4.21    0.23
  -4   5   4    2.35    0.17
  -4   5   4    2.16    0.20
  -4   5   4    2.04    0.16
   4   5  -4    2.18    0.16
   4   5  -4    2.35    0.20
  -4  -5   4    2.30    0.16
   4  -5  -4    2.14    0.18
  -4  -5   4    1.96    0.17
   4  -5  -4    2.71    0.19
   4   5  -3   41.01    1.12
  -4   5   3   40.74    1.20
   4   5  -3   39.36    1.18
  -4   5   3   41.42    1.12
  -4   5   3   41.26    1.13
  -4  -5   3   40.15    1.13
  -4  -5   3   40.97    1.17
   4  -5  -3   41.54    1.17
   4  -5  -3   40.35    1.15
  -4   5   2   14.74    0.53
  -4   5   2   14.44    0.47
   4   5  -2   13.82    0.52
   4   5  -2   14.87    0.49
   4   5  -2   14.58    0.48
  -4   5   2   15.17    0.48
   4  -5  -2   14.06    0.50
  -4  -5   2   14.63    0.51
  -4  -5   2   15.02    0.49
   4  -5  -2   14.08    0.51
   4   5  -1   69.24    1.76
  -4   5   1   66.77    1.80
   4   5  -1   66.08    1.78
   4   5  -1   66.92    1.79
  -4   5   1   67.56    1.76
  -4  -5   1   61.95    1.75
   4  -5  -1   69.40    1.79
   4  -5  -1   68.34    1.76
   4  -5  -1   66.90    1.77
  -4  -5   1   68.59    1.80
   4   5   0    1.12    0.13
  -4   5   0    0.94    0.12
  -4   5   0    0.72    0.11
   4   5   0    0.62    0.10
   4   5   0    0.74    0.11
   4  -5   0    0.92    0.12
   4  -5   0    0.72    0.11
  -4  -5   0    0.80    0.12
   4  -5   0    0.91    0.12
  -4  -5   0    0.65    0.10
  -4   5  -1   23.98    0.73
  -4   5  -1   22.78    0.74
   4   5   1   25.01    0.72
   4   5   1   24.25    0.76
   4   5   1   23.87    0.71
   4  -5   1   23.62    0.74
  -4  -5  -1   23.82    0.73
   4  -5   1   23.66    0.74
   4  -5   1   23.98    0.72
  -4  -5  -1   23.65    0.75
  -4   5  -2    4.06    0.24
   4   5   2    4.10    0.20
   4   5   2    4.25    0.22
   4   5   2    4.59    0.26
  -4   5  -2    4.11    0.22
  -4  -5  -2    4.32    0.24
   4  -5   2    4.18    0.22
   4  -5   2    4.20    0.24
   4  -5   2    4.39    0.25
  -4  -5  -2    4.25    0.24
   4   5   3    1.47    0.17
   4   5   3    1.40    0.13
   4   5   3    1.38    0.15
  -4   5  -3    1.44    0.14
  -4   5  -3    1.23    0.16
   4  -5   3    1.46    0.16
   4  -5   3    1.55    0.16
  -4  -5  -3    1.31    0.16
   4  -5   3    1.33    0.14
   4   5   4    0.65    0.11
   4   5   4    0.41    0.11
   4   5   4    0.40    0.11
  -4   5  -4    0.31    0.10
   4  -5   4    0.55    0.11
  -4  -5  -4    0.51    0.12
   4  -5   4    0.48    0.12
   4  -5   4    0.55    0.12
   4   5   5    5.88    0.27
  -4   5  -5    4.96    0.31
   4   5   5    5.51    0.32
   4   5   5    5.45    0.32
   4  -5   5    5.28    0.28
   4  -5   5    5.47    0.31
   4  -5   5    5.65    0.33
  -4  -5  -5    5.89    0.33
   4   5   6    0.55    0.14
   4   5   6    0.60    0.14
  -4   5  -6    0.47    0.13
   4   5   6    0.60    0.11
  -4   5  -6    0.44    0.12
   4  -5   6    0.58    0.13
  -4  -5  -6    0.61    0.14
   4   5   7    2.60    0.24
   4   5   7    2.59    0.26
  -4   5  -7    2.89    0.28
  -4   5  -7    2.36    0.24
   4   5   7    2.58    0.20
  -4  -5  -7    2.96    0.26
   4  -5   7    2.56    0.24
   4  -5   7    2.86    0.22
   4   5   8    0.82    0.17
  -4   5  -8    0.61    0.17
   4   5   8    0.95    0.15
  -4   5  -8    0.91    0.18
   4   5   8    0.74    0.17
  -4  -5  -8    0.65    0.16
   4  -5   8    0.65    0.18
   4  -5   8    1.09    0.17
  -4   6   7    0.14    0.11
  -4   6   7    0.07    0.09
   4   6  -7    0.38    0.13
  -4  -6   7    0.14    0.11
   4  -6  -7    0.02    0.09
   4   6  -6    1.77    0.22
  -4   6   6    1.70    0.22
  -4   6   6    1.68    0.27
   4  -6  -6    2.18    0.22
  -4  -6   6    1.78    0.19
  -4   6   5    0.08    0.10
   4   6  -5   -0.04    0.09
   4  -6  -5    0.14    0.09
   4  -6  -5    0.14    0.09
  -4  -6   5    0.20    0.09
  -4   6   4   16.42    0.63
   4   6  -4   15.35    0.61
  -4  -6   4   16.44    0.60
   4  -6  -4   15.74    0.60
   4  -6  -4   16.16    0.58
  -4   6   3    0.13    0.09
   4   6  -3    0.26    0.11
   4  -6  -3    0.21    0.09
   4  -6  -3    0.17    0.08
  -4  -6   3    0.28    0.09
  -4  -6   3    0.41    0.11
   4   6  -2    3.64    0.25
   4   6  -2    3.57    0.22
  -4   6   2    3.20    0.24
   4  -6  -2    3.91    0.25
   4  -6  -2    3.79    0.23
  -4  -6   2    3.27    0.23
  -4  -6   2    3.78    0.22
  -4   6   1   24.82    0.78
   4   6  -1   24.88    0.80
  -4   6   1   25.89    0.83
   4   6  -1   25.45    0.81
  -4  -6   1   24.69    0.81
  -4  -6   1   26.24    0.77
   4  -6  -1   24.67    0.78
   4  -6  -1   25.76    0.82
   4   6   0    0.46    0.10
  -4   6   0    0.68    0.12
   4   6   0    0.75    0.12
  -4   6   0    0.78    0.14
   4   6   0    0.81    0.13
   4  -6   0    0.76    0.14
  -4  -6   0    0.66    0.11
  -4  -6   0    0.77    0.14
   4  -6   0    0.83    0.13
   4   6   1   19.72    0.68
   4   6   1   19.94    0.64
   4   6   1   19.45    0.62
  -4   6  -1   19.54    0.65
  -4   6  -1   19.38    0.67
   4  -6   1   20.16    0.66
  -4  -6  -1   18.36    0.66
   4  -6   1   18.98    0.64
   4  -6   1   18.35    0.66
  -4  -6  -1   18.75    0.63
   4   6   2    0.07    0.08
   4   6   2    0.06    0.06
  -4   6  -2    0.00    0.06
  -4   6  -2    0.15    0.09
   4  -6   2    0.06    0.07
  -4  -6  -2    0.10    0.08
  -4  -6  -2    0.15    0.08
   4  -6   2    0.01    0.07
   4  -6   2    0.09    0.07
  -4   6  -3    0.15    0.09
   4   6   3    0.27    0.11
   4   6   3    0.09    0.07
  -4  -6  -3    0.18    0.09
  -4  -6  -3    0.19    0.09
   4  -6   3    0.20    0.08
   4  -6   3    0.06    0.08
   4  -6   3    0.12    0.08
   4   6   4    0.17    0.10
   4   6   4    0.20    0.08
  -4   6  -4    0.26    0.11
   4   6   4    0.17    0.10
  -4  -6  -4    0.21    0.11
   4  -6   4    0.12    0.08
   4  -6   4    0.07    0.09
   4  -6   4   -0.03    0.08
   4   6   5    5.51    0.34
   4   6   5    5.85    0.31
  -4   6  -5    5.57    0.36
   4   6   5    6.04    0.35
  -4  -6  -5    6.31    0.36
   4  -6   5    6.41    0.36
   4  -6   5    5.68    0.34
   4  -6   5    6.18    0.32
   4   6   6    0.20    0.11
  -4   6  -6    0.07    0.11
   4   6   6    0.26    0.10
  -4   6  -6    0.21    0.13
   4   6   6    0.32    0.13
  -4  -6  -6    0.05    0.10
   4  -6   6    0.23    0.11
  -4   6  -7    6.54    0.41
   4   6   7    7.13    0.36
   4   6   7    7.42    0.43
  -4   6  -7    5.52    0.40
   4   6   7    6.62    0.41
   4  -6   7    7.21    0.41
   4  -6   7    7.78    0.39
  -4   7   6    1.68    0.23
   4   7  -6    2.14    0.26
   4  -7  -6    2.01    0.22
  -4  -7   6    2.47    0.25
   4   7  -5    0.05    0.09
  -4   7   5    0.04    0.10
   4  -7  -5    0.10    0.10
  -4  -7   5    0.25    0.12
   4   7  -4    0.95    0.18
  -4   7   4    0.52    0.14
   4  -7  -4    0.97    0.18
  -4  -7   4    0.79    0.16
   4   7  -3    9.00    0.46
  -4   7   3   10.37    0.49
   4  -7  -3   10.44    0.47
  -4  -7   3    9.77    0.46
   4   7  -2    3.46    0.25
   4   7  -2    4.05    0.28
  -4   7   2    4.23    0.30
  -4  -7   2    4.11    0.28
   4  -7  -2    4.25    0.29
  -4   7   1   13.27    0.54
  -4   7   1   12.00    0.50
   4   7  -1   12.11    0.51
   4  -7  -1   13.09    0.54
  -4  -7   1   12.15    0.52
  -4   7   0   22.25    0.76
   4   7   0   22.65    0.75
  -4   7   0   21.73    0.77
   4   7   0   22.88    0.78
   4  -7   0   22.61    0.77
  -4  -7   0   21.28    0.77
   4   7   1    0.33    0.11
  -4   7  -1    0.10    0.09
  -4   7  -1    0.26    0.11
   4  -7   1    0.25    0.11
  -4  -7  -1    0.45    0.18
  -4  -7  -1    0.21    0.10
   4  -7   1    0.14    0.13
   4   7   2    7.79    0.36
  -4   7  -2    6.95    0.38
   4   7   2    7.12    0.39
  -4  -7  -2    7.39    0.36
   4  -7   2    7.53    0.38
  -4  -7  -2    7.35    0.39
   4  -7   2    7.67    0.39
  -4   7  -3    0.78    0.17
   4   7   3    0.53    0.14
   4   7   3    0.89    0.15
   4  -7   3    0.51    0.13
  -4  -7  -3    0.51    0.12
  -4  -7  -3    0.78    0.17
   4  -7   3    0.90    0.17
   4   7   4    0.05    0.09
   4   7   4    0.09    0.09
  -4   7  -4    0.04    0.08
   4  -7   4   -0.09    0.07
  -4  -7  -4   -0.03    0.08
   4  -7   4   -0.06    0.08
  -4  -7  -4    0.03    0.09
   4  -7   4   -0.10    0.08
   4   7   5    0.20    0.10
  -4   7  -5   -0.18    0.10
   4   7   5   -0.02    0.09
   4  -7   5   -0.05    0.08
   4  -7   5   -0.03    0.09
  -4  -7  -5    0.00    0.09
   4  -7   5    0.03    0.10
  -4  -7  -5    0.06    0.11
  -4   8   3    0.00    0.10
   4   8  -3   -0.01    0.11
  -4  -8   3    0.08    0.09
   4  -8  -3   -0.10    0.09
   4   8  -2    0.39    0.14
  -4   8   2    1.08    0.20
  -4  -8   2    1.00    0.18
   4  -8  -2    0.99    0.19
  -4   8   1    6.24    0.38
   4   8  -1    5.57    0.35
   4   8  -1    5.54    0.35
  -4  -8   1    5.95    0.36
   4  -8  -1    6.00    0.37
   4   8   0    0.76    0.17
  -4   8   0    0.49    0.15
  -4  -8   0    0.72    0.16
   4  -8   0    0.88    0.17
  -4   8  -1    4.80    0.32
   4   8   1    5.58    0.36
  -4  -8  -1    5.46    0.35
   4  -8   1    4.89    0.34
   4   8   2    1.40    0.22
  -4   8  -2    1.32    0.22
   4  -8   2    1.15    0.19
  -4  -8  -2    1.03    0.18
   4   8   3    2.60    0.27
  -4   8  -3    2.74    0.27
  -4  -8  -3    2.67    0.27
   4  -8   3    1.98    0.24
  -5   0  11    0.05    0.11
   5   0 -11    0.06    0.12
   5   0 -11   -0.02    0.10
  -5   0  11   -0.10    0.08
  -5   0  11   -0.05    0.08
  -5   0  10    4.72    0.28
   5   0 -10    3.92    0.31
  -5   0  10    4.41    0.31
  -5   0  10    4.62    0.33
  -5   0   9   -0.08    0.06
   5   0  -9   -0.05    0.08
  -5   0   9    0.05    0.08
  -5   0   9   -0.03    0.06
  -5   0   8    4.02    0.23
  -5   0   8    3.92    0.26
  -5   0   8    4.23    0.25
   5   0  -8    3.94    0.27
   5   0  -7    0.01    0.07
  -5   0   7    0.01    0.05
  -5   0   7    0.06    0.07
  -5   0   7    0.03    0.05
   5   0  -6    0.70    0.11
  -5   0   6    0.61    0.09
  -5   0   6    0.63    0.08
  -5   0   6    0.70    0.11
  -5   0   6    0.68    0.09
   5   0  -6    0.80    0.09
  -5   0   5    0.03    0.03
   5   0  -5    0.03    0.04
   5   0  -5   -0.03    0.03
  -5   0   5   -0.02    0.03
  -5   0   5    0.04    0.04
  -5   0   5    0.02    0.04
   5   0  -5    0.06    0.04
   5   0  -4   80.65    2.01
   5   0  -4   78.79    2.06
  -5   0   4   81.17    2.05
  -5   0   4   81.23    2.02
  -5   0   4   78.71    2.00
  -5   0   4   82.24    2.02
   5   0  -3   -0.14    0.03
   5   0  -3   -0.19    0.03
  -5   0   3   -0.17    0.03
  -5   0   3   -0.19    0.03
  -5   0   3   -0.20    0.02
   5   0  -3   -0.23    0.03
  -5   0   3   -0.23    0.03
  -5   0   2   20.84    0.56
  -5   0   2   21.34    0.56
   5   0  -2   19.92    0.56
   5   0  -2   20.15    0.57
  -5   0   2   21.00    0.53
  -5   0   2   21.71    0.57
   5   0  -2   20.61    0.55
   5   0  -1   -0.04    0.02
  -5   0   1   -0.05    0.03
   5   0  -1   -0.02    0.02
  -5   0   1   -0.04    0.02
   5   0  -1   -0.03    0.02
  -5   0   1    0.00    0.03
   5   0   0   88.93    2.15
  -5   0   0   91.01    2.15
   5   0   0   86.67    2.16
   5   0   0   87.48    2.13
   5   0   0   89.38    2.16
   5   0   0   85.76    2.16
   5   0   0   84.48    2.14
   5   0   1   -0.21    0.02
   5   0   1   -0.23    0.02
   5   0   1   -0.15    0.03
   5   0   1   -0.22    0.02
   5   0   1   -0.14    0.03
   5   0   2   23.73    0.65
   5   0   2   24.16    0.65
   5   0   2   23.61    0.64
   5   0   2   23.57    0.64
   5   0   2   23.77    0.64
   5   0   3    0.00    0.03
   5   0   3   -0.01    0.03
   5   0   3    0.09    0.04
   5   0   3   -0.05    0.03
   5   0   3    0.02    0.04
   5   0   4    7.89    0.30
   5   0   4    7.82    0.26
  -5   0  -4    8.63    0.32
  -5   0  -4    8.00    0.27
   5   0   4    7.92    0.31
   5   0   4    8.02    0.22
   5   0   4    7.76    0.22
   5   0   5    0.06    0.05
   5   0   5    0.06    0.03
   5   0   5    0.05    0.04
  -5   0  -5    0.02    0.04
   5   0   5    0.05    0.05
  -5   0  -5   -0.04    0.05
   5   0   5    0.00    0.02
   5   0   6   35.38    0.95
  -5   0  -6   36.95    0.98
   5   0   6   36.59    1.05
   5   0   6   35.43    1.06
  -5   0  -6   36.26    1.07
   5   0   7   -0.03    0.06
  -5   0  -7   -0.05    0.07
   5   0   7    0.03    0.04
   5   0   7    0.16    0.09
   5   0   8    3.96    0.28
  -5   0  -8    4.05    0.29
   5   0   8    3.91    0.27
   5   0   8    4.11    0.20
   5   0   9   -0.16    0.08
  -5   0  -9   -0.07    0.09
   5   0   9   -0.01    0.08
   5   0   9   -0.01    0.05
  -5   0 -10    8.17    0.47
   5   0  10    8.33    0.36
   5   0  10    7.94    0.47
   5   0  10    9.08    0.47
  -5   1  10    0.48    0.14
  -5   1  10    0.48    0.12
   5   1 -10    0.86    0.19
   5  -1 -10    0.58    0.16
  -5  -1  10    0.62    0.13
   5  -1 -10    0.50    0.14
  -5  -1  10    0.68    0.15
  -5  -1  10    0.68    0.16
  -5   1   9    9.60    0.40
  -5   1   9    8.47    0.43
   5   1  -9    9.20    0.46
  -5  -1   9    9.86    0.43
  -5  -1   9    9.35    0.45
   5  -1  -9    9.12    0.46
   5  -1  -9    8.04    0.40
  -5  -1   9    9.26    0.39
  -5   1   8   17.69    0.65
   5   1  -8   17.12    0.65
  -5   1   8   18.24    0.59
  -5  -1   8   17.62    0.62
  -5  -1   8   16.85    0.58
   5  -1  -8   17.08    0.66
   5  -1  -8   17.48    0.61
  -5  -1   8   17.72    0.64
   5   1  -7    8.46    0.39
   5   1  -7    8.25    0.33
  -5   1   7    8.84    0.34
  -5   1   7    8.75    0.39
  -5   1   7    8.81    0.36
  -5  -1   7    8.59    0.38
  -5  -1   7    8.78    0.36
   5  -1  -7    9.06    0.36
  -5  -1   7    9.01    0.35
   5  -1  -7    8.35    0.39
   5   1  -6    1.86    0.14
  -5   1   6    1.89    0.14
   5   1  -6    1.73    0.16
  -5   1   6    1.52    0.12
  -5   1   6    2.11    0.17
  -5   1   6    1.72    0.13
  -5  -1   6    1.86    0.14
  -5  -1   6    1.76    0.15
   5  -1  -6    1.61    0.16
   5  -1  -6    1.83    0.14
   5  -1  -6    1.76    0.11
  -5  -1   6    1.84    0.14
  -5   1   5    3.08    0.18
  -5   1   5    3.04    0.16
  -5   1   5    2.95    0.16
   5   1  -5    2.88    0.18
   5   1  -5    2.99    0.16
  -5  -1   5    2.88    0.17
   5  -1  -5    3.10    0.15
   5  -1  -5    2.95    0.13
  -5  -1   5    2.91    0.12
  -5  -1   5    2.86    0.15
   5  -1  -5    3.22    0.19
   5  -1  -5    3.05    0.16
  -5  -1   5    3.16    0.16
  -5   1   4    9.35    0.33
  -5   1   4    9.55    0.33
   5   1  -4   10.18    0.34
  -5   1   4    9.91    0.35
   5   1  -4   10.30    0.36
   5   1  -4   10.51    0.32
   5  -1  -4   10.32    0.30
  -5  -1   4    9.91    0.33
   5  -1  -4    9.76    0.32
   5  -1  -4   10.12    0.32
  -5  -1   4   11.24    0.36
  -5  -1   4   10.24    0.30
  -5  -1   4   10.28    0.33
   5  -1  -4   10.31    0.37
   5   1  -3    0.15    0.04
  -5   1   3    0.25    0.05
   5   1  -3    0.35    0.07
  -5   1   3    0.17    0.05
   5   1  -3    0.24    0.06
  -5   1   3    0.15    0.04
  -5  -1   3    0.15    0.04
   5  -1  -3    0.23    0.04
   5  -1  -3    0.23    0.06
   5  -1  -3    0.22    0.05
  -5  -1   3    0.18    0.05
   5  -1  -3    0.47    0.06
  -5  -1   3    0.15    0.04
  -5  -1   3    0.32    0.06
  -5   1   2   15.41    0.45
   5   1  -2   16.07    0.45
   5   1  -2   16.96    0.46
  -5   1   2   15.74    0.45
   5   1  -2   16.14    0.47
   5   1  -2   16.82    0.45
  -5   1   2   16.78    0.47
   5  -1  -2   16.39    0.43
   5  -1  -2   16.59    0.45
  -5  -1   2   16.43    0.43
  -5  -1   2   15.89    0.47
  -5  -1   2   16.59    0.45
   5  -1  -2   15.80    0.48
   5  -1  -2   16.15    0.45
  -5   1   1   35.14    0.90
   5   1  -1   32.72    0.86
   5   1  -1   33.29    0.88
   5   1  -1   34.15    0.89
  -5   1   1   33.46    0.86
  -5   1   1   34.72    0.86
   5   1  -1   34.15    0.86
   5  -1  -1   32.06    0.86
  -5  -1   1   34.89    0.86
  -5  -1   1   34.05    0.86
  -5  -1   1   36.37    0.89
   5  -1  -1   33.74    0.85
   5  -1  -1   34.87    0.88
   5  -1  -1   35.37    0.90
  -5   1   0  218.35    5.42
   5   1   0  208.33    5.26
   5   1   0  204.35    5.26
   5   1   0  216.81    5.32
   5   1   0  209.07    5.23
  -5   1   0  227.40    5.25
   5   1   0  214.94    5.26
  -5  -1   0  187.60    5.19
   5  -1   0  216.15    5.32
   5  -1   0  218.02    5.26
   5  -1   0  220.06    5.32
   5  -1   0  211.81    5.28
   5  -1   0  212.12    5.23
  -5  -1   0  228.46    5.30
   5   1   1    6.45    0.23
   5   1   1    6.39    0.22
  -5   1  -1    6.22    0.22
   5   1   1    6.23    0.23
   5   1   1    6.44    0.18
   5   1   1    6.59    0.18
   5   1   1    6.42    0.20
   5  -1   1    6.59    0.19
   5  -1   1    6.91    0.23
   5  -1   1    6.54    0.24
   5  -1   1    6.57    0.21
  -5  -1  -1    6.95    0.22
   5  -1   1    6.49    0.19
  -5   1  -2  359.23    8.22
   5   1   2  328.29    8.21
   5   1   2  324.70    8.23
   5   1   2  337.51    8.09
  -5   1  -2  334.71    8.23
   5   1   2  320.99    8.09
   5  -1   2  325.85    8.13
   5  -1   2  319.77    8.14
   5  -1   2  330.52    8.11
  -5  -1  -2  368.10    8.26
  -5  -1  -2  328.95    8.30
   5  -1   2  334.61    8.24
   5  -1   2  324.46    8.27
   5   1   3   24.32    0.61
   5   1   3   24.07    0.61
  -5   1  -3   25.82    0.69
   5   1   3   24.32    0.70
   5   1   3   24.51    0.68
  -5   1  -3   24.27    0.65
   5   1   3   24.03    0.65
   5   1   3   23.80    0.70
   5  -1   3   24.01    0.62
   5  -1   3   23.53    0.66
  -5  -1  -3   25.21    0.68
   5  -1   3   23.78    0.70
   5  -1   3   24.32    0.62
   5  -1   3   24.29    0.69
  -5  -1  -3   26.20    0.70
   5   1   4    1.16    0.06
   5   1   4    1.15    0.11
   5   1   4    1.04    0.10
  -5   1  -4    1.42    0.11
   5   1   4    1.20    0.06
   5   1   4    1.24    0.10
  -5   1  -4    1.36    0.08
   5  -1   4    1.24    0.10
  -5  -1  -4    1.39    0.08
   5  -1   4    1.29    0.12
   5  -1   4    1.23    0.11
   5  -1   4    1.23    0.07
   5  -1   4    1.16    0.06
  -5  -1  -4    1.21    0.11
  -5   1  -5   22.62    0.61
   5   1   5   22.78    0.59
   5   1   5   21.79    0.60
  -5   1  -5   22.48    0.71
  -5   1  -5   23.47    0.67
   5   1   5   21.82    0.70
   5   1   5   22.79    0.70
   5   1   5   22.76    0.65
  -5  -1  -5   23.89    0.70
  -5  -1  -5   23.53    0.62
   5  -1   5   21.78    0.61
   5  -1   5   21.83    0.61
   5  -1   5   22.01    0.70
   5  -1   5   21.81    0.67
   5   1   6    0.99    0.08
   5   1   6    0.90    0.13
  -5   1  -6    1.08    0.12
   5   1   6    1.06    0.14
  -5   1  -6    1.17    0.15
   5   1   6    0.85    0.10
  -5  -1  -6    1.06    0.14
   5  -1   6    0.95    0.13
   5  -1   6    0.93    0.11
   5  -1   6    0.97    0.09
   5   1   7    1.34    0.10
   5   1   7    1.25    0.17
  -5   1  -7    1.60    0.19
  -5   1  -7    1.26    0.13
   5   1   7    1.46    0.16
   5  -1   7    1.37    0.11
   5  -1   7    1.36    0.17
  -5  -1  -7    1.10    0.16
   5  -1   7    1.55    0.15
  -5   1  -8    0.08    0.10
   5   1   8    0.21    0.06
   5   1   8    0.14    0.10
   5   1   8    0.19    0.10
  -5  -1  -8    0.22    0.10
   5  -1   8    0.20    0.07
   5  -1   8    0.10    0.09
  -5  -1  -8    0.20    0.10
   5  -1   8    0.16    0.09
  -5   1  -9    1.94    0.23
   5   1   9    1.56    0.21
   5   1   9    1.54    0.13
   5  -1   9    1.36    0.19
   5  -1   9    1.45    0.14
  -5  -1  -9    1.95    0.23
   5  -1   9    1.57    0.21
  -5  -1  -9    1.68    0.21
   5   1  10    7.02    0.43
   5   1  10    6.49    0.31
  -5   1 -10    6.52    0.42
   5  -1  10    7.57    0.45
  -5  -1 -10    6.73    0.41
   5  -1  10    6.59    0.31
  -5  -1 -10    6.61    0.40
  -5   2  10    2.19    0.25
   5   2 -10    2.38    0.26
  -5   2  10    2.30    0.21
  -5  -2  10    2.25    0.24
  -5  -2  10    2.69    0.25
   5  -2 -10    2.26    0.26
   5  -2 -10    2.22    0.23
  -5  -2  10    1.87    0.21
  -5   2   9    2.45    0.24
  -5   2   9    2.25    0.19
   5   2  -9    2.09    0.24
  -5  -2   9    2.49    0.22
  -5  -2   9    2.22    0.22
   5  -2  -9    1.95    0.24
   5  -2  -9    2.11    0.21
  -5  -2   9    2.04    0.19
   5   2  -8    0.79    0.15
   5   2  -8    0.97    0.14
  -5   2   8    1.08    0.14
  -5   2   8    0.95    0.16
   5  -2  -8    0.94    0.16
   5  -2  -8    1.12    0.15
  -5  -2   8    1.09    0.14
  -5  -2   8    0.75    0.15
  -5  -2   8    0.77    0.14
  -5   2   7    2.30    0.17
  -5   2   7    2.38    0.20
   5   2  -7    2.18    0.18
  -5   2   7    2.35    0.17
   5   2  -7    2.13    0.19
  -5  -2   7    2.32    0.18
   5  -2  -7    2.57    0.19
  -5  -2   7    2.35    0.19
   5  -2  -7    2.23    0.21
  -5  -2   7    1.99    0.16
  -5   2   6    7.74    0.30
  -5   2   6    6.73    0.29
  -5   2   6    7.05    0.32
   5   2  -6    6.81    0.30
   5   2  -6    7.34    0.33
   5  -2  -6    6.99    0.33
  -5  -2   6    6.75    0.30
  -5  -2   6    6.81    0.31
   5  -2  -6    7.04    0.30
  -5  -2   6    7.59    0.30
  -5   2   5    6.67    0.28
  -5   2   5    6.53    0.26
   5   2  -5    5.74    0.30
  -5   2   5    5.97    0.28
   5   2  -5    7.11    0.29
   5   2  -5    6.92    0.30
   5  -2  -5    6.56    0.27
   5  -2  -5    6.61    0.30
  -5  -2   5    6.83    0.27
   5  -2  -5    6.45    0.20
  -5  -2   5    6.32    0.28
  -5  -2   5    6.78    0.27
  -5   2   4   25.48    0.72
  -5   2   4   26.87    0.75
  -5   2   4   25.33    0.74
   5   2  -4   26.59    0.76
   5   2  -4   25.70    0.71
   5   2  -4   25.29    0.74
  -5  -2   4   25.93    0.73
   5  -2  -4   26.24    0.73
   5  -2  -4   25.63    0.68
   5  -2  -4   25.61    0.76
  -5  -2   4   26.89    0.68
   5  -2  -4   25.77    0.71
  -5  -2   4   26.10    0.73
  -5  -2   4   26.42    0.75
   5   2  -3   36.65    0.95
   5   2  -3   38.40    0.98
   5   2  -3   35.93    1.00
   5   2  -3   36.92    0.97
  -5   2   3   35.92    0.99
  -5   2   3   37.51    0.97
  -5   2   3   36.27    0.97
   5  -2  -3   33.65    0.96
  -5  -2   3   37.87    0.97
   5  -2  -3   37.34    0.94
   5  -2  -3   36.29    0.96
  -5  -2   3   36.56    0.99
  -5  -2   3   36.60    0.97
   5  -2  -3   38.47    1.01
  -5   2   2   12.93    0.42
  -5   2   2   13.98    0.39
   5   2  -2   13.71    0.38
   5   2  -2   12.98    0.42
   5   2  -2   12.89    0.39
  -5   2   2   12.73    0.39
   5   2  -2   13.51    0.39
  -5  -2   2   13.18    0.39
   5  -2  -2   13.80    0.39
  -5  -2   2   13.85    0.41
   5  -2  -2   13.71    0.39
   5  -2  -2   13.44    0.42
   5  -2  -2   13.17    0.38
  -5  -2   2   14.01    0.40
  -5   2   1    8.90    0.27
  -5   2   1    8.87    0.30
   5   2  -1    8.48    0.28
   5   2  -1    8.78    0.27
  -5   2   1    8.55    0.25
   5   2  -1    8.46    0.29
   5  -2  -1    8.90    0.30
   5  -2  -1    8.26    0.28
  -5  -2   1    8.78    0.27
  -5  -2   1    9.16    0.30
   5  -2  -1    8.73    0.27
  -5  -2   1    8.92    0.27
   5  -2  -1    8.93    0.27
  -5   2   0  155.24    3.75
   5   2   0  150.18    3.71
   5   2   0  153.41    3.74
   5   2   0  154.48    3.75
   5   2   0  153.36    3.73
  -5   2   0  143.41    3.74
  -5  -2   0  151.52    3.75
   5  -2   0  150.09    3.72
   5  -2   0  152.99    3.71
   5  -2   0  156.30    3.76
  -5  -2   0  155.04    3.73
   5   2   1    0.02    0.03
   5   2   1    0.04    0.04
  -5   2  -1   -0.01    0.04
   5   2   1   -0.05    0.04
   5   2   1    0.00    0.02
  -5   2  -1    0.01    0.03
   5   2   1    0.01    0.02
   5  -2   1    0.04    0.03
   5  -2   1    0.03    0.03
  -5  -2  -1    0.00    0.03
   5  -2   1   -0.04    0.04
  -5  -2  -1   -0.03    0.04
   5  -2   1    0.01    0.03
  -5  -2  -1    0.03    0.02
   5   2   2    0.93    0.06
  -5   2  -2    1.00    0.08
   5   2   2    1.01    0.07
   5   2   2    0.89    0.09
  -5   2  -2    0.97    0.10
   5   2   2    1.03    0.09
   5   2   2    1.03    0.06
   5  -2   2    0.97    0.06
   5  -2   2    0.88    0.05
   5  -2   2    0.97    0.09
   5  -2   2    0.85    0.09
  -5  -2  -2    1.10    0.09
   5  -2   2    0.96    0.06
   5   2   3   20.59    0.54
   5   2   3   19.52    0.54
   5   2   3   20.39    0.61
   5   2   3   19.98    0.54
  -5   2  -3   21.70    0.61
  -5   2  -3   20.92    0.56
   5   2   3   19.87    0.61
   5  -2   3   20.03    0.54
   5  -2   3   19.59    0.62
  -5  -2  -3   20.47    0.57
   5  -2   3   19.71    0.54
   5  -2   3   19.79    0.60
   5  -2   3   19.72    0.55
  -5  -2  -3   21.03    0.61
   5   2   4    0.18    0.06
   5   2   4    0.15    0.05
  -5   2  -4    0.09    0.06
   5   2   4    0.11    0.03
  -5   2  -4    0.09    0.04
   5   2   4    0.16    0.03
   5   2   4    0.23    0.04
   5  -2   4    0.19    0.04
   5  -2   4    0.18    0.05
   5  -2   4    0.15    0.06
  -5  -2  -4    0.10    0.05
  -5  -2  -4    0.18    0.07
   5  -2   4    0.32    0.07
   5  -2   4    0.12    0.04
   5   2   5  110.73    2.90
   5   2   5  111.73    2.78
  -5   2  -5  114.26    2.86
  -5   2  -5  114.01    2.93
   5   2   5  112.86    2.86
   5  -2   5  114.23    2.80
   5  -2   5  109.58    2.88
  -5  -2  -5  106.33    2.88
   5  -2   5  110.84    2.91
  -5  -2  -5  120.58    2.86
   5  -2   5  114.69    2.83
  -5   2  -6   23.28    0.72
   5   2   6   23.11    0.76
   5   2   6   22.61    0.65
   5   2   6   23.70    0.71
  -5   2  -6   20.93    0.76
   5  -2   6   23.32    0.70
   5  -2   6   24.02    0.76
   5  -2   6   22.47    0.66
  -5  -2  -6   23.27    0.75
  -5  -2  -6   24.09    0.73
  -5   2  -7   53.89    1.51
   5   2   7   50.30    1.48
   5   2   7   50.62    1.34
  -5   2  -7   50.99    1.41
  -5  -2  -7   52.20    1.47
   5  -2   7   49.48    1.35
  -5  -2  -7   50.08    1.44
   5  -2   7   51.29    1.48
   5  -2   7   51.69    1.41
   5   2   8    5.43    0.24
   5   2   8    5.69    0.35
  -5   2  -8    5.43    0.35
  -5  -2  -8    5.25    0.33
   5  -2   8    5.10    0.25
  -5  -2  -8    5.50    0.32
   5  -2   8    5.39    0.33
  -5   2  -9    0.54    0.16
   5   2   9    0.66    0.17
   5   2   9    0.60    0.10
   5  -2   9    0.71    0.18
   5  -2   9    0.60    0.11
  -5  -2  -9    0.87    0.17
  -5  -2  -9    0.60    0.15
  -5   3  10    3.40    0.31
   5   3 -10    3.06    0.31
  -5   3  10    3.54    0.26
   5  -3 -10    2.84    0.26
   5  -3 -10    3.17    0.30
  -5  -3  10    3.06    0.28
  -5  -3  10    3.55    0.29
  -5  -3  10    3.03    0.26
   5   3  -9   21.12    0.81
  -5   3   9   23.61    0.83
   5   3  -9   22.97    0.77
  -5   3   9   23.16    0.75
   5  -3  -9   21.25    0.81
  -5  -3   9   22.42    0.79
  -5  -3   9   23.21    0.76
   5  -3  -9   21.32    0.78
  -5  -3   9   22.27    0.79
   5   3  -8   45.54    1.30
   5   3  -8   44.05    1.33
  -5   3   8   43.18    1.26
  -5   3   8   42.93    1.33
   5  -3  -8   43.63    1.29
  -5  -3   8   45.53    1.31
  -5  -3   8   46.11    1.31
  -5  -3   8   45.38    1.28
   5  -3  -8   43.33    1.33
  -5   3   7   34.98    1.01
   5   3  -7   31.76    1.03
   5   3  -7   34.05    1.02
  -5   3   7   34.34    0.98
  -5   3   7   34.51    1.04
  -5  -3   7   33.15    0.99
  -5  -3   7   32.21    1.00
  -5  -3   7   33.64    1.01
   5  -3  -7   33.71    1.01
   5  -3  -7   33.79    1.05
   5   3  -6   14.38    0.54
  -5   3   6   15.39    0.52
  -5   3   6   15.38    0.54
   5   3  -6   16.05    0.56
  -5   3   6   15.99    0.56
   5  -3  -6   15.88    0.57
  -5  -3   6   15.87    0.54
  -5  -3   6   14.70    0.53
   5  -3  -6   16.57    0.55
  -5  -3   6   16.10    0.53
  -5   3   5    1.42    0.15
   5   3  -5    1.56    0.15
   5   3  -5    1.67    0.15
  -5   3   5    1.97    0.15
  -5   3   5    1.60    0.13
  -5  -3   5    1.85    0.15
  -5  -3   5    1.82    0.14
   5  -3  -5    1.67    0.15
   5  -3  -5    1.81    0.15
  -5  -3   5    1.88    0.14
   5   3  -4    8.12    0.26
  -5   3   4    8.87    0.34
   5   3  -4    7.96    0.31
  -5   3   4    7.89    0.25
   5   3  -4    8.17    0.33
  -5   3   4    8.69    0.31
   5   3  -4    8.32    0.29
  -5   3   4    7.79    0.30
   5  -3  -4    7.72    0.30
   5  -3  -4    8.51    0.33
  -5  -3   4    8.00    0.31
   5  -3  -4    8.18    0.29
  -5  -3   4    7.76    0.31
  -5  -3   4    8.01    0.30
  -5   3   3   18.91    0.57
  -5   3   3   17.59    0.52
   5   3  -3   18.05    0.51
  -5   3   3   18.30    0.53
   5   3  -3   17.52    0.56
   5   3  -3   16.15    0.51
   5   3  -3   18.25    0.53
  -5   3   3   17.15    0.50
   5  -3  -3   17.79    0.52
  -5  -3   3   18.66    0.54
  -5  -3   3   18.00    0.54
   5  -3  -3   17.63    0.54
  -5  -3   3   17.62    0.54
   5  -3  -3   17.77    0.56
  -5   3   2    0.43    0.06
   5   3  -2    0.25    0.07
  -5   3   2    0.21    0.06
   5   3  -2    0.35    0.06
  -5   3   2    0.42    0.06
   5   3  -2    0.36    0.05
  -5   3   2    0.42    0.07
   5   3  -2    0.40    0.06
   5  -3  -2    0.34    0.06
   5  -3  -2    0.42    0.07
  -5  -3   2    0.37    0.06
  -5  -3   2    0.39    0.07
   5  -3  -2    0.36    0.07
  -5  -3   2    0.41    0.07
  -5   3   1   43.51    1.13
   5   3  -1   43.36    1.13
   5   3  -1   43.32    1.15
  -5   3   1   42.67    1.09
  -5   3   1   43.96    1.17
   5   3  -1   44.69    1.17
  -5   3   1   43.10    1.14
  -5  -3   1   43.85    1.14
   5  -3  -1   41.67    1.16
  -5  -3   1   43.55    1.15
   5  -3  -1   43.96    1.15
   5  -3  -1   44.58    1.13
  -5  -3   1   44.53    1.16
   5   3   0  100.88    2.53
  -5   3   0   98.32    2.52
  -5   3   0   93.09    2.47
  -5   3   0   96.96    2.51
   5   3   0  103.97    2.49
   5   3   0  101.63    2.51
   5  -3   0  103.30    2.53
  -5  -3   0  101.72    2.51
   5  -3   0  101.04    2.49
  -5  -3   0   95.45    2.51
   5  -3   0  100.50    2.50
  -5  -3   0  103.95    2.48
   5   3   1  167.68    4.15
  -5   3  -1  172.83    4.17
   5   3   1  172.34    4.20
  -5   3  -1  166.55    4.18
   5   3   1  174.62    4.15
  -5  -3  -1  167.65    4.18
   5  -3   1  170.11    4.20
   5  -3   1  169.55    4.14
   5  -3   1  171.22    4.17
  -5  -3  -1  159.32    4.17
   5   3   2  179.96    4.38
   5   3   2  175.66    4.45
   5   3   2  182.07    4.38
  -5   3  -2  184.49    4.40
   5   3   2  176.97    4.38
  -5   3  -2  171.88    4.44
   5   3   2  173.63    4.45
   5  -3   2  180.14    4.43
  -5  -3  -2  183.60    4.34
   5  -3   2  185.90    4.39
  -5  -3  -2  173.20    4.43
   5  -3   2  184.55    4.46
  -5   3  -3   26.58    0.70
   5   3   3   25.93    0.77
   5   3   3   26.23    0.68
   5   3   3   26.26    0.77
  -5   3  -3   26.00    0.76
   5   3   3   24.82    0.70
  -5  -3  -3   24.64    0.75
   5  -3   3   24.07    0.69
  -5  -3  -3   25.69    0.69
   5  -3   3   25.23    0.71
   5  -3   3   26.37    0.78
   5  -3   3   25.49    0.75
   5   3   4    6.06    0.23
   5   3   4    6.42    0.29
   5   3   4    6.26    0.30
  -5   3  -4    6.69    0.30
   5  -3   4    6.10    0.30
  -5  -3  -4    6.27    0.24
   5  -3   4    6.18    0.24
  -5  -3  -4    6.24    0.29
   5  -3   4    6.26    0.28
   5   3   5   14.05    0.51
  -5   3  -5   14.51    0.51
   5   3   5   14.12    0.53
   5   3   5   14.31    0.44
  -5  -3  -5   14.72    0.52
  -5  -3  -5   14.34    0.47
   5  -3   5   14.42    0.46
   5  -3   5   13.86    0.53
   5  -3   5   13.69    0.51
   5   3   6    0.31    0.09
  -5   3  -6    0.19    0.10
   5   3   6    0.36    0.11
  -5   3  -6    0.23    0.09
   5   3   6    0.20    0.06
  -5  -3  -6    0.30    0.09
  -5  -3  -6    0.33    0.10
   5  -3   6    0.16    0.08
   5   3   7    6.70    0.37
  -5   3  -7    6.37    0.37
   5   3   7    6.22    0.31
   5   3   7    6.26    0.27
  -5   3  -7    6.59    0.33
   5  -3   7    6.37    0.35
  -5  -3  -7    8.02    0.50
   5  -3   7    6.11    0.28
  -5  -3  -7    5.80    0.33
  -5   3  -8    0.08    0.09
   5   3   8    0.08    0.09
  -5   3  -8    0.17    0.10
   5   3   8    0.10    0.06
   5  -3   8    0.00    0.06
   5  -3   8    0.02    0.08
  -5  -3  -8    0.08    0.10
   5   3   9    2.16    0.17
   5   3   9    2.13    0.24
  -5   3  -9    1.96    0.26
   5  -3   9    2.05    0.18
   5  -3   9    2.57    0.27
  -5  -3  -9    2.35    0.25
  -5   4   9   13.14    0.58
  -5   4   9   13.33    0.53
   5   4  -9   12.52    0.55
   5   4  -9   13.04    0.57
   5  -4  -9   11.33    0.53
  -5  -4   9   12.37    0.54
  -5  -4   9   12.70    0.55
   5  -4  -9   12.98    0.57
  -5   4   8    3.38    0.25
   5   4  -8    3.34    0.26
   5   4  -8    3.50    0.27
  -5   4   8    3.44    0.24
  -5   4   8    3.02    0.25
  -5  -4   8    3.14    0.25
   5  -4  -8    3.42    0.27
  -5  -4   8    3.24    0.25
  -5  -4   8    3.55    0.25
   5  -4  -8    3.37    0.25
  -5   4   7    7.84    0.37
  -5   4   7    7.64    0.34
   5   4  -7    7.53    0.38
   5   4  -7    6.53    0.35
  -5   4   7    7.72    0.37
  -5  -4   7    7.30    0.35
   5  -4  -7    6.78    0.35
  -5  -4   7    7.34    0.35
  -5  -4   7    7.64    0.36
  -5   4   6    3.38    0.24
   5   4  -6    2.70    0.21
  -5   4   6    3.56    0.23
  -5   4   6    2.94    0.20
   5   4  -6    3.47    0.24
  -5  -4   6    3.82    0.23
  -5  -4   6    3.17    0.22
   5  -4  -6    3.33    0.23
   5  -4  -6    3.14    0.22
  -5  -4   6    3.33    0.22
  -5   4   5   50.83    1.36
   5   4  -5   48.42    1.39
   5   4  -5   48.65    1.35
  -5   4   5   49.17    1.39
  -5   4   5   51.33    1.35
  -5  -4   5   48.30    1.35
  -5  -4   5   49.74    1.37
   5  -4  -5   50.49    1.37
  -5  -4   5   47.30    1.34
   5  -4  -5   47.92    1.38
  -5   4   4    5.64    0.25
   5   4  -4    5.21    0.27
   5   4  -4    5.23    0.21
  -5   4   4    5.46    0.25
   5   4  -4    4.79    0.24
  -5   4   4    5.20    0.28
  -5  -4   4    5.57    0.26
  -5  -4   4    5.41    0.25
   5  -4  -4    5.60    0.26
  -5  -4   4    5.96    0.26
   5  -4  -4    5.32    0.27
   5   4  -3  205.92    4.97
  -5   4   3  204.30    4.96
   5   4  -3  183.68    4.94
   5   4  -3  204.62    4.95
  -5   4   3  199.59    5.03
  -5   4   3  205.01    4.98
   5   4  -3  202.62    5.03
  -5   4   3  197.80    4.93
  -5  -4   3  197.32    4.99
  -5  -4   3  204.94    4.99
  -5  -4   3  200.83    4.98
   5  -4  -3  206.89    4.97
   5  -4  -3  199.05    4.99
   5  -4  -3  210.85    5.02
   5   4  -2   17.59    0.53
  -5   4   2   16.99    0.52
  -5   4   2   16.90    0.57
   5   4  -2   17.96    0.57
   5   4  -2   14.94    0.48
  -5   4   2   16.74    0.52
  -5   4   2   17.73    0.50
   5   4  -2   17.26    0.53
  -5  -4   2   17.39    0.54
   5  -4  -2   17.84    0.55
   5  -4  -2   17.21    0.55
   5  -4  -2   17.88    0.53
  -5  -4   2   17.74    0.55
  -5  -4   2   16.77    0.53
  -5   4   1   29.22    0.75
   5   4  -1   28.82    0.83
  -5   4   1   29.45    0.82
  -5   4   1   29.42    0.81
   5   4  -1   29.67    0.85
   5   4  -1   28.84    0.81
  -5   4   1   28.79    0.85
   5  -4  -1   29.19    0.83
  -5  -4   1   31.19    0.89
   5  -4  -1   29.67    0.82
   5  -4  -1   29.21    0.84
  -5  -4   1   28.38    0.83
  -5  -4   1   27.63    0.83
   5   4   0   32.04    0.90
   5   4   0   31.41    0.88
  -5   4   0   33.39    0.92
  -5   4   0   30.12    0.90
   5   4   0   31.81    0.92
   5  -4   0   31.62    0.91
  -5  -4   0   33.78    0.91
   5  -4   0   32.05    0.90
   5  -4   0   33.39    0.88
  -5  -4   0   30.03    0.89
   5   4   1    1.88    0.13
  -5   4  -1    2.13    0.15
  -5   4  -1    2.03    0.14
   5   4   1    1.90    0.15
   5   4   1    1.84    0.12
   5  -4   1    1.87    0.14
  -5  -4  -1    2.01    0.15
   5  -4   1    2.01    0.15
  -5  -4  -1    1.98    0.15
   5  -4   1    2.03    0.13
   5   4   2    1.19    0.10
   5   4   2    0.76    0.12
  -5   4  -2    1.05    0.13
   5   4   2    1.22    0.13
   5   4   2    1.19    0.10
  -5   4  -2    1.42    0.12
   5  -4   2    1.27    0.11
   5  -4   2    0.92    0.11
  -5  -4  -2    1.33    0.13
  -5  -4  -2    1.22    0.12
   5  -4   2    1.14    0.13
   5   4   3    1.19    0.11
  -5   4  -3    1.02    0.14
   5   4   3    1.15    0.14
   5   4   3    1.01    0.13
  -5   4  -3    1.19    0.11
   5  -4   3    1.01    0.11
   5  -4   3    1.10    0.14
   5  -4   3    0.93    0.12
  -5  -4  -3    1.17    0.14
   5   4   4    1.67    0.17
   5   4   4    1.62    0.13
  -5   4  -4    1.78    0.16
   5   4   4    1.95    0.17
   5  -4   4    1.82    0.18
  -5  -4  -4    1.71    0.17
   5  -4   4    1.85    0.14
   5  -4   4    1.65    0.16
   5   4   5    7.94    0.38
   5   4   5    7.24    0.29
   5   4   5    7.12    0.35
  -5   4  -5    7.23    0.36
   5  -4   5    7.36    0.31
  -5  -4  -5    7.00    0.35
   5  -4   5    7.76    0.36
   5  -4   5    7.48    0.37
   5   4   6    1.24    0.16
   5   4   6    1.19    0.17
  -5   4  -6    1.40    0.18
  -5   4  -6    1.41    0.19
   5   4   6    0.94    0.12
   5  -4   6    1.04    0.15
  -5  -4  -6    1.08    0.17
   5  -4   6    1.10    0.13
   5  -4   6    1.01    0.17
  -5   4  -7   13.94    0.62
   5   4   7   15.26    0.58
  -5   4  -7   15.73    0.59
   5   4   7   14.87    0.51
   5   4   7   14.19    0.61
  -5  -4  -7   14.86    0.60
   5  -4   7   15.68    0.61
   5  -4   7   14.92    0.53
  -5   4  -8    0.58    0.14
   5   4   8    0.61    0.11
  -5   4  -8    0.58    0.16
   5   4   8    0.57    0.16
   5  -4   8    0.57    0.15
   5  -4   8    0.61    0.12
  -5  -4  -8    0.62    0.15
   5  -5  -9    0.32    0.12
   5   5  -8    0.02    0.11
  -5   5   8    0.05    0.10
   5   5  -8    0.02    0.10
  -5   5   8   -0.11    0.08
   5  -5  -8   -0.01    0.09
   5  -5  -8    0.02    0.10
  -5  -5   8   -0.01    0.08
  -5   5   7    5.93    0.33
   5   5  -7    5.26    0.34
   5   5  -7    4.98    0.31
  -5   5   7    5.41    0.34
  -5  -5   7    5.33    0.32
   5  -5  -7    5.68    0.33
   5  -5  -7    5.39    0.33
  -5  -5   7    5.32    0.31
  -5   5   6    0.43    0.11
   5   5  -6    0.39    0.12
   5   5  -6    0.41    0.12
  -5   5   6    0.30    0.11
   5  -5  -6    0.46    0.12
  -5  -5   6    0.47    0.12
  -5  -5   6    0.53    0.11
   5  -5  -6    0.55    0.13
  -5   5   5    1.36    0.23
  -5   5   5    1.10    0.17
   5   5  -5    1.06    0.16
  -5   5   5    1.00    0.14
  -5  -5   5    1.18    0.14
   5  -5  -5    1.36    0.16
   5  -5  -5    1.20    0.16
  -5  -5   5    1.36    0.16
   5   5  -4    0.34    0.10
  -5   5   4    0.28    0.10
  -5   5   4    0.25    0.07
   5  -5  -4    0.24    0.08
  -5  -5   4    0.15    0.06
  -5  -5   4    0.08    0.07
   5  -5  -4    0.22    0.08
   5   5  -3    0.20    0.09
  -5   5   3    0.00    0.04
  -5   5   3   -0.13    0.05
   5   5  -3    0.02    0.05
   5  -5  -3    0.03    0.06
   5  -5  -3    0.05    0.06
  -5  -5   3    0.01    0.05
  -5  -5   3    0.02    0.07
  -5   5   2    0.86    0.14
   5   5  -2    0.65    0.12
   5   5  -2    0.84    0.11
   5   5  -2    0.63    0.10
  -5   5   2    0.78    0.11
   5  -5  -2    0.70    0.12
  -5  -5   2    0.82    0.12
  -5  -5   2    0.63    0.11
   5  -5  -2    0.84    0.12
   5  -5  -2    0.61    0.10
  -5   5   1    0.34    0.09
   5   5  -1    0.44    0.09
  -5   5   1    0.42    0.10
   5   5  -1    0.42    0.10
   5   5  -1    0.52    0.09
   5  -5  -1    0.47    0.09
  -5  -5   1    0.62    0.10
  -5  -5   1    0.53    0.10
   5  -5  -1    0.44    0.10
   5  -5  -1    0.59    0.11
   5   5   0    7.75    0.32
   5   5   0    6.97    0.29
  -5   5   0    7.18    0.32
   5   5   0    7.30    0.33
  -5   5   0    7.40    0.32
  -5  -5   0    7.29    0.32
   5  -5   0    7.92    0.31
   5  -5   0    7.22    0.32
   5  -5   0    7.31    0.32
  -5  -5   0    7.03    0.31
   5   5   1   77.94    2.01
  -5   5  -1   76.66    2.05
   5   5   1   78.57    2.07
  -5   5  -1   78.03    2.03
   5   5   1   77.91    2.01
   5  -5   1   79.77    2.02
  -5  -5  -1   78.85    2.05
  -5  -5  -1   73.13    2.03
   5  -5   1   76.47    2.05
   5  -5   1   78.61    2.05
   5   5   2    0.13    0.08
  -5   5  -2    0.07    0.07
   5   5   2    0.13    0.06
  -5   5  -2    0.14    0.06
   5   5   2    0.21    0.07
   5  -5   2    0.18    0.07
   5  -5   2    0.17    0.08
  -5  -5  -2    0.61    0.11
  -5  -5  -2    0.22    0.08
   5  -5   2    0.05    0.06
   5   5   3   28.27    0.91
   5   5   3   28.68    0.85
   5   5   3   29.90    0.91
  -5   5  -3   28.29    0.90
   5  -5   3   28.56    0.91
   5  -5   3   29.45    0.90
  -5  -5  -3   28.86    0.90
   5  -5   3   31.05    0.87
   5   5   4    6.11    0.28
   5   5   4    6.36    0.33
  -5   5  -4    5.76    0.32
   5   5   4    6.18    0.33
  -5  -5  -4    5.94    0.33
   5  -5   4    5.97    0.29
   5  -5   4    5.63    0.32
   5  -5   4    5.67    0.31
   5   5   5    0.92    0.16
   5   5   5    0.98    0.16
  -5   5  -5    1.28    0.17
   5   5   5    1.26    0.13
   5  -5   5    1.13    0.16
  -5  -5  -5    1.10    0.16
   5  -5   5    0.77    0.12
   5  -5   5    0.93    0.17
   5   5   6    0.14    0.11
  -5   5  -6    0.31    0.12
  -5   5  -6    0.18    0.11
   5   5   6    0.12    0.07
   5   5   6    0.09    0.09
   5  -5   6   -0.02    0.09
   5  -5   6    0.15    0.08
   5  -5   6    0.11    0.09
  -5  -5  -6    0.30    0.11
   5   5   7    2.27    0.25
   5   5   7    2.39    0.19
  -5   5  -7    1.66    0.22
  -5   5  -7    1.47    0.23
   5   5   7    2.11    0.23
   5  -5   7    2.29    0.24
   5  -5   7    2.28    0.20
  -5  -5  -7    1.73    0.21
  -5   5  -8    0.42    0.15
   5   5   8    0.50    0.14
  -5   5  -8    0.38    0.16
   5   5   8    0.48    0.12
   5   5   8    0.84    0.18
   5  -5   8    0.43    0.16
   5  -5   8    0.31    0.11
  -5  -5  -8    0.38    0.14
  -5   6   7    2.18    0.25
   5   6  -7    2.54    0.26
   5  -6  -7    2.07    0.23
  -5  -6   7    2.71    0.25
   5   6  -6    0.46    0.14
  -5   6   6    0.20    0.12
   5  -6  -6    0.56    0.14
   5  -6  -6    0.29    0.11
  -5  -6   6    0.54    0.14
   5   6  -5    8.30    0.42
  -5   6   5    8.37    0.42
   5  -6  -5    8.34    0.40
  -5  -6   5    8.35    0.40
   5  -6  -5    8.04    0.39
  -5   6   4   10.57    0.49
   5   6  -4   10.87    0.49
   5  -6  -4   12.58    0.49
   5  -6  -4   11.31    0.46
  -5  -6   4   11.66    0.48
  -5  -6   4   10.54    0.51
   5   6  -3    9.24    0.43
   5   6  -3    9.03    0.49
  -5   6   3    9.20    0.43
   5  -6  -3    9.91    0.40
  -5  -6   3    9.36    0.41
   5  -6  -3    9.42    0.42
  -5  -6   3    8.49    0.37
  -5   6   2   17.97    0.65
  -5   6   2   16.10    0.62
   5   6  -2   16.67    0.58
   5   6  -2   16.82    0.62
  -5  -6   2   16.00    0.56
  -5  -6   2   18.12    0.62
   5  -6  -2   16.86    0.60
   5  -6  -2   16.49    0.59
   5   6  -1    6.79    0.34
  -5   6   1    7.19    0.36
   5   6  -1    7.11    0.33
   5   6  -1    7.29    0.32
  -5   6   1    5.78    0.30
  -5  -6   1    6.81    0.31
   5  -6  -1    6.70    0.32
  -5  -6   1    7.10    0.34
   5  -6  -1    8.00    0.36
  -5   6   0    0.31    0.10
   5   6   0    0.51    0.11
   5   6   0    0.39    0.10
   5   6   0    0.43    0.10
  -5   6   0    0.55    0.11
   5  -6   0    0.47    0.11
  -5  -6   0    0.44    0.11
  -5  -6   0    0.27    0.09
   5  -6   0    0.54    0.11
   5  -6   0    0.50    0.11
  -5   6  -1    2.68    0.22
   5   6   1    3.53    0.21
   5   6   1    3.82    0.25
  -5   6  -1    3.58    0.23
   5   6   1    3.37    0.21
  -5  -6  -1    3.54    0.24
   5  -6   1    2.94    0.22
   5  -6   1    3.66    0.24
   5  -6   1    3.43    0.22
  -5  -6  -1    3.15    0.22
  -5   6  -2    6.59    0.31
  -5   6  -2    5.60    0.32
   5   6   2    6.01    0.33
   5   6   2    6.41    0.30
  -5  -6  -2    5.53    0.30
   5  -6   2    6.45    0.31
  -5  -6  -2    5.99    0.32
   5  -6   2    6.10    0.32
   5  -6   2    6.41    0.33
  -5   6  -3    3.22    0.26
   5   6   3    3.14    0.25
   5   6   3    3.97    0.23
   5  -6   3    3.33    0.23
  -5  -6  -3    4.04    0.26
   5  -6   3    3.26    0.25
   5  -6   3    3.43    0.25
  -5  -6  -3    3.44    0.25
  -5   6  -4    5.13    0.32
   5   6   4    5.37    0.33
   5   6   4    5.14    0.32
   5   6   4    5.64    0.29
  -5  -6  -4    4.99    0.31
   5  -6   4    5.47    0.29
   5  -6   4    4.83    0.30
   5  -6   4    4.98    0.32
  -5  -6  -4    5.27    0.31
   5   6   5    0.33    0.12
  -5   6  -5    0.06    0.08
   5   6   5    0.12    0.10
   5   6   5    0.24    0.09
  -5  -6  -5    0.23    0.11
   5  -6   5   -0.10    0.07
   5  -6   5    0.25    0.10
   5  -6   5    0.22    0.12
   5   6   6    6.93    0.40
  -5   6  -6    5.98    0.39
   5   6   6    7.15    0.41
  -5   6  -6    6.29    0.39
   5   6   6    6.59    0.34
   5  -6   6    6.89    0.41
  -5  -6  -6    7.15    0.41
   5  -6   6    6.67    0.38
   5   6   7    0.02    0.08
  -5   6  -7    0.16    0.13
   5   6   7   -0.10    0.09
   5   6   7    0.00    0.09
  -5   6  -7    0.13    0.13
   5  -6   7   -0.06    0.09
  -5  -6  -7    0.00    0.12
   5  -6   7    0.02    0.09
   5   7  -6    2.40    0.28
  -5   7   6    2.51    0.26
   5  -7  -6    2.73    0.26
  -5  -7   6    2.47    0.25
   5   7  -5    0.30    0.13
  -5   7   5    0.45    0.14
   5  -7  -5    0.34    0.13
  -5  -7   5    0.35    0.12
   5   7  -4    0.74    0.16
  -5   7   4    0.76    0.16
   5  -7  -4    0.71    0.15
  -5  -7   4    0.68    0.15
  -5   7   3    9.73    0.49
  -5  -7   3   11.20    0.48
   5  -7  -3   10.08    0.47
   5   7  -2    0.60    0.13
   5   7  -2    0.50    0.13
  -5   7   2    0.25    0.12
  -5  -7   2    0.11    0.10
   5  -7  -2    0.39    0.12
  -5   7   1    7.44    0.39
   5   7  -1    7.36    0.37
   5   7  -1    6.90    0.37
  -5   7   1    6.68    0.34
   5  -7  -1    6.85    0.37
  -5  -7   1    7.48    0.38
   5  -7  -1    7.71    0.44
  -5   7   0    6.68    0.36
   5   7   0    6.66    0.35
   5   7   0    7.65    0.38
  -5   7   0    6.89    0.36
   5  -7   0    6.80    0.35
  -5  -7   0    7.26    0.38
  -5  -7   0    7.08    0.37
   5  -7   0    6.70    0.36
  -5   7  -1    1.58    0.19
   5   7   1    1.31    0.19
   5   7   1    1.49    0.20
  -5   7  -1    1.57    0.19
  -5  -7  -1    1.35    0.17
   5  -7   1    1.39    0.18
  -5  -7  -1    1.58    0.18
   5  -7   1    1.23    0.17
   5   7   2    4.96    0.30
  -5   7  -2    5.31    0.33
   5   7   2    5.62    0.35
  -5  -7  -2    5.92    0.32
   5  -7   2    5.34    0.32
   5  -7   2    5.58    0.33
  -5  -7  -2    6.04    0.35
   5   7   3    0.68    0.16
  -5   7  -3    0.53    0.14
   5   7   3    0.69    0.13
   5  -7   3    0.55    0.14
   5  -7   3    0.44    0.13
   5  -7   3    0.62    0.15
  -5  -7  -3    0.46    0.13
  -5  -7  -3    0.50    0.13
  -5   7  -4    0.12    0.10
   5   7   4    0.21    0.11
   5   7   4    0.14    0.09
  -5  -7  -4    0.18    0.11
   5  -7   4    0.03    0.10
   5  -7   4   -0.02    0.09
  -5  -7  -4    0.04    0.08
   5  -7   4    0.05    0.09
  -5   7  -5    1.93    0.26
   5   7   5    2.75    0.27
   5   7   5    2.23    0.22
   5  -7   5    2.82    0.24
   5  -7   5    2.16    0.26
   5  -7   5    2.41    0.24
  -5  -7  -5    2.12    0.25
  -5  -7  -5    2.63    0.25
   5   8  -3    0.00    0.11
  -5   8   3    0.04    0.10
   5  -8  -3   -0.05    0.09
  -5  -8   3    0.07    0.09
  -5   8   2    0.77    0.18
   5   8  -2    0.76    0.17
   5  -8  -2    0.82    0.17
  -5  -8   2    1.00    0.17
   5   8  -1    4.19    0.30
  -5   8   1    3.80    0.31
   5   8  -1    3.66    0.28
  -5  -8   1    3.15    0.28
   5  -8  -1    3.95    0.30
  -5   8   0   -0.01    0.09
  -5   8   0    0.19    0.15
   5   8   0    0.06    0.10
   5  -8   0    0.04    0.10
  -5  -8   0    0.09    0.10
  -5   8  -1    0.29    0.12
   5   8   1    0.35    0.13
   5  -8   1    0.18    0.12
  -5  -8  -1    0.30    0.12
   5   8   2    0.13    0.12
  -5   8  -2    0.04    0.11
  -5  -8  -2    0.33    0.14
   5  -8   2    0.14    0.11
  -6   0  11    0.01    0.08
   6   0 -11    0.10    0.10
  -6   0  11    0.00    0.09
  -6   0  11   -0.14    0.10
   6   0 -11   -0.03    0.11
  -6   0  10    1.12    0.18
  -6   0  10    0.83    0.15
  -6   0  10    0.75    0.17
   6   0 -10    0.60    0.17
  -6   0   9    0.01    0.07
  -6   0   9    0.04    0.07
   6   0  -9    0.00    0.09
  -6   0   9   -0.05    0.07
  -6   0   8    0.60    0.11
  -6   0   8    0.53    0.12
   6   0  -8    0.99    0.16
  -6   0   8    0.78    0.13
  -6   0   7    0.00    0.05
   6   0  -7    0.01    0.04
   6   0  -7    0.13    0.07
  -6   0   7    0.08    0.08
  -6   0   7    0.11    0.06
   6   0  -6   31.29    0.83
  -6   0   6   29.10    0.81
  -6   0   6   30.30    0.86
   6   0  -6   27.97    0.90
  -6   0   6   30.98    0.90
  -6   0   6   30.45    0.86
   6   0  -5    0.02    0.04
  -6   0   5    0.03    0.04
   6   0  -5   -0.01    0.03
  -6   0   5    0.01    0.04
   6   0  -5   -0.03    0.05
  -6   0   5    0.03    0.05
  -6   0   5    0.00    0.04
  -6   0   4   29.69    0.82
   6   0  -4   29.93    0.83
   6   0  -4   29.23    0.78
  -6   0   4   28.63    0.77
   6   0  -4   27.42    0.77
  -6   0   4   28.84    0.78
  -6   0   4   29.02    0.79
  -6   0   3   -0.09    0.02
  -6   0   3   -0.11    0.02
  -6   0   3   -0.10    0.03
  -6   0   3   -0.02    0.03
   6   0  -3   -0.04    0.03
   6   0  -3    0.00    0.04
   6   0  -3   -0.05    0.03
   6   0  -2   43.45    1.16
   6   0  -2   44.78    1.17
  -6   0   2   45.05    1.11
   6   0  -2   45.31    1.14
  -6   0   2   46.31    1.15
  -6   0   2   46.33    1.17
  -6   0   2   45.56    1.16
  -6   0   1   -0.01    0.03
   6   0  -1    0.00    0.02
   6   0  -1   -0.04    0.02
   6   0  -1   -0.04    0.02
   6   0  -1   -0.05    0.02
  -6   0   1   -0.02    0.03
  -6   0   0  263.42    6.18
   6   0   0  244.59    6.10
   6   0   0  245.22    6.22
   6   0   0  247.34    6.08
   6   0   0  241.25    6.08
   6   0   0  243.72    6.09
   6   0   0  253.66    6.07
   6   0   1    0.00    0.03
   6   0   1   -0.10    0.03
   6   0   1   -0.06    0.03
  -6   0  -1   -0.13    0.02
   6   0   1   -0.10    0.03
   6   0   2   34.59    0.92
   6   0   2   35.43    0.92
   6   0   2   34.55    0.92
   6   0   2   34.00    0.91
   6   0   2   35.14    0.92
   6   0   3   -0.04    0.03
   6   0   3   -0.01    0.03
   6   0   3   -0.01    0.03
   6   0   3   -0.01    0.02
   6   0   3   -0.03    0.03
   6   0   4    0.09    0.06
  -6   0  -4    0.24    0.05
   6   0   4    0.22    0.05
  -6   0  -4    0.18    0.07
   6   0   4    0.28    0.06
   6   0   4    0.17    0.02
   6   0   5    0.00    0.02
  -6   0  -5   -0.01    0.04
  -6   0  -5   -0.06    0.06
   6   0   5    0.03    0.05
   6   0   5   -0.03    0.03
   6   0   5    0.02    0.02
   6   0   5   -0.06    0.04
   6   0   6    2.50    0.18
   6   0   6    2.45    0.20
   6   0   6    2.45    0.12
  -6   0  -6    2.74    0.21
   6   0   7    0.05    0.04
  -6   0  -7   -0.03    0.08
   6   0   7   -0.08    0.06
   6   0   7   -0.05    0.06
   6   0   8   15.37    0.48
  -6   0  -8   15.25    0.61
   6   0   8   15.64    0.62
   6   0   8   15.37    0.60
   6   0   9    0.00    0.04
   6   0   9    0.03    0.10
   6   0   9   -0.05    0.09
  -6   0  -9    0.04    0.11
   6   0  10    2.20    0.17
   6   0  10    2.02    0.26
   6   0  10    2.09    0.25
  -6   0 -10    2.19    0.27
  -6   1  10    2.23    0.20
  -6   1  10    1.55    0.21
   6   1 -10    2.00    0.25
   6  -1 -10    1.57    0.20
  -6  -1  10    1.97    0.23
  -6  -1  10    2.32    0.24
  -6  -1  10    1.72    0.19
   6  -1 -10    2.19    0.26
  -6   1   9    4.14    0.30
   6   1  -9    4.23    0.31
  -6   1   9    4.33    0.26
   6  -1  -9    4.38    0.31
   6  -1  -9    4.00    0.27
  -6  -1   9    4.85    0.29
  -6  -1   9    4.10    0.25
  -6  -1   9    3.87    0.28
  -6   1   8    6.92    0.32
   6   1  -8    6.80    0.37
  -6   1   8    6.86    0.36
   6  -1  -8    6.74    0.33
  -6  -1   8    7.75    0.37
  -6  -1   8    7.42    0.34
   6  -1  -8    7.28    0.38
  -6  -1   8    6.94    0.32
   6   1  -7    1.49    0.14
  -6   1   7    1.48    0.13
   6   1  -7    1.38    0.16
  -6   1   7    1.56    0.16
   6  -1  -7    1.45    0.16
   6  -1  -7    1.28    0.13
  -6  -1   7    1.50    0.14
  -6  -1   7    1.30    0.16
  -6  -1   7    1.24    0.13
   6   1  -6   15.39    0.49
  -6   1   6   15.03    0.47
  -6   1   6   14.07    0.52
   6   1  -6   15.89    0.54
  -6   1   6   15.12    0.48
   6  -1  -6   14.67    0.53
  -6  -1   6   14.89    0.49
  -6  -1   6   15.30    0.52
   6  -1  -6   14.65    0.49
   6  -1  -6   14.68    0.44
  -6  -1   6   14.66    0.49
  -6   1   5    3.61    0.18
  -6   1   5    3.79    0.18
  -6   1   5    3.45    0.20
   6   1  -5    3.80    0.19
   6   1  -5    3.64    0.20
   6   1  -5    3.57    0.17
   6  -1  -5    3.75    0.16
  -6  -1   5    3.64    0.17
   6  -1  -5    3.72    0.18
  -6  -1   5    3.73    0.20
   6  -1  -5    3.53    0.21
   6  -1  -5    3.63    0.17
  -6  -1   5    3.52    0.15
  -6  -1   5    3.84    0.18
   6   1  -4   19.62    0.58
   6   1  -4   19.19    0.56
  -6   1   4   18.57    0.57
   6   1  -4   18.23    0.54
  -6   1   4   18.13    0.56
   6  -1  -4   19.22    0.59
  -6  -1   4   20.12    0.53
   6  -1  -4   19.10    0.54
  -6  -1   4   19.08    0.55
  -6  -1   4   18.29    0.57
   6  -1  -4   18.85    0.53
   6  -1  -4   19.53    0.54
  -6  -1   4   19.29    0.54
   6   1  -3    0.12    0.05
  -6   1   3    0.09    0.04
   6   1  -3    0.19    0.04
  -6   1   3    0.18    0.05
  -6   1   3    0.14    0.05
  -6  -1   3    0.17    0.05
  -6  -1   3    0.27    0.05
  -6  -1   3    0.10    0.05
   6  -1  -3    0.13    0.04
   6  -1  -3    0.05    0.03
   6  -1  -3    0.07    0.05
   6  -1  -3    0.13    0.04
  -6  -1   3    0.18    0.04
  -6   1   2   80.11    1.96
  -6   1   2   80.74    1.97
   6   1  -2   78.18    1.97
   6   1  -2   73.82    1.96
   6   1  -2   80.68    1.97
   6   1  -2   79.69    1.99
  -6   1   2   79.52    1.99
   6  -1  -2   78.01    1.99
  -6  -1   2   78.86    1.99
   6  -1  -2   78.38    1.97
   6  -1  -2   79.01    1.96
   6  -1  -2   78.60    1.93
  -6  -1   2   80.02    1.96
  -6  -1   2   80.95    1.94
  -6   1   1  122.62    3.07
  -6   1   1  124.93    3.03
   6   1  -1  121.05    3.06
   6   1  -1  124.10    3.03
  -6   1   1  120.63    3.03
   6   1  -1  127.77    3.03
   6   1  -1  127.15    3.06
   6  -1  -1  123.89    3.03
  -6  -1   1  120.24    3.06
  -6  -1   1  127.42    3.04
   6  -1  -1  130.10    3.07
   6  -1  -1  124.09    3.03
   6  -1  -1  122.26    3.06
  -6   1   0  108.53    2.57
   6   1   0  101.60    2.57
  -6   1   0  107.77    2.62
   6   1   0  106.13    2.61
   6   1   0  106.15    2.62
   6   1   0  104.12    2.57
   6   1   0  103.79    2.57
   6  -1   0  108.05    2.57
   6  -1   0  106.84    2.57
  -6  -1   0  101.78    2.61
   6  -1   0  106.69    2.61
  -6  -1   0  109.85    2.58
   6  -1   0  104.03    2.57
   6  -1   0  102.74    2.62
  -6   1  -1  174.09    4.00
   6   1   1  165.78    3.98
   6   1   1  157.44    3.98
   6   1   1  166.57    4.01
   6   1   1  161.48    4.02
  -6   1  -1  153.66    4.01
   6   1   1  163.10    4.01
   6   1   1  158.72    4.02
   6  -1   1  163.56    4.02
   6  -1   1  166.71    3.99
   6  -1   1  165.41    4.00
  -6  -1  -1  165.69    4.05
   6  -1   1  161.45    4.03
  -6  -1  -1  172.85    4.02
   6  -1   1  162.06    4.01
   6   1   2   39.40    1.02
   6   1   2   39.30    1.02
   6   1   2   39.26    1.05
   6   1   2   38.88    0.96
   6   1   2   38.74    0.97
  -6   1  -2   42.62    1.03
   6   1   2   38.48    1.05
   6  -1   2   40.00    1.06
   6  -1   2   39.47    1.03
   6  -1   2   38.78    0.97
   6  -1   2   39.26    1.01
   6  -1   2   38.20    0.97
   6  -1   2   39.59    1.05
  -6  -1  -2   42.59    1.05
   6   1   3   53.41    1.43
   6   1   3   54.36    1.38
   6   1   3   54.72    1.32
   6   1   3   53.33    1.41
   6   1   3   54.44    1.32
  -6   1  -3   54.17    1.38
  -6   1  -3   55.78    1.42
   6  -1   3   54.37    1.33
  -6  -1  -3   52.77    1.42
   6  -1   3   54.36    1.44
   6  -1   3   53.49    1.33
  -6  -1  -3   57.67    1.41
   6  -1   3   53.54    1.41
   6  -1   3   54.86    1.39
   6   1   4   35.77    1.00
  -6   1  -4   38.72    0.97
  -6   1  -4   38.74    1.01
   6   1   4   36.55    0.93
   6   1   4   37.20    0.97
   6   1   4   37.93    0.92
   6   1   4   35.93    1.03
   6  -1   4   35.50    1.03
   6  -1   4   36.10    0.93
   6  -1   4   37.19    0.93
   6  -1   4   36.67    1.05
   6  -1   4   37.50    1.00
  -6  -1  -4   38.30    1.02
   6   1   5   15.71    0.44
  -6   1  -5   16.02    0.46
   6   1   5   15.14    0.53
   6   1   5   15.21    0.54
   6   1   5   15.38    0.43
   6   1   5   15.26    0.49
  -6   1  -5   16.27    0.51
  -6   1  -5   16.86    0.56
  -6  -1  -5   17.31    0.54
  -6  -1  -5   17.21    0.47
   6  -1   5   15.80    0.51
   6  -1   5   15.13    0.53
   6  -1   5   15.14    0.45
   6   1   6    1.37    0.15
  -6   1  -6    0.86    0.15
   6   1   6    0.79    0.12
  -6   1  -6    0.80    0.11
   6   1   6    0.63    0.10
   6   1   6    0.82    0.07
   6  -1   6    0.90    0.12
   6  -1   6    0.66    0.13
  -6  -1  -6    0.70    0.12
   6  -1   6    0.71    0.08
   6   1   7    4.67    0.19
   6   1   7    4.27    0.27
  -6   1  -7    4.33    0.27
  -6   1  -7    4.74    0.30
   6   1   7    4.84    0.29
   6  -1   7    4.23    0.25
   6  -1   7    4.37    0.20
   6  -1   7    4.51    0.29
  -6  -1  -7    4.65    0.28
  -6  -1  -7    4.73    0.28
   6   1   8    7.52    0.39
  -6   1  -8    7.34    0.39
   6   1   8    6.86    0.28
   6   1   8    7.00    0.39
   6  -1   8    7.03    0.28
   6  -1   8    7.18    0.39
   6  -1   8    7.43    0.36
  -6  -1  -8    7.16    0.38
  -6  -1  -8    7.37    0.39
  -6   1  -9    0.56    0.16
   6   1   9    0.65    0.10
   6   1   9    0.67    0.16
   6  -1   9    0.60    0.10
  -6  -1  -9    0.58    0.15
  -6  -1  -9    0.43    0.15
   6  -1   9    0.35    0.12
   6  -1   9    0.74    0.18
  -6  -1 -10   -0.03    0.11
  -6   2  10    5.41    0.31
  -6   2  10    5.34    0.36
   6   2 -10    4.80    0.36
   6  -2 -10    4.92    0.35
  -6  -2  10    4.92    0.31
  -6  -2  10    4.92    0.34
  -6  -2  10    4.88    0.33
   6  -2 -10    4.61    0.31
   6   2  -9    5.83    0.36
  -6   2   9    6.38    0.38
  -6   2   9    6.56    0.33
  -6  -2   9    6.45    0.37
   6  -2  -9    5.83    0.32
   6  -2  -9    6.60    0.38
  -6  -2   9    6.78    0.33
  -6  -2   9    5.83    0.33
  -6   2   8    1.58    0.19
  -6   2   8    1.74    0.16
   6   2  -8    1.52    0.16
   6   2  -8    2.01    0.21
  -6  -2   8    1.72    0.17
   6  -2  -8    1.51    0.19
   6  -2  -8    1.97    0.18
  -6  -2   8    1.48    0.17
  -6  -2   8    1.93    0.19
   6   2  -7    0.24    0.09
  -6   2   7    0.06    0.05
  -6   2   7   -0.01    0.07
  -6   2   7    0.01    0.06
   6  -2  -7    0.05    0.06
  -6  -2   7    0.03    0.06
  -6  -2   7    0.00    0.06
  -6  -2   7    0.06    0.07
   6  -2  -7   -0.01    0.07
  -6   2   6    2.15    0.16
  -6   2   6    2.46    0.18
   6   2  -6    2.06    0.16
  -6   2   6    2.45    0.16
   6   2  -6    2.39    0.18
   6  -2  -6    2.35    0.16
  -6  -2   6    2.12    0.16
  -6  -2   6    1.91    0.16
  -6  -2   6    2.10    0.15
   6  -2  -6    2.27    0.19
   6   2  -5   35.17    1.02
  -6   2   5   36.51    1.02
   6   2  -5   36.07    1.02
   6   2  -5   36.30    0.97
  -6   2   5   34.83    1.00
  -6  -2   5   35.69    0.99
   6  -2  -5   35.56    0.93
  -6  -2   5   36.61    1.00
   6  -2  -5   36.42    1.11
   6  -2  -5   36.63    0.99
  -6  -2   5   37.00    0.94
  -6  -2   5   35.38    1.02
   6  -2  -5   35.97    1.04
   6   2  -4    8.13    0.28
   6   2  -4    8.24    0.32
  -6   2   4    8.12    0.29
  -6   2   4    8.34    0.30
  -6   2   4    7.81    0.31
   6   2  -4    7.78    0.30
   6  -2  -4    7.71    0.32
   6  -2  -4    8.15    0.26
  -6  -2   4    8.46    0.30
   6  -2  -4    8.25    0.28
  -6  -2   4    8.30    0.31
  -6  -2   4    7.65    0.26
   6  -2  -4    7.73    0.28
  -6  -2   4    8.09    0.28
   6   2  -3   94.18    2.36
   6   2  -3   95.68    2.37
   6   2  -3   98.58    2.38
  -6   2   3   93.15    2.41
  -6   2   3   97.20    2.38
  -6   2   3   94.03    2.38
   6   2  -3   95.68    2.41
   6  -2  -3   96.13    2.37
  -6  -2   3   98.26    2.40
   6  -2  -3   91.56    2.41
  -6  -2   3   95.73    2.37
  -6  -2   3   95.56    2.38
   6  -2  -3   89.77    2.36
   6  -2  -3   96.41    2.36
  -6   2   2   49.86    1.33
   6   2  -2   49.40    1.29
   6   2  -2   51.68    1.30
   6   2  -2   51.42    1.33
   6   2  -2   50.62    1.28
  -6   2   2   50.57    1.28
  -6   2   2   50.67    1.29
  -6  -2   2   51.32    1.29
  -6  -2   2   49.10    1.32
   6  -2  -2   49.84    1.29
   6  -2  -2   49.90    1.28
   6  -2  -2   50.91    1.29
   6  -2  -2   52.97    1.34
  -6  -2   2   50.74    1.30
   6   2  -1  132.27    3.34
  -6   2   1  137.24    3.35
   6   2  -1  135.51    3.29
  -6   2   1  135.13    3.31
   6   2  -1  136.97    3.31
   6   2  -1  136.63    3.35
  -6   2   1  135.50    3.29
   6  -2  -1  134.61    3.31
  -6  -2   1  134.97    3.31
   6  -2  -1  136.62    3.31
   6  -2  -1  128.91    3.35
  -6  -2   1  133.16    3.31
   6  -2  -1  137.95    3.33
  -6  -2   1  137.36    3.35
   6   2   0   38.61    1.02
   6   2   0   37.77    0.99
   6   2   0   38.33    0.99
  -6   2   0   40.60    1.03
  -6   2   0   37.95    0.95
   6   2   0   37.35    1.03
   6  -2   0   38.71    1.04
   6  -2   0   38.06    1.00
   6  -2   0   39.45    1.03
   6  -2   0   38.59    0.99
  -6  -2   0   39.99    1.04
  -6  -2   0   39.70    1.01
  -6   2  -1   36.71    1.02
   6   2   1   37.37    0.98
  -6   2  -1   39.74    1.01
   6   2   1   37.78    0.98
   6   2   1   38.00    1.00
   6   2   1   38.44    1.03
  -6  -2  -1   38.85    1.03
   6  -2   1   39.07    1.01
   6  -2   1   37.19    1.04
   6  -2   1   38.71    0.98
  -6  -2  -1   40.22    1.01
   6  -2   1   38.73    0.98
   6   2   2   50.07    1.28
  -6   2  -2   49.66    1.32
   6   2   2   48.17    1.25
  -6   2  -2   54.24    1.29
   6   2   2   48.63    1.32
   6   2   2   49.93    1.25
   6   2   2   48.31    1.32
  -6  -2  -2   53.01    1.26
  -6  -2  -2   52.71    1.31
   6  -2   2   48.91    1.33
   6  -2   2   49.86    1.25
   6  -2   2   47.28    1.23
   6  -2   2   49.74    1.30
   6  -2   2   49.01    1.25
   6   2   3   10.23    0.36
   6   2   3    9.79    0.29
   6   2   3   10.37    0.37
  -6   2  -3    9.58    0.35
  -6   2  -3   11.11    0.32
   6   2   3    9.46    0.29
   6   2   3   10.06    0.31
  -6  -2  -3   10.14    0.35
   6  -2   3    9.58    0.37
   6  -2   3    9.97    0.30
   6  -2   3    9.68    0.30
   6  -2   3   10.16    0.30
   6  -2   3    9.54    0.35
  -6  -2  -3   10.08    0.32
   6   2   4   19.42    0.63
   6   2   4   19.48    0.54
   6   2   4   19.67    0.53
   6   2   4   19.69    0.53
   6   2   4   18.71    0.60
  -6   2  -4   19.97    0.61
  -6   2  -4   20.12    0.55
  -6  -2  -4   19.50    0.62
  -6  -2  -4   20.56    0.58
   6  -2   4   19.24    0.54
   6  -2   4   18.83    0.63
   6  -2   4   19.93    0.56
   6  -2   4   19.28    0.61
   6   2   5   18.35    0.63
   6   2   5   19.05    0.52
   6   2   5   18.86    0.59
   6  -2   5   17.79    0.63
   6  -2   5   18.51    0.56
  -6  -2  -5   18.93    0.59
  -6  -2  -5   18.82    0.62
   6  -2   5   18.60    0.53
   6  -2   5   18.21    0.61
  -6   2  -6    1.11    0.14
   6   2   6    1.01    0.15
  -6   2  -6    1.11    0.15
   6   2   6    1.10    0.13
   6   2   6    1.06    0.09
  -6  -2  -6    1.15    0.15
   6  -2   6    1.24    0.12
   6  -2   6    1.09    0.14
  -6  -2  -6    1.29    0.14
   6  -2   6    0.95    0.10
   6   2   7   15.54    0.60
   6   2   7   15.39    0.47
  -6   2  -7   13.97    0.59
  -6   2  -7   15.25    0.54
   6  -2   7   15.88    0.59
   6  -2   7   15.09    0.48
  -6  -2  -7   14.07    0.57
  -6  -2  -7   15.03    0.55
   6   2   8    1.26    0.19
   6   2   8    1.47    0.12
  -6   2  -8    1.23    0.19
   6  -2   8    1.61    0.13
  -6  -2  -8    1.32    0.19
  -6  -2  -8    1.57    0.19
   6  -2   8    1.74    0.21
   6   2   9    2.82    0.27
  -6   2  -9    3.16    0.29
   6   2   9    2.73    0.18
  -6  -2  -9    2.32    0.25
   6  -2   9    2.51    0.18
  -6  -2  -9    2.78    0.26
   6  -2   9    2.41    0.26
  -6   3  10    3.43    0.30
   6   3 -10    3.60    0.32
  -6   3  10    3.28    0.32
  -6  -3  10    3.01    0.28
   6  -3 -10    3.02    0.26
   6  -3 -10    3.43    0.31
  -6  -3  10    3.56    0.28
  -6   3   9    7.82    0.37
  -6   3   9    7.74    0.42
   6   3  -9    7.39    0.42
   6   3  -9    7.08    0.38
   6  -3  -9    7.62    0.43
   6  -3  -9    6.91    0.37
  -6  -3   9    7.52    0.38
  -6  -3   9    7.18    0.39
  -6  -3   9    7.82    0.39
   6   3  -8    8.62    0.39
   6   3  -8    7.85    0.41
  -6   3   8    8.19    0.39
  -6   3   8    7.94    0.36
  -6   3   8    7.68    0.40
  -6  -3   8    8.10    0.40
  -6  -3   8    8.10    0.37
   6  -3  -8    7.89    0.42
  -6  -3   8    8.15    0.38
   6  -3  -8    8.25    0.38
  -6   3   7   27.15    0.84
  -6   3   7   27.12    0.82
  -6   3   7   26.88    0.87
   6   3  -7   27.39    0.86
   6   3  -7   25.59    0.86
  -6  -3   7   26.75    0.84
   6  -3  -7   28.50    0.89
  -6  -3   7   27.07    0.83
  -6  -3   7   26.14    0.85
   6  -3  -7   27.05    0.84
  -6   3   6    9.29    0.40
   6   3  -6   10.07    0.41
  -6   3   6    9.55    0.40
  -6   3   6    9.79    0.38
   6   3  -6   10.04    0.41
  -6  -3   6    9.62    0.38
   6  -3  -6    9.40    0.41
  -6  -3   6    9.92    0.38
   6  -3  -6   10.00    0.39
  -6  -3   6    9.14    0.39
   6   3  -5   24.33    0.77
  -6   3   5   25.99    0.78
   6   3  -5   20.59    0.74
  -6   3   5   26.02    0.76
  -6   3   5   26.47    0.75
  -6  -3   5   26.16    0.75
   6  -3  -5   23.98    0.78
  -6  -3   5   26.65    0.75
   6  -3  -5   24.71    0.75
  -6  -3   5   25.94    0.76
  -6   3   4    8.76    0.35
  -6   3   4    8.85    0.32
  -6   3   4    8.37    0.32
   6   3  -4    8.70    0.31
   6   3  -4    8.80    0.29
   6   3  -4    8.80    0.32
  -6   3   4    8.12    0.27
   6   3  -4    9.10    0.35
  -6  -3   4    9.09    0.33
  -6  -3   4    8.73    0.34
  -6  -3   4    8.49    0.32
   6  -3  -4    8.35    0.32
   6  -3  -4    8.70    0.31
   6  -3  -4    8.25    0.35
  -6   3   3    0.67    0.08
   6   3  -3    0.71    0.11
   6   3  -3    0.49    0.07
  -6   3   3    0.56    0.07
   6   3  -3    0.49    0.07
  -6   3   3    0.60    0.08
   6   3  -3    0.48    0.07
  -6   3   3    0.57    0.10
  -6  -3   3    0.58    0.08
   6  -3  -3    0.52    0.08
   6  -3  -3    0.56    0.07
  -6  -3   3    0.62    0.09
   6  -3  -3    0.63    0.09
  -6  -3   3    0.52    0.09
  -6   3   2   12.79    0.39
  -6   3   2   12.30    0.37
   6   3  -2   12.11    0.36
   6   3  -2   12.60    0.40
  -6   3   2   12.36    0.43
   6   3  -2   12.66    0.39
   6   3  -2   12.08    0.42
  -6   3   2   12.80    0.39
  -6  -3   2   12.37    0.41
   6  -3  -2   13.05    0.40
   6  -3  -2   12.41    0.43
   6  -3  -2   12.51    0.39
  -6  -3   2   12.92    0.40
  -6  -3   2   12.18    0.39
  -6   3   1   18.28    0.54
   6   3  -1   18.79    0.53
   6   3  -1   17.85    0.55
   6   3  -1   16.87    0.45
   6   3  -1   17.97    0.55
  -6   3   1   17.34    0.55
  -6   3   1   18.25    0.48
  -6   3   1   18.42    0.52
   6  -3  -1   18.59    0.53
  -6  -3   1   18.03    0.53
   6  -3  -1   18.02    0.52
  -6  -3   1   18.72    0.52
  -6  -3   1   18.06    0.55
   6  -3  -1   18.67    0.56
   6   3   0    1.90    0.13
  -6   3   0    1.77    0.13
  -6   3   0    1.77    0.10
   6   3   0    1.88    0.12
  -6   3   0    1.92    0.13
   6   3   0    1.73    0.11
  -6  -3   0    1.85    0.13
   6  -3   0    1.74    0.11
   6  -3   0    1.81    0.14
  -6  -3   0    1.74    0.12
   6  -3   0    1.77    0.11
   6   3   1   17.57    0.51
  -6   3  -1   18.30    0.56
   6   3   1   18.31    0.53
   6   3   1   17.48    0.56
   6   3   1   18.07    0.51
  -6   3  -1   18.78    0.54
   6  -3   1   17.81    0.57
   6  -3   1   17.59    0.51
  -6  -3  -1   18.34    0.55
  -6  -3  -1   16.84    0.53
   6  -3   1   17.91    0.54
   6   3   2    3.39    0.20
  -6   3  -2    3.73    0.20
   6   3   2    3.91    0.16
   6   3   2    3.79    0.20
   6   3   2    3.96    0.17
  -6   3  -2    3.99    0.18
   6  -3   2    3.78    0.21
  -6  -3  -2    3.83    0.20
   6  -3   2    3.74    0.19
  -6  -3  -2    3.95    0.13
   6  -3   2    3.86    0.17
   6   3   3   56.81    1.44
  -6   3  -3   58.24    1.47
   6   3   3   54.89    1.45
   6   3   3   56.00    1.53
   6   3   3   57.53    1.54
  -6   3  -3   56.17    1.52
   6  -3   3   55.61    1.46
   6  -3   3   55.94    1.51
  -6  -3  -3   59.74    1.44
  -6  -3  -3   56.81    1.52
   6  -3   3   57.16    1.55
   6   3   4   83.39    2.13
   6   3   4   76.45    2.14
   6   3   4   80.10    2.04
  -6   3  -4   82.50    2.13
   6  -3   4   78.75    2.05
   6  -3   4   80.36    2.12
  -6  -3  -4   83.86    2.06
   6  -3   4   81.01    2.15
  -6  -3  -4   83.40    2.13
  -6   3  -5   16.72    0.57
   6   3   5   15.83    0.49
   6   3   5   15.53    0.56
   6   3   5   15.25    0.58
   6  -3   5   15.76    0.59
   6  -3   5   16.45    0.58
  -6  -3  -5   17.14    0.53
   6  -3   5   16.87    0.50
  -6  -3  -5   15.79    0.57
   6   3   6   14.05    0.44
   6   3   6   14.01    0.55
  -6   3  -6   14.59    0.53
   6   3   6   14.12    0.52
  -6   3  -6   12.32    0.54
   6  -3   6   13.38    0.53
  -6  -3  -6   14.52    0.55
   6   3   7    6.91    0.37
  -6   3  -7    7.00    0.39
  -6   3  -7    6.79    0.34
   6   3   7    6.53    0.33
   6   3   7    6.50    0.27
  -6  -3  -7    6.65    0.36
   6  -3   7    6.72    0.29
   6  -3   7    6.74    0.37
  -6   3  -8    0.49    0.13
  -6   3  -8    0.75    0.18
   6   3   8    0.57    0.10
   6   3   8    0.64    0.15
  -6  -3  -8    0.70    0.16
   6  -3   8    0.52    0.14
   6  -3   8    0.72    0.11
   6   3   9    4.51    0.25
   6   3   9    4.83    0.35
  -6   3  -9    4.56    0.36
   6  -3   9    4.90    0.35
   6  -3   9    4.46    0.26
  -6  -3  -9    5.33    0.36
   6   4  -9    0.06    0.10
  -6   4   9    0.26    0.12
   6   4  -9    0.13    0.11
   6  -4  -9    0.24    0.12
  -6  -4   9    0.32    0.13
  -6  -4   9    0.15    0.10
   6  -4  -9    0.32    0.13
  -6   4   8    2.73    0.23
  -6   4   8    2.84    0.24
   6   4  -8    2.82    0.24
  -6   4   8    2.65    0.24
   6   4  -8    3.21    0.27
   6  -4  -8    2.94    0.23
   6  -4  -8    2.94    0.26
  -6  -4   8    2.74    0.23
  -6  -4   8    2.91    0.25
   6   4  -7    0.34    0.11
   6   4  -7    0.61    0.14
  -6   4   7    0.48    0.12
  -6   4   7    0.36    0.10
  -6   4   7    0.45    0.12
   6  -4  -7    0.56    0.14
  -6  -4   7    0.63    0.12
  -6  -4   7    0.68    0.13
   6  -4  -7    0.43    0.11
   6   4  -6    7.99    0.38
  -6   4   6    8.16    0.35
  -6   4   6    8.24    0.38
   6   4  -6    6.57    0.34
  -6   4   6    8.12    0.36
  -6  -4   6    8.48    0.40
   6  -4  -6    8.03    0.36
  -6  -4   6    8.32    0.36
  -6  -4   6    7.56    0.35
   6  -4  -6    8.28    0.38
  -6   4   5    5.17    0.30
   6   4  -5    5.63    0.30
  -6   4   5    5.89    0.27
  -6   4   5    5.35    0.27
   6   4  -5    5.47    0.27
   6  -4  -5    5.32    0.29
  -6  -4   5    5.65    0.28
   6  -4  -5    5.70    0.28
  -6  -4   5    5.67    0.28
  -6  -4   5    5.24    0.26
   6   4  -4   21.42    0.70
  -6   4   4   20.66    0.65
  -6   4   4   20.68    0.69
  -6   4   4   21.47    0.64
   6   4  -4   20.86    0.63
   6   4  -4   21.14    0.61
  -6  -4   4   20.96    0.66
   6  -4  -4   21.19    0.68
  -6  -4   4   21.05    0.66
  -6  -4   4   22.31    0.67
   6  -4  -4   20.39    0.66
  -6   4   3   31.78    0.88
   6   4  -3   34.04    0.90
   6   4  -3   33.18    0.91
   6   4  -3   31.92    0.96
  -6   4   3   32.83    0.89
  -6   4   3   31.09    0.95
   6   4  -3   32.50    0.88
  -6   4   3   32.97    0.91
   6  -4  -3   32.54    0.92
  -6  -4   3   30.80    0.98
   6  -4  -3   32.54    0.95
  -6  -4   3   32.33    0.93
   6  -4  -3   32.57    0.91
  -6  -4   3   32.61    0.92
  -6   4   2    7.90    0.33
   6   4  -2    7.76    0.30
  -6   4   2    8.08    0.26
   6   4  -2    7.78    0.30
   6   4  -2    8.19    0.34
  -6   4   2    7.52    0.29
  -6   4   2    7.71    0.29
  -6  -4   2    7.45    0.31
  -6  -4   2    7.90    0.31
   6  -4  -2    7.95    0.31
   6  -4  -2    7.27    0.32
   6  -4  -2    7.97    0.30
  -6   4   1   53.70    1.49
   6   4  -1   56.58    1.45
   6   4  -1   58.38    1.49
   6   4  -1   55.40    1.47
  -6   4   1   54.66    1.46
   6  -4  -1   55.52    1.49
   6  -4  -1   55.66    1.46
   6  -4  -1   54.38    1.44
  -6  -4   1   54.03    1.47
  -6  -4   1   54.41    1.46
   6   4   0    1.40    0.13
  -6   4   0    1.06    0.12
  -6   4   0    1.18    0.13
   6   4   0    1.17    0.12
   6   4   0    1.24    0.11
   6  -4   0    1.04    0.11
  -6  -4   0    0.88    0.11
   6  -4   0    1.29    0.13
  -6  -4   0    1.09    0.11
   6  -4   0    1.08    0.10
  -6   4  -1    1.27    0.13
   6   4   1    1.64    0.12
   6   4   1    1.41    0.11
   6   4   1    1.52    0.14
  -6   4  -1    1.84    0.15
   6  -4   1    1.42    0.12
   6  -4   1    1.50    0.13
  -6  -4  -1    1.66    0.14
  -6  -4  -1    1.36    0.13
   6  -4   1    1.55    0.14
   6   4   2   18.71    0.54
   6   4   2   17.73    0.61
  -6   4  -2   19.30    0.57
  -6   4  -2   18.01    0.60
   6   4   2   18.36    0.55
  -6  -4  -2   17.35    0.59
   6  -4   2   18.42    0.59
   6  -4   2   18.44    0.61
  -6  -4  -2   18.52    0.59
   6  -4   2   17.89    0.55
  -6   4  -3   66.31    1.69
  -6   4  -3   65.69    1.76
   6   4   3   65.18    1.77
   6   4   3   64.61    1.68
   6   4   3   67.03    1.78
   6  -4   3   64.69    1.70
  -6  -4  -3   62.50    1.74
   6  -4   3   65.91    1.78
   6  -4   3   65.82    1.75
   6   4   4   11.98    0.48
   6   4   4   12.18    0.48
   6   4   4   12.01    0.40
  -6   4  -4   11.89    0.47
   6  -4   4   11.88    0.46
   6  -4   4   11.86    0.48
  -6  -4  -4   12.06    0.46
   6  -4   4   11.67    0.41
   6   4   5   15.81    0.57
   6   4   5   15.55    0.59
   6   4   5   14.65    0.48
  -6   4  -5   14.55    0.56
   6  -4   5   14.98    0.50
  -6  -4  -5   14.72    0.56
   6  -4   5   14.98    0.56
   6  -4   5   15.38    0.59
  -6   4  -6    2.07    0.21
   6   4   6    1.95    0.19
  -6   4  -6    1.44    0.19
   6   4   6    1.94    0.15
   6   4   6    2.18    0.21
   6  -4   6    1.76    0.15
  -6  -4  -6    1.95    0.21
   6  -4   6    1.64    0.19
   6  -4   6    2.02    0.19
   6   4   7   14.38    0.61
  -6   4  -7   13.36    0.61
   6   4   7   14.26    0.49
  -6   4  -7   14.38    0.58
   6   4   7   14.46    0.57
   6  -4   7   15.03    0.60
   6  -4   7   14.21    0.51
  -6  -4  -7   13.29    0.57
   6   4   8    3.62    0.31
  -6   4  -8    3.09    0.30
  -6   4  -8    4.39    0.30
   6   4   8    3.95    0.23
   6  -4   8    3.76    0.30
   6  -4   8    3.55    0.23
  -6  -4  -8    3.24    0.28
  -6   5   8    5.10    0.34
   6   5  -8    4.96    0.34
  -6   5   8    5.03    0.33
   6  -5  -8    4.36    0.32
   6  -5  -8    4.42    0.31
  -6  -5   8    4.14    0.30
  -6   5   7   11.92    0.52
  -6   5   7   11.47    0.49
   6   5  -7   11.84    0.53
   6  -5  -7   11.23    0.49
  -6  -5   7   11.14    0.48
   6  -5  -7   11.98    0.52
  -6  -5   7   11.74    0.50
  -6   5   6   11.27    0.46
   6   5  -6   10.94    0.49
  -6   5   6   11.61    0.50
  -6  -5   6   10.66    0.45
   6  -5  -6   11.38    0.47
  -6  -5   6   11.28    0.47
   6  -5  -6   11.05    0.48
   6   5  -5   16.99    0.64
  -6   5   5   18.10    0.60
  -6   5   5   16.84    0.64
   6  -5  -5   17.32    0.61
   6  -5  -5   17.04    0.63
  -6  -5   5   17.48    0.60
  -6  -5   5   18.43    0.62
  -6   5   4    0.54    0.13
  -6   5   4    0.94    0.12
   6   5  -4    0.74    0.14
   6  -5  -4    0.79    0.13
  -6  -5   4    1.04    0.13
  -6  -5   4    0.71    0.12
   6  -5  -4    0.70    0.12
   6   5  -3    4.19    0.22
   6   5  -3    3.98    0.26
  -6   5   3    4.26    0.26
  -6  -5   3    4.01    0.23
   6  -5  -3    4.05    0.23
  -6  -5   3    4.09    0.24
   6  -5  -3    3.91    0.24
   6   5  -2    4.78    0.23
  -6   5   2    4.20    0.25
   6   5  -2    4.34    0.23
  -6   5   2    4.37    0.22
  -6  -5   2    4.08    0.23
   6  -5  -2    4.31    0.24
  -6  -5   2    4.43    0.23
   6  -5  -2    4.52    0.23
   6  -5  -2    4.24    0.24
  -6   5   1    0.17    0.07
   6   5  -1    0.06    0.06
   6   5  -1    0.06    0.06
   6   5  -1   -0.03    0.05
  -6   5   1    0.09    0.08
   6  -5  -1    0.17    0.07
   6  -5  -1    0.05    0.06
  -6  -5   1    0.11    0.06
   6  -5  -1    0.10    0.06
  -6  -5   1    0.29    0.08
   6   5   0    2.76    0.20
  -6   5   0    2.66    0.19
   6   5   0    2.91    0.19
  -6   5   0    2.61    0.19
   6   5   0    3.08    0.18
   6  -5   0    2.92    0.18
   6  -5   0    2.52    0.19
   6  -5   0    2.87    0.18
  -6  -5   0    2.50    0.18
  -6  -5   0    2.68    0.18
  -6   5  -1    0.66    0.12
   6   5   1    0.77    0.13
  -6   5  -1    0.46    0.10
   6   5   1    0.73    0.11
   6   5   1    0.69    0.10
   6  -5   1    0.59    0.11
  -6  -5  -1    0.64    0.11
   6  -5   1    0.80    0.11
   6  -5   1    0.59    0.10
  -6  -5  -1    0.70    0.11
   6   5   2    3.32    0.23
   6   5   2    3.25    0.19
   6   5   2    3.49    0.24
  -6   5  -2    3.37    0.23
  -6   5  -2    3.79    0.21
  -6  -5  -2    3.44    0.22
   6  -5   2    3.45    0.22
  -6  -5  -2    3.80    0.23
   6  -5   2    3.79    0.21
   6  -5   2    3.35    0.23
  -6   5  -3    8.13    0.37
   6   5   3    7.80    0.37
   6   5   3    7.79    0.31
   6   5   3    7.37    0.37
   6  -5   3    7.65    0.35
   6  -5   3    7.71    0.37
  -6  -5  -3    7.24    0.35
  -6  -5  -3    6.76    0.34
   6  -5   3    8.00    0.33
   6   5   4    2.16    0.21
   6   5   4    2.21    0.17
   6   5   4    1.99    0.20
  -6   5  -4    2.37    0.22
   6  -5   4    2.60    0.22
   6  -5   4    2.50    0.20
   6  -5   4    2.36    0.18
  -6  -5  -4    2.57    0.21
   6   5   5    3.25    0.20
   6   5   5    3.43    0.26
   6   5   5    2.97    0.25
  -6   5  -5    2.74    0.24
   6  -5   5    3.26    0.26
   6  -5   5    2.77    0.22
   6  -5   5    2.61    0.20
  -6  -5  -5    2.97    0.23
   6   5   6   11.86    0.52
   6   5   6   11.75    0.53
  -6   5  -6   12.23    0.56
  -6   5  -6   11.91    0.52
   6   5   6   11.75    0.44
   6  -5   6   11.52    0.54
   6  -5   6   12.01    0.52
  -6  -5  -6   11.33    0.51
   6  -5   6   11.27    0.46
   6   5   7    7.58    0.35
  -6   5  -7    7.67    0.45
   6   5   7    7.69    0.41
   6   5   7    7.60    0.43
  -6   5  -7    7.99    0.43
   6  -5   7    8.32    0.44
  -6  -5  -7    7.21    0.41
   6  -5   7    7.93    0.37
   6   6  -7    4.25    0.33
  -6   6   7    3.40    0.30
   6  -6  -7    3.37    0.28
   6  -6  -7    4.27    0.31
  -6  -6   7    4.06    0.30
   6   6  -6    5.28    0.35
  -6   6   6    4.77    0.33
   6  -6  -6    4.63    0.30
   6  -6  -6    4.01    0.29
  -6  -6   6    4.97    0.31
   6   6  -5   11.24    0.52
  -6   6   5   12.15    0.54
   6  -6  -5   12.69    0.52
  -6  -6   5   13.03    0.52
   6  -6  -5   12.43    0.51
  -6   6   4    1.04    0.18
   6   6  -4    1.02    0.18
   6  -6  -4    1.10    0.16
   6  -6  -4    0.87    0.15
  -6  -6   4    1.03    0.14
  -6  -6   4    1.31    0.17
  -6   6   3    2.99    0.25
   6   6  -3    2.99    0.24
   6   6  -3    3.24    0.22
   6  -6  -3    3.29    0.23
  -6  -6   3    2.79    0.20
  -6  -6   3    2.87    0.21
   6  -6  -3    3.03    0.23
  -6   6   2    4.22    0.24
   6   6  -2    4.03    0.27
  -6   6   2    4.40    0.29
   6   6  -2    4.69    0.26
   6  -6  -2    4.30    0.26
   6  -6  -2    4.37    0.26
  -6  -6   2    4.38    0.26
  -6  -6   2    4.35    0.24
   6   6  -1    1.80    0.16
  -6   6   1    1.60    0.18
  -6   6   1    1.86    0.17
   6   6  -1    2.11    0.19
   6   6  -1    2.11    0.19
   6  -6  -1    1.74    0.17
  -6  -6   1    1.68    0.17
  -6  -6   1    1.83    0.16
   6  -6  -1    2.07    0.19
  -6   6   0    0.23    0.09
   6   6   0    0.15    0.08
   6   6   0    0.14    0.08
   6   6   0    0.23    0.08
  -6   6   0    0.14    0.09
   6  -6   0    0.08    0.07
  -6  -6   0    0.12    0.08
  -6  -6   0    0.23    0.08
   6  -6   0    0.07    0.07
   6  -6   0    0.17    0.08
   6   6   1    0.01    0.07
   6   6   1   -0.06    0.05
  -6   6  -1   -0.02    0.07
   6   6   1    0.05    0.06
  -6   6  -1    0.02    0.07
   6  -6   1    0.00    0.06
  -6  -6  -1    0.08    0.08
  -6  -6  -1   -0.03    0.06
   6  -6   1    0.07    0.08
   6  -6   1   -0.02    0.06
  -6   6  -2    1.61    0.19
  -6   6  -2    2.18    0.18
   6   6   2    1.75    0.19
   6   6   2    2.07    0.17
   6  -6   2    1.95    0.17
   6  -6   2    2.05    0.19
   6  -6   2    1.96    0.19
  -6  -6  -2    1.76    0.18
  -6  -6  -2    1.83    0.19
  -6   6  -3    6.40    0.35
   6   6   3    6.79    0.37
   6   6   3    7.22    0.33
   6  -6   3    6.63    0.35
  -6  -6  -3    7.50    0.36
  -6  -6  -3    6.32    0.35
   6  -6   3    6.74    0.37
   6  -6   3    7.40    0.34
   6   6   4    1.15    0.18
   6   6   4    0.79    0.13
  -6   6  -4    0.87    0.16
   6  -6   4    0.97    0.17
   6  -6   4    1.20    0.17
  -6  -6  -4    1.15    0.18
  -6  -6  -4    0.75    0.15
   6  -6   4    0.66    0.14
   6   6   5    1.86    0.18
   6   6   5    1.39    0.20
   6   6   5    1.41    0.20
  -6   6  -5    2.14    0.23
  -6  -6  -5    1.32    0.20
   6  -6   5    1.58    0.18
   6  -6   5    1.68    0.22
   6  -6   5    1.81    0.20
   6   6   6    1.04    0.20
  -6   6  -6    1.28    0.21
   6   6   6    1.16    0.16
  -6   6  -6    1.15    0.21
   6   6   6    1.34    0.20
  -6  -6  -6    1.52    0.22
   6  -6   6    1.05    0.20
   6  -6   6    0.99    0.17
   6  -6   6    1.29    0.18
   6   7  -6    1.00    0.20
  -6   7   6    0.96    0.20
  -6  -7   6    0.82    0.17
   6  -7  -6    1.18    0.20
  -6   7   5    0.10    0.11
   6   7  -5   -0.02    0.10
   6  -7  -5    0.03    0.09
  -6  -7   5    0.02    0.09
   6   7  -4   -0.01    0.10
  -6   7   4   -0.03    0.09
  -6  -7   4    0.05    0.09
   6  -7  -4    0.01    0.09
   6   7  -3    0.28    0.13
  -6   7   3    0.23    0.11
  -6  -7   3    0.10    0.09
   6  -7  -3    0.40    0.12
   6   7  -2    0.03    0.10
  -6   7   2    0.20    0.11
   6   7  -2    0.27    0.11
  -6  -7   2    0.12    0.09
   6  -7  -2    0.11    0.09
   6  -7  -2    0.13    0.10
   6   7  -1    1.02    0.17
  -6   7   1    0.72    0.14
   6   7  -1    0.72    0.15
  -6   7   1    0.86    0.16
  -6  -7   1    0.70    0.13
   6  -7  -1    0.77    0.15
  -6  -7   1    0.82    0.15
   6  -7  -1    0.83    0.15
   6   7   0    2.31    0.22
  -6   7   0    2.43    0.22
  -6   7   0    2.27    0.22
   6   7   0    2.41    0.22
  -6  -7   0    1.96    0.19
   6  -7   0    2.52    0.22
  -6  -7   0    2.24    0.21
   6  -7   0    2.01    0.21
   6   7   1    0.05    0.09
  -6   7  -1   -0.03    0.08
  -6   7  -1    0.05    0.08
   6   7   1   -0.08    0.07
   6  -7   1   -0.01    0.08
   6  -7   1   -0.06    0.06
  -6  -7  -1   -0.07    0.06
  -6  -7  -1   -0.01    0.08
   6   7   2   11.02    0.46
  -6   7  -2   10.19    0.48
   6   7   2   10.79    0.50
   6  -7   2   11.07    0.49
  -6  -7  -2   10.77    0.47
   6  -7   2   10.66    0.49
  -6  -7  -2   11.48    0.50
  -6   7  -3    0.51    0.15
   6   7   3    0.74    0.17
   6   7   3    0.88    0.15
   6  -7   3    1.09    0.17
  -6  -7  -3    0.57    0.15
   6  -7   3    0.53    0.13
   6  -7   3    0.67    0.16
  -6  -7  -3    0.52    0.15
   6   7   4    6.91    0.35
  -6   7  -4    6.91    0.40
   6   7   4    7.19    0.42
   6  -7   4    7.09    0.41
  -6  -7  -4    6.55    0.37
   6  -7   4    6.45    0.38
   6  -7   4    7.01    0.37
  -6  -7  -4    6.49    0.39
   6   7   5    4.18    0.33
   6   7   5    3.81    0.27
  -6   7  -5    3.75    0.33
   6  -7   5    3.83    0.32
   6  -7   5    4.03    0.29
   6  -7   5    4.73    0.33
  -6  -7  -5    3.99    0.31
  -6  -7  -5    3.90    0.31
   6   8  -3    1.46    0.22
  -6   8   3    1.26    0.22
  -6  -8   3    1.26    0.20
   6  -8  -3    1.29    0.20
   6   8  -2   17.34    0.70
  -6   8   2   18.59    0.74
   6  -8  -2   17.72    0.70
  -6  -8   2   17.95    0.71
   6   8  -1    0.85    0.17
   6   8  -1    0.64    0.16
  -6   8   1    0.59    0.16
   6  -8  -1    0.85    0.17
  -6  -8   1    0.82    0.17
   6   8   0    2.40    0.25
  -6   8   0    3.06    0.28
  -6   8   0    3.04    0.27
   6  -8   0    2.74    0.25
  -6  -8   0    2.63    0.26
  -6   8  -1    0.53    0.15
   6   8   1    0.86    0.18
  -6  -8  -1    0.68    0.16
   6  -8   1    0.77    0.16
   6   8   2    0.52    0.15
  -6   8  -2    0.28    0.14
   6  -8   2    0.37    0.13
  -6  -8  -2    0.34    0.13
   7   0 -10    9.29    0.50
  -7   0  10   10.12    0.46
  -7   0  10    9.89    0.44
  -7   0  10    9.04    0.48
   7   0  -9    0.06    0.09
  -7   0   9   -0.01    0.07
  -7   0   9    0.03    0.08
  -7   0   9   -0.08    0.07
  -7   0   8    2.86    0.20
  -7   0   8    3.10    0.24
  -7   0   8    2.75    0.20
   7   0  -8    2.16    0.23
   7   0  -7   -0.04    0.04
  -7   0   7    0.00    0.05
   7   0  -7    0.09    0.09
  -7   0   7    0.01    0.06
  -7   0   7   -0.02    0.05
  -7   0   6    1.35    0.12
   7   0  -6    1.35    0.11
  -7   0   6    1.19    0.14
  -7   0   6    1.07    0.12
  -7   0   6    1.08    0.10
   7   0  -6    1.02    0.13
   7   0  -5    0.02    0.04
  -7   0   5    0.04    0.05
   7   0  -5   -0.01    0.03
   7   0  -5    0.04    0.05
  -7   0   5   -0.01    0.04
  -7   0   5    0.01    0.03
  -7   0   5    0.00    0.04
   7   0  -4    9.65    0.35
  -7   0   4    9.37    0.29
  -7   0   4    9.46    0.32
   7   0  -4    9.31    0.32
  -7   0   4    9.14    0.33
   7   0  -4    9.82    0.31
  -7   0   4    9.36    0.31
  -7   0   3    0.05    0.04
  -7   0   3   -0.02    0.03
  -7   0   3    0.01    0.02
   7   0  -3   -0.02    0.03
  -7   0   3    0.01    0.04
   7   0  -3    0.01    0.03
   7   0  -3   -0.03    0.04
  -7   0   2  153.87    3.91
   7   0  -2  154.88    3.84
   7   0  -2  157.14    3.92
   7   0  -2  159.49    3.92
  -7   0   2  172.05    3.93
   7   0  -2  157.73    3.89
  -7   0   2  161.33    3.89
   7   0  -1   -0.29    0.03
  -7   0   1   -0.17    0.04
   7   0  -1   -0.30    0.02
  -7   0   1   -0.30    0.03
   7   0  -1   -0.34    0.03
   7   0  -1   -0.32    0.02
   7   0   0   10.89    0.30
   7   0   0   10.85    0.33
   7   0   0   10.72    0.34
  -7   0   0   11.00    0.33
   7   0   0   10.58    0.30
   7   0   0   10.83    0.34
   7   0   0   10.70    0.29
   7   0   1    0.01    0.01
   7   0   1   -0.03    0.03
   7   0   1   -0.02    0.01
   7   0   1    0.00    0.02
  -7   0  -1   -0.01    0.03
   7   0   1    0.01    0.03
   7   0   1   -0.05    0.02
   7   0   2   25.19    0.72
   7   0   2   25.95    0.72
   7   0   2   26.75    0.73
   7   0   2   27.33    0.72
   7   0   2   26.05    0.72
   7   0   3   -0.01    0.03
   7   0   3    0.00    0.03
   7   0   3   -0.01    0.03
   7   0   3   -0.06    0.03
   7   0   3    0.01    0.03
   7   0   4    8.73    0.33
  -7   0  -4    8.71    0.30
   7   0   4    8.50    0.30
  -7   0  -4    9.54    0.35
   7   0   4    8.13    0.33
   7   0   4    8.07    0.32
   7   0   5    0.04    0.02
   7   0   5   -0.03    0.05
  -7   0  -5   -0.02    0.04
   7   0   5    0.01    0.04
  -7   0  -5    0.07    0.07
   7   0   5    0.06    0.06
   7   0   5    0.02    0.02
   7   0   6   50.39    1.44
   7   0   6   50.39    1.29
  -7   0  -6   52.12    1.44
   7   0   6   50.80    1.42
  -7   0  -6   51.80    1.36
   7   0   7    0.10    0.08
   7   0   7   -0.01    0.03
  -7   0  -7   -0.05    0.08
   7   0   7    0.09    0.08
   7   0   8   22.88    0.81
  -7   0  -8   21.76    0.79
   7   0   8   21.95    0.77
   7   0   8   21.55    0.64
   7   0   9   -0.01    0.04
   7   0   9    0.07    0.09
  -7   0  -9    0.05    0.11
   7   0   9    0.01    0.10
  -7   1  10    0.08    0.10
  -7   1  10    0.13    0.09
   7   1 -10    0.00    0.09
  -7  -1  10    0.08    0.09
   7  -1 -10    0.14    0.11
  -7  -1  10    0.08    0.10
  -7  -1  10   -0.02    0.09
   7  -1 -10    0.13    0.11
  -7   1   9    1.01    0.15
   7   1  -9    1.33    0.20
  -7   1   9    1.06    0.18
   7  -1  -9    1.29    0.20
  -7  -1   9    1.04    0.18
  -7  -1   9    1.44    0.16
  -7  -1   9    1.24    0.16
   7  -1  -9    0.84    0.15
  -7   1   8    2.37    0.18
  -7   1   8    2.42    0.22
   7   1  -8    2.34    0.22
  -7  -1   8    2.29    0.18
  -7  -1   8    2.35    0.21
  -7  -1   8    2.34    0.19
   7  -1  -8    2.13    0.21
   7  -1  -8    2.18    0.18
  -7   1   7    2.27    0.17
  -7   1   7    2.19    0.16
   7   1  -7    2.05    0.19
  -7   1   7    2.40    0.20
   7   1  -7    2.13    0.16
  -7  -1   7    2.45    0.17
  -7  -1   7    2.26    0.17
  -7  -1   7    2.13    0.19
   7  -1  -7    2.40    0.21
   7  -1  -7    2.18    0.16
  -7   1   6   20.16    0.61
  -7   1   6   20.21    0.60
   7   1  -6   20.05    0.66
   7   1  -6   19.61    0.61
  -7   1   6   19.07    0.64
  -7  -1   6   20.43    0.61
  -7  -1   6   19.69    0.64
   7  -1  -6   18.42    0.65
   7  -1  -6   18.60    0.59
  -7  -1   6   20.71    0.61
   7  -1  -6   19.70    0.56
   7   1  -5   15.94    0.48
  -7   1   5   15.63    0.52
   7   1  -5   15.92    0.53
   7   1  -5   15.25    0.50
  -7   1   5   15.43    0.49
  -7   1   5   15.73    0.49
  -7  -1   5   15.62    0.46
   7  -1  -5   15.22    0.48
  -7  -1   5   16.23    0.52
   7  -1  -5   15.05    0.53
   7  -1  -5   16.93    0.48
  -7  -1   5   15.64    0.48
  -7  -1   5   16.16    0.49
   7  -1  -5   15.73    0.46
   7   1  -4    5.68    0.24
   7   1  -4    5.41    0.23
  -7   1   4    5.58    0.23
  -7   1   4    5.39    0.22
  -7   1   4    5.36    0.23
   7   1  -4    5.12    0.20
   7  -1  -4    4.81    0.24
   7  -1  -4    5.57    0.21
   7  -1  -4    5.53    0.20
   7  -1  -4    5.00    0.19
  -7  -1   4    5.54    0.20
  -7  -1   4    5.14    0.23
  -7  -1   4    4.83    0.20
  -7  -1   4    5.24    0.21
   7   1  -3   32.18    0.86
  -7   1   3   34.05    0.88
   7   1  -3   32.66    0.89
  -7   1   3   31.39    0.88
  -7   1   3   32.80    0.86
   7   1  -3   32.32    0.88
   7  -1  -3   32.71    0.86
   7  -1  -3   33.21    0.83
  -7  -1   3   32.09    0.89
   7  -1  -3   31.94    0.90
  -7  -1   3   31.92    0.86
   7  -1  -3   32.87    0.86
  -7  -1   3   30.91    0.86
  -7  -1   3   32.35    0.83
   7   1  -2   22.82    0.65
  -7   1   2   22.74    0.62
   7   1  -2   22.92    0.63
  -7   1   2   21.93    0.65
  -7   1   2   23.65    0.63
   7   1  -2   23.54    0.64
   7   1  -2   22.14    0.62
   7  -1  -2   23.73    0.64
   7  -1  -2   23.76    0.62
  -7  -1   2   22.85    0.59
   7  -1  -2   22.79    0.66
  -7  -1   2   23.01    0.62
  -7  -1   2   24.25    0.65
   7  -1  -2   22.83    0.59
  -7   1   1    3.65    0.14
  -7   1   1    3.74    0.16
   7   1  -1    3.52    0.13
   7   1  -1    3.57    0.13
   7   1  -1    3.76    0.16
   7   1  -1    3.43    0.14
   7   1  -1    3.51    0.16
  -7  -1   1    3.67    0.12
   7  -1  -1    3.65    0.14
   7  -1  -1    3.57    0.17
  -7  -1   1    3.75    0.16
   7  -1  -1    3.50    0.11
   7  -1  -1    3.47    0.16
  -7   1   0    0.58    0.05
   7   1   0    0.57    0.07
   7   1   0    0.69    0.08
   7   1   0    0.53    0.05
   7   1   0    0.56    0.05
   7   1   0    0.63    0.05
  -7   1   0    0.62    0.08
   7  -1   0    0.53    0.05
   7  -1   0    0.62    0.07
   7  -1   0    0.56    0.04
   7  -1   0    0.67    0.05
   7  -1   0    0.57    0.07
  -7  -1   0    0.63    0.05
  -7  -1   0    0.64    0.07
   7   1   1   54.85    1.36
  -7   1  -1   57.84    1.43
   7   1   1   55.54    1.39
   7   1   1   55.20    1.36
   7   1   1   55.11    1.43
   7   1   1   55.78    1.42
  -7   1  -1   58.06    1.39
   7  -1   1   55.34    1.37
   7  -1   1   55.47    1.43
   7  -1   1   54.99    1.40
   7  -1   1   53.68    1.44
  -7  -1  -1   54.34    1.40
   7  -1   1   55.07    1.36
  -7  -1  -1   56.27    1.43
   7   1   2   48.08    1.24
   7   1   2   48.10    1.27
   7   1   2   48.47    1.28
  -7   1  -2   48.58    1.26
   7   1   2   47.93    1.18
   7   1   2   48.21    1.18
   7   1   2   47.96    1.25
   7  -1   2   48.55    1.27
   7  -1   2   48.31    1.23
   7  -1   2   47.44    1.25
   7  -1   2   48.63    1.29
   7  -1   2   49.24    1.19
   7  -1   2   48.74    1.19
  -7  -1  -2   51.98    1.27
  -7   1  -3   46.93    1.20
   7   1   3   46.07    1.13
  -7   1  -3   47.29    1.23
   7   1   3   47.34    1.20
   7   1   3   46.24    1.23
   7   1   3   46.20    1.24
   7   1   3   46.25    1.13
  -7  -1  -3   46.39    1.23
   7  -1   3   44.80    1.14
  -7  -1  -3   49.15    1.22
   7  -1   3   46.23    1.20
   7  -1   3   44.14    1.24
   7  -1   3   45.79    1.23
   7  -1   3   44.99    1.14
  -7   1  -4   15.13    0.48
   7   1   4   15.66    0.39
   7   1   4   14.53    0.50
  -7   1  -4   15.36    0.45
   7   1   4   15.15    0.40
   7   1   4   15.15    0.48
   7   1   4   15.58    0.46
   7   1   4   14.59    0.50
   7  -1   4   14.42    0.51
   7  -1   4   15.26    0.41
  -7  -1  -4   15.87    0.50
   7  -1   4   14.71    0.50
   7  -1   4   15.66    0.48
  -7  -1  -4   15.92    0.49
   7  -1   4   14.79    0.40
   7   1   5    0.16    0.03
   7   1   5    0.15    0.07
   7   1   5    0.25    0.07
  -7   1  -5    0.10    0.06
  -7   1  -5    0.23    0.05
  -7   1  -5    0.06    0.08
   7   1   5    0.15    0.03
   7   1   5    0.15    0.07
   7  -1   5    0.08    0.07
   7  -1   5    0.20    0.07
  -7  -1  -5    0.19    0.06
   7  -1   5    0.14    0.06
  -7  -1  -5    0.21    0.08
   7  -1   5    0.16    0.04
   7   1   6    1.83    0.18
  -7   1  -6    1.54    0.18
   7   1   6    1.60    0.17
  -7   1  -6    1.72    0.15
   7   1   6    1.79    0.10
   7   1   6    2.07    0.15
   7  -1   6    1.84    0.17
  -7  -1  -6    2.06    0.18
  -7  -1  -6    1.83    0.16
   7  -1   6    1.92    0.16
   7  -1   6    1.67    0.10
   7   1   7    3.88    0.27
   7   1   7    3.06    0.15
  -7   1  -7    3.29    0.25
   7   1   7    2.68    0.23
   7  -1   7    3.50    0.22
  -7  -1  -7    3.16    0.23
  -7  -1  -7    3.37    0.24
   7  -1   7    3.33    0.16
   7  -1   7    3.42    0.25
   7   1   8    0.87    0.09
   7   1   8    1.02    0.17
  -7   1  -8    0.88    0.18
  -7  -1  -8    0.64    0.14
  -7  -1  -8    0.76    0.16
   7  -1   8    0.92    0.16
   7  -1   8    0.78    0.10
   7  -1   8    1.11    0.18
   7   1   9    3.31    0.29
  -7   1  -9    4.23    0.33
   7   1   9    3.92    0.20
   7  -1   9    4.00    0.21
   7  -1   9    3.90    0.32
  -7  -1  -9    4.26    0.31
  -7  -1  -9    4.39    0.31
   7   2 -10    1.41    0.23
  -7   2  10    1.31    0.20
   7  -2 -10    1.68    0.24
  -7  -2  10    1.58    0.20
   7  -2 -10    1.35    0.19
  -7  -2  10    1.73    0.23
  -7   2   9    0.49    0.14
  -7   2   9    0.25    0.10
   7   2  -9    0.29    0.12
  -7  -2   9    0.21    0.11
   7  -2  -9    0.37    0.13
  -7  -2   9    0.42    0.11
   7  -2  -9    0.36    0.11
  -7  -2   9    0.39    0.11
   7   2  -8    6.54    0.33
  -7   2   8    7.00    0.36
   7   2  -8    7.03    0.37
  -7   2   8    7.14    0.33
   7  -2  -8    6.65    0.32
  -7  -2   8    7.17    0.37
   7  -2  -8    6.93    0.38
  -7  -2   8    6.82    0.33
  -7  -2   8    6.74    0.32
  -7   2   7    1.03    0.15
  -7   2   7    0.74    0.12
   7   2  -7    0.84    0.15
   7   2  -7    0.85    0.13
  -7   2   7    0.80    0.12
  -7  -2   7    0.79    0.11
   7  -2  -7    0.61    0.11
  -7  -2   7    0.84    0.12
  -7  -2   7    0.86    0.14
   7  -2  -7    0.73    0.14
  -7   2   6    3.18    0.18
   7   2  -6    2.66    0.19
  -7   2   6    3.28    0.21
  -7   2   6    3.23    0.20
   7   2  -6    3.13    0.21
  -7  -2   6    3.53    0.20
   7  -2  -6    2.71    0.18
   7  -2  -6    2.57    0.20
  -7  -2   6    3.11    0.18
  -7  -2   6    3.07    0.21
  -7   2   5    1.20    0.11
  -7   2   5    0.88    0.11
   7   2  -5    1.15    0.10
   7   2  -5    0.99    0.12
  -7   2   5    1.33    0.13
   7   2  -5    0.94    0.11
   7  -2  -5    0.91    0.10
  -7  -2   5    0.90    0.10
   7  -2  -5    0.89    0.08
   7  -2  -5    0.93    0.12
   7  -2  -5    0.89    0.10
  -7  -2   5    0.97    0.11
  -7  -2   5    0.96    0.08
  -7  -2   5    1.02    0.11
  -7   2   4    7.65    0.28
  -7   2   4    7.85    0.31
  -7   2   4    7.19    0.29
   7   2  -4    7.94    0.30
   7   2  -4    7.88    0.31
   7   2  -4    7.57    0.27
   7  -2  -4    7.44    0.26
  -7  -2   4    7.18    0.27
   7  -2  -4    7.52    0.32
  -7  -2   4    7.66    0.29
  -7  -2   4    7.37    0.30
   7  -2  -4    7.96    0.27
  -7  -2   4    7.60    0.26
  -7   2   3   14.14    0.43
   7   2  -3   14.33    0.47
  -7   2   3   14.83    0.47
   7   2  -3   13.94    0.43
   7   2  -3   14.11    0.43
   7   2  -3   14.48    0.43
  -7   2   3   14.39    0.43
   7  -2  -3   14.40    0.42
   7  -2  -3   14.05    0.42
  -7  -2   3   14.48    0.44
   7  -2  -3   14.48    0.48
  -7  -2   3   13.84    0.42
   7  -2  -3   14.48    0.43
  -7   2   2  277.88    7.02
   7   2  -2  287.94    7.17
   7   2  -2  278.75    7.10
   7   2  -2  280.02    7.21
  -7   2   2  293.50    7.04
  -7   2   2  286.94    7.08
   7   2  -2  288.10    7.08
   7  -2  -2  292.62    7.13
  -7  -2   2  294.35    7.07
  -7  -2   2  303.69    7.04
   7  -2  -2  287.16    7.05
   7  -2  -2  304.12    7.24
  -7  -2   2  289.58    7.07
   7  -2  -2  294.84    7.11
   7   2  -1   19.97    0.51
   7   2  -1   19.50    0.57
  -7   2   1   19.34    0.53
  -7   2   1   19.71    0.58
   7   2  -1   19.62    0.54
   7   2  -1   18.93    0.57
  -7   2   1   19.38    0.52
   7  -2  -1   19.99    0.53
   7  -2  -1   19.64    0.54
  -7  -2   1   20.24    0.54
   7  -2  -1   19.11    0.56
   7  -2  -1   19.11    0.58
  -7  -2   1   19.82    0.58
   7   2   0  238.03    5.82
  -7   2   0  243.07    5.87
   7   2   0  232.53    5.87
   7   2   0  235.76    5.86
   7   2   0  234.49    5.82
  -7   2   0  240.38    5.83
   7  -2   0  247.05    5.89
   7  -2   0  245.15    6.02
   7  -2   0  238.66    5.82
  -7  -2   0  243.43    5.87
   7  -2   0  234.55    5.86
   7  -2   0  250.95    5.89
  -7  -2   0  235.14    5.83
  -7   2  -1    7.31    0.27
  -7   2  -1    7.41    0.28
   7   2   1    7.09    0.23
  -7   2  -1    7.66    0.20
   7   2   1    7.23    0.26
   7   2   1    7.15    0.28
   7   2   1    6.86    0.23
  -7  -2  -1    7.59    0.28
  -7  -2  -1    7.45    0.26
   7  -2   1    7.31    0.28
   7  -2   1    7.18    0.25
   7  -2   1    7.01    0.23
   7  -2   1    7.34    0.29
   7  -2   1    7.27    0.23
   7   2   2   18.51    0.50
   7   2   2   18.44    0.57
   7   2   2   18.14    0.50
  -7   2  -2   18.83    0.57
  -7   2  -2   19.08    0.54
   7   2   2   19.16    0.54
  -7  -2  -2   19.61    0.56
   7  -2   2   19.03    0.51
   7  -2   2   17.81    0.50
   7  -2   2   18.06    0.58
   7  -2   2   18.93    0.55
   7   2   3    9.12    0.30
  -7   2  -3    9.72    0.31
   7   2   3    8.87    0.35
   7   2   3    9.32    0.28
   7   2   3    9.35    0.35
   7   2   3    9.50    0.28
  -7   2  -3    9.94    0.35
   7  -2   3    9.20    0.34
  -7  -2  -3   10.10    0.31
   7  -2   3    9.26    0.28
   7  -2   3    9.05    0.28
  -7  -2  -3    9.87    0.35
   7  -2   3    9.26    0.37
   7  -2   3    9.27    0.29
  -7   2  -4    4.58    0.23
  -7   2  -4    5.36    0.20
   7   2   4    4.82    0.19
   7   2   4    4.79    0.25
   7   2   4    4.83    0.17
   7   2   4    4.60    0.17
   7   2   4    4.68    0.23
   7  -2   4    4.83    0.26
  -7  -2  -4    4.57    0.24
  -7  -2  -4    4.88    0.21
   7  -2   4    4.62    0.23
   7  -2   4    4.66    0.19
   7  -2   4    4.65    0.18
  -7   2  -5    0.09    0.07
   7   2   5    0.23    0.05
   7   2   5    0.17    0.07
   7   2   5    0.32    0.10
   7  -2   5    0.21    0.08
   7  -2   5    0.20    0.05
   7  -2   5    0.19    0.06
  -7  -2  -5    0.33    0.08
   7  -2   5    0.19    0.08
  -7  -2  -5    0.45    0.10
   7   2   6    1.36    0.17
   7   2   6    1.22    0.09
  -7   2  -6    1.18    0.14
  -7   2  -6    1.06    0.16
   7   2   6    1.26    0.13
  -7  -2  -6    1.53    0.17
   7  -2   6    1.00    0.09
  -7  -2  -6    1.33    0.14
   7  -2   6    1.32    0.15
  -7   2  -7    9.21    0.39
   7   2   7    8.86    0.31
   7   2   7    9.43    0.44
  -7   2  -7    9.51    0.46
   7  -2   7    9.24    0.43
  -7  -2  -7    9.31    0.43
  -7  -2  -7    8.69    0.40
   7  -2   7    9.06    0.33
   7   2   8    4.65    0.21
   7   2   8    4.46    0.31
  -7   2  -8    4.76    0.34
  -7  -2  -8    3.99    0.29
   7  -2   8    4.28    0.22
  -7  -2  -8    4.91    0.30
   7  -2   8    4.87    0.32
  -7   2  -9    5.73    0.39
   7   2   9    5.88    0.27
   7   2   9    6.33    0.39
  -7  -2  -9    6.05    0.38
   7  -2   9    6.67    0.40
   7  -2   9    6.31    0.29
  -7   3  10   -0.01    0.10
   7   3 -10    0.28    0.14
  -7  -3  10    0.44    0.14
  -7  -3  10    0.09    0.10
   7  -3 -10    0.33    0.15
   7   3  -9    0.17    0.10
  -7   3   9    0.01    0.10
   7   3  -9    0.07    0.11
  -7  -3   9    0.06    0.09
   7  -3  -9   -0.03    0.10
   7  -3  -9    0.19    0.10
  -7  -3   9   -0.03    0.08
  -7   3   8    2.25    0.21
  -7   3   8    2.56    0.23
   7   3  -8    2.77    0.23
   7   3  -8    2.78    0.24
  -7   3   8    2.85    0.21
   7  -3  -8    2.39    0.25
   7  -3  -8    2.52    0.21
  -7  -3   8    2.62    0.23
  -7  -3   8    2.65    0.21
   7   3  -7   51.86    1.43
  -7   3   7   50.02    1.39
  -7   3   7   49.73    1.41
   7   3  -7   48.35    1.43
  -7   3   7   51.49    1.44
  -7  -3   7   52.25    1.41
   7  -3  -7   49.20    1.45
   7  -3  -7   49.62    1.40
  -7  -3   7   48.90    1.42
  -7  -3   7   48.91    1.39
  -7   3   6   26.22    0.83
  -7   3   6   27.25    0.83
  -7   3   6   27.49    0.81
   7   3  -6   26.25    0.84
   7   3  -6   27.73    0.84
  -7  -3   6   26.54    0.80
   7  -3  -6   26.21    0.85
  -7  -3   6   25.53    0.83
  -7  -3   6   28.20    0.82
   7  -3  -6   26.15    0.80
  -7   3   5   92.20    2.32
  -7   3   5   92.00    2.34
   7   3  -5   90.91    2.36
   7   3  -5   90.38    2.33
  -7   3   5   90.53    2.36
  -7  -3   5   89.29    2.34
  -7  -3   5   90.34    2.31
   7  -3  -5   86.72    2.37
   7  -3  -5   87.33    2.31
  -7  -3   5   93.38    2.33
  -7   3   4    1.46    0.12
  -7   3   4    1.30    0.13
   7   3  -4    1.39    0.10
   7   3  -4    1.23    0.11
  -7   3   4    1.36    0.10
   7   3  -4    1.38    0.12
  -7   3   4    1.20    0.11
   7   3  -4    1.66    0.15
   7  -3  -4    1.35    0.11
   7  -3  -4    1.47    0.12
  -7  -3   4    1.45    0.12
   7  -3  -4    1.18    0.14
  -7  -3   4    1.45    0.13
  -7  -3   4    1.56    0.14
   7  -3  -4    1.24    0.09
   7   3  -3    7.52    0.32
   7   3  -3    7.20    0.26
   7   3  -3    8.05    0.28
  -7   3   3    7.18    0.27
  -7   3   3    7.58    0.32
   7   3  -3    7.75    0.28
  -7   3   3    7.58    0.27
  -7   3   3    7.80    0.28
  -7  -3   3    7.35    0.28
   7  -3  -3    7.97    0.27
   7  -3  -3    7.57    0.28
  -7  -3   3    7.43    0.30
   7  -3  -3    6.86    0.31
  -7  -3   3    8.05    0.29
   7  -3  -3    7.63    0.28
   7   3  -2   18.69    0.55
  -7   3   2   18.99    0.52
  -7   3   2   18.58    0.55
  -7   3   2   19.83    0.60
   7   3  -2   18.94    0.56
  -7   3   2   18.57    0.55
   7   3  -2   18.77    0.59
   7   3  -2   17.91    0.50
  -7  -3   2   19.15    0.55
  -7  -3   2   18.53    0.55
  -7  -3   2   18.81    0.58
   7  -3  -2   18.43    0.59
   7  -3  -2   18.36    0.54
   7  -3  -2   18.96    0.55
  -7   3   1    0.75    0.05
  -7   3   1    0.96    0.10
  -7   3   1    0.87    0.08
  -7   3   1    0.70    0.10
   7   3  -1    0.95    0.10
   7   3  -1    0.81    0.10
   7   3  -1    0.81    0.08
   7  -3  -1    0.77    0.08
  -7  -3   1    0.90    0.08
  -7  -3   1    0.83    0.10
  -7  -3   1    0.82    0.08
   7  -3  -1    0.70    0.10
   7  -3  -1    0.83    0.08
  -7   3   0    1.13    0.11
   7   3   0    1.03    0.11
   7   3   0    1.09    0.09
  -7   3   0    1.00    0.10
   7   3   0    1.00    0.10
   7  -3   0    1.17    0.12
   7  -3   0    0.99    0.08
  -7  -3   0    1.18    0.10
   7  -3   0    0.94    0.09
  -7  -3   0    1.03    0.11
   7   3   1   46.95    1.26
   7   3   1   48.06    1.30
  -7   3  -1   47.41    1.29
   7   3   1   47.70    1.24
  -7   3  -1   48.78    1.28
   7  -3   1   47.05    1.24
   7  -3   1   48.07    1.27
  -7  -3  -1   49.70    1.28
  -7  -3  -1   48.12    1.29
   7  -3   1   48.88    1.31
   7   3   2    0.72    0.08
  -7   3  -2    0.76    0.09
   7   3   2    0.75    0.11
   7   3   2    0.80    0.10
   7   3   2    0.51    0.07
  -7   3  -2    0.54    0.09
  -7  -3  -2    0.93    0.10
   7  -3   2    0.56    0.10
   7  -3   2    0.87    0.10
   7  -3   2    0.70    0.07
  -7  -3  -2    0.66    0.10
   7   3   3  127.42    3.12
   7   3   3  128.06    3.12
   7   3   3  126.98    3.22
  -7   3  -3  122.86    3.20
   7   3   3  125.71    3.21
  -7   3  -3  129.44    3.14
  -7  -3  -3  124.18    3.19
   7  -3   3  127.80    3.23
   7  -3   3  128.63    3.19
   7  -3   3  122.31    3.12
  -7   3  -4    0.27    0.08
   7   3   4    0.19    0.08
   7   3   4    0.28    0.08
   7   3   4    0.17    0.05
   7  -3   4    0.25    0.08
   7  -3   4    0.32    0.06
  -7  -3  -4    0.26    0.08
   7  -3   4    0.28    0.09
   7   3   5   38.33    1.16
   7   3   5   39.22    1.13
   7   3   5   38.16    1.03
  -7  -3  -5   38.28    1.13
   7  -3   5   39.81    1.05
   7  -3   5   39.23    1.14
   7  -3   5   38.51    1.17
   7   3   6    1.92    0.19
   7   3   6    1.83    0.13
  -7   3  -6    1.86    0.22
  -7   3  -6    1.51    0.18
   7   3   6    1.76    0.17
  -7  -3  -6    1.60    0.18
   7  -3   6    1.98    0.19
   7  -3   6    1.66    0.19
   7  -3   6    1.54    0.13
  -7   3  -7    0.07    0.09
   7   3   7    0.10    0.09
   7   3   7    0.06    0.08
   7   3   7    0.09    0.05
  -7   3  -7    0.21    0.12
   7  -3   7    0.16    0.11
   7  -3   7    0.13    0.06
  -7  -3  -7    0.25    0.11
   7   3   8    0.99    0.19
  -7   3  -8    1.40    0.19
   7   3   8    1.13    0.12
  -7   3  -8    1.44    0.23
   7  -3   8    1.36    0.14
   7  -3   8    1.57    0.20
  -7  -3  -8    1.70    0.22
   7   3   9    1.66    0.23
   7   3   9    1.54    0.15
  -7   3  -9    1.66    0.26
   7  -3   9    1.80    0.17
  -7  -3  -9    2.49    0.26
   7  -3   9    1.42    0.21
  -7   4   9    4.77    0.33
   7   4  -9    4.85    0.33
   7   4  -9    3.63    0.31
   7  -4  -9    4.88    0.32
  -7  -4   9    4.47    0.32
   7  -4  -9    4.26    0.34
  -7  -4   9    4.69    0.31
  -7   4   8    1.35    0.19
   7   4  -8    1.51    0.20
   7   4  -8    1.47    0.19
  -7   4   8    1.41    0.19
  -7  -4   8    1.17    0.18
  -7  -4   8    1.46    0.18
   7  -4  -8    1.48    0.21
   7  -4  -8    1.21    0.17
   7   4  -7    0.02    0.07
  -7   4   7    0.06    0.09
   7   4  -7    0.11    0.08
  -7   4   7    0.06    0.08
   7  -4  -7    0.12    0.09
  -7  -4   7    0.02    0.08
   7  -4  -7    0.21    0.10
  -7  -4   7    0.11    0.08
  -7   4   6   -0.02    0.06
   7   4  -6    0.02    0.06
  -7   4   6    0.05    0.08
   7   4  -6   -0.06    0.07
  -7  -4   6   -0.05    0.06
   7  -4  -6    0.04    0.07
  -7  -4   6   -0.07    0.06
   7  -4  -6    0.06    0.07
  -7   4   5    5.90    0.31
  -7   4   5    6.19    0.29
   7   4  -5    6.22    0.32
   7   4  -5    6.55    0.29
   7  -4  -5    6.43    0.30
  -7  -4   5    6.49    0.29
  -7  -4   5    6.61    0.31
   7  -4  -5    6.40    0.33
   7   4  -4   -0.02    0.05
  -7   4   4   -0.03    0.05
  -7   4   4   -0.07    0.06
   7   4  -4   -0.04    0.04
   7   4  -4    0.00    0.04
   7   4  -4    0.03    0.07
   7  -4  -4    0.09    0.07
  -7  -4   4    0.00    0.05
   7  -4  -4    0.02    0.06
  -7  -4   4    0.04    0.06
  -7   4   3   13.97    0.51
   7   4  -3   14.24    0.46
   7   4  -3   13.36    0.50
   7   4  -3   14.51    0.46
  -7   4   3   13.58    0.44
  -7   4   3   14.60    0.44
  -7  -4   3   14.16    0.47
   7  -4  -3   15.30    0.47
   7  -4  -3   12.61    0.49
  -7  -4   3   13.74    0.49
   7  -4  -3   14.48    0.47
   7   4  -2   23.29    0.68
   7   4  -2   24.17    0.70
  -7   4   2   22.64    0.64
  -7   4   2   22.80    0.73
   7   4  -2   24.25    0.73
  -7   4   2   23.48    0.68
  -7  -4   2   22.36    0.70
   7  -4  -2   23.13    0.69
   7  -4  -2   24.00    0.68
   7  -4  -2   22.67    0.72
  -7  -4   2   23.41    0.70
  -7   4   1  109.05    2.80
   7   4  -1  108.32    2.79
   7   4  -1  113.53    2.76
   7   4  -1  111.14    2.79
  -7   4   1  111.06    2.77
  -7  -4   1  104.28    2.78
  -7  -4   1  107.45    2.77
   7  -4  -1  106.86    2.76
   7  -4  -1  111.47    2.75
   7  -4  -1  112.02    2.81
  -7   4   0   19.10    0.61
  -7   4   0   19.23    0.60
   7   4   0   19.36    0.59
   7   4   0   18.58    0.57
   7   4   0   19.06    0.61
  -7  -4   0   18.19    0.60
  -7  -4   0   18.83    0.59
   7  -4   0   18.89    0.58
   7  -4   0   19.38    0.57
   7  -4   0   19.27    0.62
   7   4   1   11.97    0.44
  -7   4  -1   12.59    0.44
   7   4   1   12.03    0.41
   7   4   1   11.86    0.39
  -7   4  -1   12.00    0.42
  -7  -4  -1   11.94    0.43
   7  -4   1   11.95    0.45
   7  -4   1   11.55    0.41
   7  -4   1   10.91    0.39
  -7  -4  -1   12.22    0.42
   7   4   2   20.32    0.58
  -7   4  -2   18.76    0.63
  -7   4  -2   19.63    0.60
   7   4   2   18.88    0.64
   7   4   2   19.44    0.58
   7  -4   2   19.24    0.65
   7  -4   2   19.69    0.62
  -7  -4  -2   18.70    0.62
  -7  -4  -2   18.41    0.62
   7  -4   2   19.38    0.58
   7   4   3    3.65    0.23
   7   4   3    3.70    0.24
  -7   4  -3    3.52    0.23
  -7   4  -3    3.64    0.19
   7   4   3    3.81    0.18
  -7  -4  -3    3.58    0.22
   7  -4   3    3.57    0.24
   7  -4   3    3.59    0.22
   7  -4   3    3.44    0.19
   7   4   4   13.27    0.51
   7   4   4   13.37    0.52
   7   4   4   12.87    0.43
   7  -4   4   13.97    0.45
   7  -4   4   13.20    0.52
   7  -4   4   13.04    0.49
  -7  -4  -4   12.81    0.49
  -7   4  -5    6.15    0.33
   7   4   5    6.62    0.35
   7   4   5    6.07    0.33
   7   4   5    6.38    0.27
   7  -4   5    6.17    0.35
  -7  -4  -5    6.62    0.33
   7  -4   5    6.28    0.28
   7  -4   5    6.39    0.33
   7   4   6    0.29    0.08
   7   4   6    0.37    0.12
  -7   4  -6    0.14    0.10
   7   4   6    0.34    0.11
   7  -4   6    0.37    0.09
  -7  -4  -6    0.37    0.13
   7  -4   6    0.23    0.11
   7  -4   6    0.60    0.15
   7   4   7   11.39    0.49
   7   4   7   11.38    0.53
  -7   4  -7   11.03    0.50
  -7   4  -7   10.94    0.53
   7   4   7   10.80    0.41
   7  -4   7   11.43    0.52
  -7  -4  -7   11.69    0.52
   7  -4   7   10.45    0.42
   7   4   8    2.67    0.28
  -7   4  -8    2.64    0.29
  -7   4  -8    3.05    0.26
   7   4   8    2.91    0.20
  -7  -4  -8    2.89    0.27
   7  -4   8    3.01    0.28
   7  -4   8    2.97    0.21
  -7   5   8    0.21    0.11
   7   5  -8    0.07    0.11
  -7   5   8    0.12    0.10
   7  -5  -8    0.23    0.12
  -7  -5   8    0.26    0.12
   7  -5  -8    0.09    0.10
  -7  -5   8    0.21    0.11
   7   5  -7   19.36    0.75
  -7   5   7   21.40    0.74
  -7   5   7   20.36    0.76
  -7  -5   7   20.97    0.73
   7  -5  -7   21.00    0.73
   7  -5  -7   20.78    0.76
  -7  -5   7   20.58    0.73
  -7   5   6    3.11    0.23
  -7   5   6    3.97    0.29
   7   5  -6    3.65    0.28
  -7  -5   6    3.57    0.24
   7  -5  -6    3.65    0.24
  -7  -5   6    3.52    0.24
   7  -5  -6    3.24    0.25
   7   5  -5    8.78    0.42
  -7   5   5    7.74    0.46
  -7   5   5    8.76    0.42
  -7  -5   5    8.88    0.38
  -7  -5   5    9.32    0.39
   7  -5  -5    8.34    0.38
   7  -5  -5    8.52    0.40
  -7   5   4    6.67    0.35
   7   5  -4    7.13    0.36
  -7  -5   4    7.05    0.32
   7  -5  -4    7.20    0.33
  -7  -5   4    6.75    0.32
   7  -5  -4    6.79    0.34
  -7   5   3    7.51    0.40
   7   5  -3    8.76    0.35
   7   5  -3    9.25    0.40
   7   5  -3    9.13    0.37
  -7   5   3    8.70    0.40
   7  -5  -3    8.74    0.36
  -7  -5   3    8.56    0.36
  -7  -5   3    8.46    0.36
   7  -5  -3    8.89    0.38
   7   5  -2    0.05    0.05
   7   5  -2    0.08    0.06
   7   5  -2   -0.02    0.07
  -7   5   2    0.09    0.08
   7  -5  -2    0.06    0.06
   7  -5  -2    0.03    0.07
   7  -5  -2    0.09    0.07
  -7  -5   2    0.14    0.07
  -7  -5   2   -0.04    0.06
  -7   5   1    1.87    0.15
  -7   5   1    1.66    0.16
   7   5  -1    1.74    0.14
   7   5  -1    1.64    0.16
   7   5  -1    1.99    0.17
  -7  -5   1    1.56    0.15
   7  -5  -1    1.60    0.15
   7  -5  -1    1.64    0.16
  -7  -5   1    1.46    0.14
  -7   5   0    0.10    0.07
   7   5   0    0.07    0.06
   7   5   0    0.16    0.06
  -7   5   0    0.22    0.08
   7   5   0    0.13    0.07
   7  -5   0    0.18    0.07
   7  -5   0    0.25    0.08
   7  -5   0    0.05    0.07
  -7  -5   0    0.05    0.07
  -7  -5   0    0.13    0.07
  -7   5  -1    1.44    0.15
   7   5   1    1.72    0.14
  -7   5  -1    1.31    0.15
   7   5   1    1.73    0.17
   7   5   1    1.47    0.14
  -7  -5  -1    1.46    0.15
   7  -5   1    1.60    0.14
  -7  -5  -1    1.53    0.16
   7  -5   1    1.59    0.16
   7  -5   1    1.58    0.15
   7   5   2    0.39    0.10
   7   5   2    0.85    0.11
  -7   5  -2    0.62    0.11
  -7   5  -2    0.78    0.14
  -7  -5  -2    0.65    0.13
   7  -5   2    0.83    0.12
   7  -5   2    0.75    0.14
   7  -5   2    0.68    0.11
  -7  -5  -2    0.49    0.10
   7   5   3   19.03    0.59
   7   5   3   18.68    0.67
  -7   5  -3   17.57    0.64
   7  -5   3   17.89    0.66
   7  -5   3   18.12    0.63
  -7  -5  -3   18.36    0.64
  -7  -5  -3   17.89    0.64
   7  -5   3   18.63    0.60
   7   5   4   16.53    0.63
   7   5   4   16.75    0.55
   7   5   4   17.58    0.65
  -7   5  -4   16.40    0.62
  -7  -5  -4   16.66    0.62
   7  -5   4   16.30    0.56
   7  -5   4   17.17    0.62
   7  -5   4   17.00    0.64
   7   5   5   11.53    0.43
  -7   5  -5   11.50    0.51
   7   5   5   11.38    0.50
   7   5   5   11.52    0.51
   7  -5   5   11.87    0.53
   7  -5   5   11.07    0.49
  -7  -5  -5   12.00    0.51
   7  -5   5   11.13    0.44
   7   5   6    6.90    0.31
   7   5   6    6.93    0.40
   7   5   6    6.33    0.37
  -7   5  -6    6.03    0.37
   7  -5   6    6.21    0.31
   7  -5   6    6.38    0.39
   7  -5   6    7.25    0.39
   7   5   7    4.40    0.35
  -7   5  -7    5.85    0.36
   7   5   7    5.32    0.28
   7   5   7    5.06    0.34
  -7   5  -7    5.06    0.37
   7  -5   7    5.54    0.36
   7  -5   7    5.28    0.30
  -7  -5  -7    5.50    0.35
   7   6  -7    3.01    0.27
  -7   6   7    2.69    0.27
   7  -6  -7    3.15    0.26
   7  -6  -7    2.79    0.26
  -7  -6   7    2.95    0.26
  -7   6   6    4.10    0.31
   7   6  -6    4.04    0.32
   7  -6  -6    3.89    0.28
   7  -6  -6    4.54    0.31
  -7  -6   6    4.30    0.29
  -7   6   5    4.32    0.31
   7   6  -5    4.51    0.32
  -7  -6   5    4.55    0.28
   7  -6  -5    4.55    0.30
  -7  -6   5    4.77    0.29
   7  -6  -5    4.29    0.28
   7   6  -4    4.76    0.31
  -7   6   4    4.67    0.32
  -7  -6   4    4.87    0.28
   7  -6  -4    4.89    0.29
  -7  -6   4    4.78    0.29
   7  -6  -4    4.93    0.30
   7   6  -3    4.49    0.25
  -7   6   3    4.81    0.31
   7   6  -3    4.51    0.30
  -7  -6   3    4.63    0.27
   7  -6  -3    4.83    0.29
  -7  -6   3    4.14    0.26
   7  -6  -3    4.62    0.27
  -7   6   2   12.50    0.53
  -7   6   2   12.08    0.46
   7   6  -2   12.47    0.51
   7   6  -2   12.89    0.49
   7  -6  -2   13.68    0.52
  -7  -6   2   12.35    0.48
   7  -6  -2   13.23    0.50
  -7  -6   2   13.21    0.50
   7   6  -1   12.61    0.50
   7   6  -1   12.40    0.50
  -7   6   1   13.23    0.53
  -7   6   1   12.98    0.49
   7   6  -1   12.62    0.47
   7  -6  -1   13.05    0.51
  -7  -6   1   12.24    0.48
  -7  -6   1   13.07    0.50
   7  -6  -1   13.10    0.50
   7   6   0   17.48    0.59
  -7   6   0   17.65    0.64
  -7   6   0   16.89    0.62
   7   6   0   17.49    0.61
   7   6   0   17.08    0.63
  -7  -6   0   17.85    0.62
   7  -6   0   17.90    0.63
   7  -6   0   18.11    0.64
  -7  -6   0   18.20    0.63
   7  -6   0   18.02    0.60
   7   6   1    0.36    0.11
   7   6   1    0.41    0.09
   7   6   1    0.46    0.10
  -7   6  -1    0.48    0.12
  -7   6  -1    0.33    0.11
   7  -6   1    0.35    0.10
   7  -6   1    0.50    0.12
  -7  -6  -1    0.50    0.12
  -7  -6  -1    0.56    0.13
   7  -6   1    0.59    0.11
  -7   6  -2    0.09    0.07
  -7   6  -2    0.27    0.10
   7   6   2    0.18    0.09
   7   6   2    0.20    0.08
  -7  -6  -2    0.17    0.09
   7  -6   2    0.17    0.09
   7  -6   2    0.22    0.09
  -7  -6  -2    0.09    0.09
   7  -6   2    0.22    0.09
   7   6   3    2.92    0.21
  -7   6  -3    3.38    0.26
   7   6   3    2.56    0.24
   7  -6   3    3.22    0.22
  -7  -6  -3    3.28    0.24
  -7  -6  -3    3.28    0.24
   7  -6   3    3.46    0.25
   7  -6   3    3.35    0.26
   7   6   4    1.03    0.14
  -7   6  -4    1.11    0.18
   7   6   4    0.78    0.17
   7  -6   4    1.04    0.17
  -7  -6  -4    0.87    0.15
   7  -6   4    0.73    0.14
  -7  -6  -4    1.08    0.19
   7  -6   4    0.95    0.18
   7   6   5   10.15    0.49
   7   6   5    9.12    0.40
  -7   6  -5    8.93    0.46
   7   6   5    9.38    0.47
   7  -6   5    9.66    0.49
  -7  -6  -5    9.12    0.45
   7  -6   5    9.98    0.43
   7  -6   5    9.63    0.47
  -7  -6  -5    9.59    0.47
   7   6   6    1.03    0.20
   7   6   6    0.99    0.16
   7   6   6    0.94    0.19
  -7   6  -6    1.45    0.21
  -7  -6  -6    1.16    0.21
   7  -6   6    1.04    0.17
   7  -6   6    1.08    0.17
   7  -6   6    1.31    0.22
  -7   7   5    4.63    0.34
   7   7  -5    4.42    0.34
   7  -7  -5    4.85    0.33
  -7  -7   5    4.45    0.31
   7   7  -4    4.51    0.33
  -7   7   4    4.51    0.34
   7  -7  -4    4.69    0.35
   7  -7  -4    4.44    0.30
  -7  -7   4    4.66    0.30
  -7   7   3   12.40    0.56
   7   7  -3   11.70    0.54
   7  -7  -3   12.96    0.54
   7  -7  -3   13.16    0.54
  -7  -7   3   12.87    0.54
  -7   7   2   -0.05    0.08
   7   7  -2   -0.12    0.09
   7   7  -2   -0.07    0.07
   7  -7  -2   -0.04    0.08
  -7  -7   2    0.00    0.07
  -7  -7   2    0.05    0.09
   7  -7  -2    0.00    0.08
  -7   7   1    0.00    0.09
   7   7  -1    0.12    0.09
  -7   7   1   -0.03    0.09
   7   7  -1    0.19    0.11
   7  -7  -1   -0.02    0.07
  -7  -7   1    0.14    0.09
  -7  -7   1    0.06    0.09
   7  -7  -1    0.31    0.12
   7   7   0    2.76    0.22
  -7   7   0    2.54    0.23
   7   7   0    3.06    0.25
  -7   7   0    2.52    0.23
  -7  -7   0    2.46    0.21
   7  -7   0    2.44    0.22
  -7  -7   0    2.75    0.24
   7  -7   0    2.58    0.23
   7   7   1    0.27    0.10
   7   7   1    0.28    0.12
  -7   7  -1    0.07    0.09
  -7   7  -1    0.12    0.11
  -7  -7  -1   -0.01    0.08
   7  -7   1    0.01    0.09
   7  -7   1    0.11    0.08
  -7  -7  -1    0.06    0.09
  -7   7  -2    5.98    0.36
   7   7   2    6.01    0.32
   7   7   2    5.88    0.37
  -7  -7  -2    5.76    0.33
   7  -7   2    6.49    0.34
  -7  -7  -2    5.90    0.35
   7  -7   2    6.09    0.35
   7  -7   2    5.52    0.35
   7   7   3    0.13    0.09
  -7   7  -3    0.25    0.13
   7   7   3    0.34    0.14
   7  -7   3    0.43    0.14
  -7  -7  -3    0.21    0.12
   7  -7   3    0.26    0.13
   7  -7   3    0.23    0.11
  -7  -7  -3    0.24    0.12
  -7   7  -4    5.69    0.37
   7   7   4    5.31    0.37
   7   7   4    5.60    0.31
   7  -7   4    6.42    0.39
   7  -7   4    5.06    0.32
   7  -7   4    5.15    0.35
  -7  -7  -4    5.40    0.35
  -7  -7  -4    4.94    0.33
   7   8  -2    0.35    0.14
  -7   8   2    0.31    0.14
   7  -8  -2    0.46    0.14
  -7  -8   2    0.45    0.14
   7   8  -1   -0.09    0.14
   7   8  -1    0.16    0.11
  -7   8   1   -0.07    0.10
  -7  -8   1    0.07    0.11
   7  -8  -1    0.01    0.09
   7   8   0    0.25    0.12
  -7   8   0    0.00    0.11
  -7   8   0    0.24    0.12
   7  -8   0    0.10    0.10
  -7  -8   0    0.24    0.13
  -7   8  -1    1.85    0.23
   7   8   1    2.33    0.25
  -7  -8  -1    2.20    0.24
   7  -8   1    1.98    0.23
  -8   0  10    1.95    0.22
   8   0 -10    2.09    0.24
   8   0  -9    0.09    0.10
  -8   0   9    0.13    0.08
  -8   0   9   -0.01    0.07
  -8   0   9   -0.03    0.07
  -8   0   8    3.41    0.26
  -8   0   8    3.42    0.22
  -8   0   8    2.97    0.21
   8   0  -8    3.20    0.26
   8   0  -7   -0.04    0.07
  -8   0   7    0.03    0.05
   8   0  -7   -0.02    0.05
  -8   0   7   -0.04    0.05
  -8   0   7    0.03    0.05
   8   0  -6   23.30    0.66
  -8   0   6   22.09    0.67
   8   0  -6   21.84    0.72
  -8   0   6   21.61    0.64
  -8   0   6   22.87    0.66
  -8   0   6   21.69    0.71
  -8   0   5    0.00    0.03
   8   0  -5    0.07    0.06
   8   0  -5   -0.01    0.04
  -8   0   5    0.03    0.04
   8   0  -5    0.03    0.04
  -8   0   5    0.00    0.05
  -8   0   5   -0.01    0.04
  -8   0   4  185.29    4.42
  -8   0   4  177.26    4.44
  -8   0   4  184.78    4.38
   8   0  -4  179.87    4.42
  -8   0   4  161.83    4.41
   8   0  -4  182.40    4.46
   8   0  -4  185.41    4.41
   8   0  -3    0.03    0.04
  -8   0   3    0.01    0.04
  -8   0   3   -0.01    0.02
  -8   0   3   -0.05    0.02
   8   0  -3   -0.03    0.03
   8   0  -3   -0.05    0.04
  -8   0   3    0.02    0.03
   8   0  -2   31.51    0.86
  -8   0   2   32.84    0.87
   8   0  -2   32.56    0.87
  -8   0   2   32.91    0.86
   8   0  -2   30.12    0.83
   8   0  -1    0.02    0.03
   8   0  -1   -0.04    0.02
   8   0  -1    0.00    0.04
  -8   0   1    0.03    0.03
  -8   0   1   -0.08    0.03
   8   0  -1    0.03    0.02
   8   0   0   44.70    1.14
   8   0   0   45.27    1.18
  -8   0   0   46.60    1.18
   8   0   0   44.96    1.14
  -8   0   0   46.40    1.20
   8   0   0   45.87    1.20
  -8   0   0   48.15    1.14
   8   0   0   44.81    1.20
   8   0   1   -0.01    0.04
   8   0   1   -0.02    0.02
   8   0   1   -0.03    0.03
  -8   0  -1   -0.06    0.02
   8   0   1   -0.01    0.01
   8   0   1   -0.01    0.03
   8   0   1    0.04    0.02
   8   0   2   38.35    1.03
   8   0   2   38.85    1.03
   8   0   2   39.49    1.03
   8   0   2   37.72    1.03
   8   0   2   38.23    1.02
   8   0   3    0.03    0.04
   8   0   3    0.02    0.04
   8   0   3    0.01    0.03
   8   0   3   -0.05    0.04
   8   0   3    0.07    0.04
   8   0   4    4.37    0.22
  -8   0  -4    4.59    0.21
   8   0   4    4.28    0.21
   8   0   4    4.20    0.20
   8   0   4    4.08    0.22
  -8   0  -5    0.01    0.06
   8   0   5   -0.02    0.05
   8   0   5    0.05    0.05
  -8   0  -5   -0.02    0.04
   8   0   5    0.07    0.06
   8   0   5    0.02    0.02
   8   0   5    0.02    0.02
   8   0   6    0.05    0.07
  -8   0  -6    0.09    0.06
  -8   0  -6    0.17    0.09
   8   0   6    0.06    0.03
   8   0   6   -0.05    0.06
   8   0   7    0.04    0.07
  -8   0  -7    0.01    0.08
   8   0   7    0.08    0.09
   8   0   7    0.01    0.03
   8   0   8    0.13    0.09
  -8   0  -8    0.16    0.10
   8   0   8    0.10    0.05
   8   0   8   -0.03    0.10
   8   0   9    0.05    0.10
   8   0   9   -0.05    0.10
   8   0   9   -0.06    0.04
  -8   0  -9   -0.02    0.10
   8   1 -10    0.21    0.12
  -8   1  10    0.27    0.14
   8  -1 -10    0.10    0.13
  -8  -1  10    0.36    0.12
  -8   1   9    7.52    0.36
  -8   1   9    7.50    0.41
   8   1  -9    7.50    0.42
   8  -1  -9    7.12    0.41
  -8  -1   9    7.68    0.41
   8  -1  -9    7.33    0.36
  -8  -1   9    7.40    0.36
   8   1  -8    4.82    0.31
  -8   1   8    4.12    0.28
  -8   1   8    4.52    0.25
   8   1  -8    4.75    0.25
   8  -1  -8    3.80    0.29
  -8  -1   8    4.63    0.26
   8  -1  -8    4.22    0.24
  -8  -1   8    4.41    0.28
  -8  -1   8    4.50    0.25
   8   1  -7    5.59    0.27
  -8   1   7    5.53    0.30
   8   1  -7    5.24    0.31
  -8   1   7    5.67    0.27
  -8   1   7    5.70    0.26
  -8  -1   7    5.98    0.27
   8  -1  -7    6.00    0.32
  -8  -1   7    5.68    0.30
  -8  -1   7    5.85    0.27
   8  -1  -7    5.85    0.27
  -8   1   6   15.50    0.53
  -8   1   6   15.07    0.49
   8   1  -6   15.08    0.50
   8   1  -6   13.56    0.53
  -8   1   6   14.50    0.48
   8  -1  -6   15.18    0.48
   8  -1  -6   15.15    0.46
  -8  -1   6   14.49    0.49
   8  -1  -6   14.81    0.54
  -8  -1   6   15.60    0.48
  -8  -1   6   14.59    0.53
  -8   1   5    7.91    0.31
  -8   1   5    7.80    0.30
   8   1  -5    7.47    0.33
   8   1  -5    8.41    0.32
   8   1  -5    8.18    0.29
  -8   1   5    7.72    0.32
   8  -1  -5    8.23    0.29
  -8  -1   5    8.22    0.28
  -8  -1   5    7.97    0.33
   8  -1  -5    8.30    0.29
  -8  -1   5    8.16    0.28
  -8  -1   5    8.74    0.31
   8  -1  -5    7.83    0.34
   8  -1  -5    8.10    0.30
   8   1  -4  171.39    4.18
   8   1  -4  172.46    4.22
  -8   1   4  172.13    4.21
   8   1  -4  168.74    4.21
  -8   1   4  171.10    4.19
  -8   1   4  165.49    4.21
  -8  -1   4  168.02    4.19
  -8  -1   4  167.32    4.18
  -8  -1   4  167.85    4.22
   8  -1  -4  168.41    4.18
   8  -1  -4  170.01    4.24
  -8  -1   4  174.30    4.16
   8  -1  -4  170.96    4.18
   8  -1  -4  172.01    4.15
  -8   1   3   63.24    1.63
  -8   1   3   61.78    1.66
   8   1  -3   64.43    1.65
  -8   1   3   66.50    1.65
   8   1  -3   64.84    1.64
   8   1  -3   66.88    1.67
   8  -1  -3   63.57    1.68
  -8  -1   3   64.93    1.64
  -8  -1   3   56.60    1.63
   8  -1  -3   66.70    1.65
   8  -1  -3   64.42    1.59
  -8  -1   3   65.42    1.60
  -8  -1   3   69.28    1.68
   8  -1  -3   64.09    1.63
  -8   1   2   94.00    2.30
   8   1  -2   91.98    2.31
   8   1  -2   90.22    2.33
  -8   1   2   90.86    2.33
   8   1  -2   91.50    2.29
  -8   1   2   95.08    2.29
   8   1  -2   92.39    2.30
  -8  -1   2   91.28    2.25
  -8  -1   2   91.61    2.29
   8  -1  -2   95.95    2.34
   8  -1  -2   90.98    2.24
   8  -1  -2   89.95    2.31
   8  -1  -2   92.60    2.29
  -8  -1   2   94.40    2.33
   8   1  -1   72.53    1.81
   8   1  -1   69.45    1.82
   8   1  -1   73.85    1.86
   8   1  -1   73.75    1.82
  -8   1   1   74.79    1.82
   8   1  -1   71.33    1.85
  -8   1   1   75.60    1.87
  -8  -1   1   74.21    1.79
  -8  -1   1   72.07    1.85
   8  -1  -1   73.94    1.78
   8  -1  -1   72.38    1.86
   8  -1  -1   74.45    1.86
   8  -1  -1   72.51    1.82
   8  -1  -1   72.66    1.82
   8   1   0   71.34    1.83
  -8   1   0   73.86    1.83
   8   1   0   74.04    1.83
   8   1   0   72.15    1.78
   8   1   0   70.00    1.77
   8   1   0   69.57    1.77
  -8   1   0   73.73    1.78
   8  -1   0   68.82    1.77
   8  -1   0   71.90    1.83
  -8  -1   0   74.01    1.77
   8  -1   0   72.65    1.77
   8  -1   0   71.04    1.77
  -8  -1   0   72.96    1.83
   8  -1   0   69.57    1.83
   8   1   1    8.41    0.31
  -8   1  -1    8.66    0.30
   8   1   1    8.49    0.24
   8   1   1    8.65    0.27
   8   1   1    8.39    0.24
  -8   1  -1    9.29    0.27
   8   1   1    8.57    0.30
   8  -1   1    8.66    0.27
  -8  -1  -1    9.12    0.31
  -8  -1  -1    8.85    0.28
   8  -1   1    9.08    0.32
   8  -1   1    8.77    0.25
   8  -1   1    8.84    0.31
   8  -1   1    8.58    0.24
   8   1   2   30.45    0.83
   8   1   2   30.98    0.86
   8   1   2   30.27    0.76
  -8   1  -2   31.98    0.85
   8   1   2   31.62    0.85
   8   1   2   29.60    0.86
   8   1   2   31.53    0.77
   8  -1   2   30.45    0.84
   8  -1   2   30.37    0.86
  -8  -1  -2   33.82    0.85
   8  -1   2   31.79    0.88
   8  -1   2   31.22    0.78
   8  -1   2   30.13    0.77
   8  -1   2   30.98    0.82
   8   1   3    0.10    0.05
  -8   1  -3    0.12    0.06
   8   1   3    0.10    0.06
  -8   1  -3    0.10    0.05
   8   1   3    0.10    0.05
   8  -1   3    0.16    0.05
   8  -1   3    0.14    0.02
   8  -1   3    0.16    0.07
   8  -1   3    0.14    0.05
  -8  -1  -3    0.28    0.07
   8  -1   3    0.13    0.02
  -8  -1  -3    0.11    0.05
   8   1   4   46.62    1.19
  -8   1  -4   45.86    1.22
   8   1   4   45.68    1.11
   8   1   4   45.55    1.25
   8   1   4   44.35    1.22
   8   1   4   44.39    1.25
   8   1   4   45.26    1.11
  -8   1  -4   47.45    1.19
   8  -1   4   44.79    1.12
  -8  -1  -4   42.60    1.23
   8  -1   4   44.15    1.23
  -8  -1  -4   46.78    1.23
   8  -1   4   44.57    1.20
   8  -1   4   44.55    1.12
   8  -1   4   44.00    1.25
   8   1   5    4.76    0.24
  -8   1  -5    4.76    0.24
   8   1   5    4.78    0.16
   8   1   5    5.24    0.27
   8   1   5    5.08    0.27
  -8   1  -5    5.10    0.21
   8   1   5    5.16    0.16
   8  -1   5    4.94    0.27
  -8  -1  -5    5.76    0.27
   8  -1   5    4.68    0.26
   8  -1   5    5.15    0.24
   8  -1   5    4.86    0.17
  -8  -1  -5    4.98    0.26
  -8  -1  -5    5.16    0.22
   8   1   6   34.40    0.92
   8   1   6   35.29    1.07
   8   1   6   34.92    1.08
   8   1   6   36.45    1.02
  -8   1  -6   36.20    1.02
   8  -1   6   35.16    0.93
  -8  -1  -6   38.10    1.07
   8  -1   6   36.06    1.04
   8  -1   6   36.72    1.09
  -8  -1  -6   35.32    1.07
   8   1   7    5.19    0.20
  -8   1  -7    5.66    0.34
   8   1   7    5.67    0.32
   8  -1   7    5.28    0.21
  -8  -1  -7    5.53    0.31
   8  -1   7    5.01    0.31
  -8  -1  -7    5.63    0.31
   8  -1   7    5.27    0.29
   8   1   8    2.34    0.23
   8   1   8    1.96    0.13
  -8   1  -8    2.09    0.24
   8  -1   8    2.11    0.23
  -8  -1  -8    2.21    0.23
  -8  -1  -8    1.75    0.21
   8  -1   8    2.11    0.14
   8   1   9    2.87    0.26
  -8   1  -9    2.83    0.29
   8   1   9    2.61    0.16
  -8  -1  -9    2.57    0.26
   8  -1   9    2.63    0.17
   8  -1   9    2.47    0.26
  -8  -1  -9    2.61    0.27
  -8   2  10    0.12    0.13
   8   2 -10    0.10    0.12
  -8  -2  10    0.01    0.10
   8  -2 -10    0.08    0.12
  -8   2   9   17.22    0.68
   8   2  -9   17.13    0.69
   8  -2  -9   17.05    0.69
  -8  -2   9   17.25    0.63
  -8  -2   9   17.46    0.68
  -8   2   8    0.13    0.09
   8   2  -8    0.12    0.09
  -8   2   8    0.27    0.10
   8   2  -8    0.06    0.08
   8  -2  -8    0.08    0.10
   8  -2  -8    0.37    0.10
  -8  -2   8    0.28    0.10
  -8  -2   8    0.08    0.09
   8   2  -7   26.75    0.89
  -8   2   7   28.83    0.85
  -8   2   7   28.20    0.85
  -8   2   7   28.99    0.90
   8   2  -7   28.50    0.87
   8  -2  -7   28.31    0.85
  -8  -2   7   29.88    0.86
  -8  -2   7   28.48    0.85
  -8  -2   7   27.36    0.89
   8  -2  -7   27.99    0.92
  -8   2   6    8.75    0.35
  -8   2   6    9.10    0.34
   8   2  -6    8.52    0.36
   8   2  -6    7.26    0.35
  -8   2   6    8.39    0.36
   8  -2  -6    9.04    0.39
  -8  -2   6    8.99    0.33
   8  -2  -6    8.23    0.32
  -8  -2   6    8.38    0.36
  -8  -2   6    8.13    0.34
   8   2  -5    0.12    0.06
  -8   2   5    0.64    0.10
  -8   2   5    0.04    0.06
   8   2  -5    0.08    0.06
  -8   2   5    0.16    0.06
   8   2  -5    0.06    0.05
   8  -2  -5    0.02    0.05
   8  -2  -5    0.14    0.05
  -8  -2   5    0.02    0.05
  -8  -2   5    0.04    0.04
   8  -2  -5    0.17    0.08
  -8  -2   5    0.10    0.05
   8  -2  -5    0.06    0.04
  -8  -2   5    0.12    0.06
  -8   2   4    8.69    0.33
   8   2  -4    8.59    0.34
   8   2  -4    8.93    0.33
   8   2  -4    8.80    0.31
  -8   2   4    9.04    0.32
   8  -2  -4    8.71    0.30
  -8  -2   4    8.66    0.30
   8  -2  -4    9.26    0.31
  -8  -2   4    9.12    0.32
  -8  -2   4    9.20    0.30
  -8  -2   4    8.77    0.34
   8  -2  -4    9.29    0.30
   8  -2  -4    9.33    0.36
   8   2  -3   42.48    1.10
   8   2  -3   40.89    1.14
  -8   2   3   42.72    1.10
   8   2  -3   41.65    1.10
  -8   2   3   41.42    1.14
  -8   2   3   42.41    1.10
   8   2  -3   42.58    1.10
   8  -2  -3   40.85    1.07
   8  -2  -3   41.15    1.10
  -8  -2   3   41.29    1.14
   8  -2  -3   41.70    1.10
   8  -2  -3   41.74    1.16
  -8  -2   3   42.15    1.08
  -8  -2   3   41.58    1.10
   8   2  -2    9.55    0.30
  -8   2   2   10.13    0.32
   8   2  -2    9.48    0.31
   8   2  -2    9.68    0.33
  -8   2   2    9.92    0.31
   8   2  -2    9.66    0.35
  -8   2   2   10.24    0.35
   8  -2  -2   10.17    0.30
  -8  -2   2    9.98    0.31
   8  -2  -2    9.77    0.33
  -8  -2   2    9.33    0.34
   8  -2  -2    9.38    0.35
  -8  -2   2    9.83    0.30
   8  -2  -2   10.11    0.32
   8   2  -1   90.73    2.35
  -8   2   1   95.08    2.28
  -8   2   1   94.48    2.36
   8   2  -1   93.48    2.27
   8   2  -1   92.39    2.35
   8   2  -1   92.53    2.31
  -8  -2   1   95.69    2.30
  -8  -2   1   92.97    2.35
   8  -2  -1   93.27    2.34
   8  -2  -1   93.18    2.29
   8  -2  -1   91.06    2.36
   8  -2  -1   90.66    2.31
   8   2   0   18.96    0.57
   8   2   0   18.01    0.55
   8   2   0   18.09    0.52
   8   2   0   18.19    0.47
  -8   2   0   18.79    0.56
  -8   2   0   18.65    0.48
   8   2   0   18.83    0.51
   8  -2   0   18.96    0.52
   8  -2   0   18.04    0.57
   8  -2   0   18.56    0.52
  -8  -2   0   19.33    0.53
   8  -2   0   18.38    0.52
  -8  -2   0   20.10    0.57
   8  -2   0   19.08    0.56
   8   2   1  101.04    2.60
   8   2   1  101.18    2.52
  -8   2  -1  108.25    2.50
   8   2   1  104.66    2.58
  -8   2  -1  104.73    2.58
  -8  -2  -1  103.44    2.56
   8  -2   1  100.43    2.61
   8  -2   1  104.38    2.56
   8  -2   1  104.43    2.53
  -8  -2  -1  100.33    2.59
   8  -2   1   99.85    2.59
   8  -2   1  100.24    2.53
  -8   2  -2   13.90    0.38
   8   2   2   13.55    0.47
   8   2   2   13.83    0.46
   8   2   2   13.71    0.38
   8   2   2   13.44    0.38
   8   2   2   13.87    0.43
  -8   2  -2   14.20    0.44
  -8   2  -2   13.63    0.46
  -8  -2  -2   14.87    0.45
   8  -2   2   13.50    0.39
   8  -2   2   13.71    0.43
   8  -2   2   13.23    0.39
  -8  -2  -2   15.06    0.40
   8  -2   2   13.37    0.47
   8   2   3    4.80    0.20
  -8   2  -3    5.02    0.21
   8   2   3    4.84    0.23
   8   2   3    5.02    0.17
  -8   2  -3    5.12    0.24
   8   2   3    4.95    0.24
   8   2   3    4.94    0.17
   8  -2   3    4.67    0.17
   8  -2   3    4.86    0.18
   8  -2   3    5.06    0.23
   8  -2   3    4.64    0.17
   8  -2   3    4.79    0.25
  -8  -2  -3    5.12    0.20
  -8  -2  -3    4.83    0.23
  -8   2  -4   40.65    1.16
   8   2   4   42.43    1.13
   8   2   4   41.62    1.07
   8   2   4   42.23    1.17
  -8   2  -4   41.99    1.11
   8   2   4   40.90    1.19
   8   2   4   41.05    1.10
   8  -2   4   43.32    1.18
   8  -2   4   40.46    1.20
   8  -2   4   42.02    1.10
   8  -2   4   42.61    1.08
  -8  -2  -4   45.32    1.14
  -8  -2  -4   41.25    1.17
   8   2   5    6.87    0.24
   8   2   5    7.76    0.33
  -8   2  -5    7.35    0.33
   8   2   5    7.71    0.35
   8  -2   5    7.24    0.25
   8  -2   5    7.27    0.35
   8  -2   5    6.78    0.33
  -8  -2  -5    7.41    0.33
  -8  -2  -5    7.02    0.30
  -8   2  -6    9.44    0.39
   8   2   6    9.30    0.42
   8   2   6    8.98    0.30
  -8   2  -6    9.66    0.44
   8   2   6    9.04    0.38
   8  -2   6    8.97    0.41
  -8  -2  -6    8.83    0.40
  -8  -2  -6    9.15    0.38
  -8   2  -7    5.27    0.28
  -8   2  -7    5.74    0.35
   8   2   7    4.65    0.31
   8   2   7    4.82    0.21
  -8  -2  -7    5.08    0.30
   8  -2   7    5.06    0.22
   8  -2   7    4.99    0.31
  -8  -2  -7    4.89    0.31
  -8   2  -8    1.16    0.21
   8   2   8    1.55    0.21
   8   2   8    1.61    0.12
   8  -2   8    1.58    0.13
   8  -2   8    1.75    0.22
  -8  -2  -8    1.23    0.18
  -8   2  -9    2.97    0.30
   8   2   9    2.52    0.16
   8   2   9    2.54    0.27
   8  -2   9    2.52    0.27
   8  -2   9    2.33    0.17
  -8  -2  -9    2.70    0.27
  -8   3  10    1.19    0.22
   8   3 -10    0.62    0.17
  -8  -3  10    0.72    0.18
   8  -3 -10    0.80    0.19
   8   3  -9    0.04    0.09
   8   3  -9    0.22    0.12
  -8   3   9    0.09    0.11
  -8  -3   9    0.36    0.12
   8  -3  -9    0.11    0.12
  -8  -3   9    0.09    0.09
  -8   3   8    4.02    0.27
  -8   3   8    4.16    0.29
   8   3  -8    4.32    0.30
   8   3  -8    4.15    0.28
  -8  -3   8    4.32    0.29
   8  -3  -8    4.29    0.31
   8  -3  -8    4.01    0.26
  -8  -3   8    4.62    0.27
   8   3  -7   -0.01    0.08
  -8   3   7    0.03    0.07
  -8   3   7    0.05    0.08
   8   3  -7   -0.01    0.08
   8  -3  -7    0.08    0.07
  -8  -3   7   -0.02    0.06
   8  -3  -7    0.07    0.08
  -8  -3   7    0.10    0.09
  -8   3   6   15.53    0.53
   8   3  -6   15.93    0.57
   8   3  -6   15.91    0.55
  -8   3   6   16.14    0.55
  -8   3   6   14.30    0.54
   8  -3  -6   15.09    0.52
  -8  -3   6   14.77    0.51
   8  -3  -6   15.49    0.58
  -8  -3   6   15.26    0.55
  -8   3   5   20.45    0.64
  -8   3   5   20.56    0.67
   8   3  -5   19.51    0.63
  -8   3   5   20.41    0.63
   8   3  -5   19.97    0.67
   8  -3  -5   18.88    0.61
   8  -3  -5   20.16    0.68
  -8  -3   5   20.40    0.62
  -8  -3   5   20.58    0.66
   8   3  -4   47.81    1.34
   8   3  -4   48.95    1.29
  -8   3   4   48.98    1.30
  -8   3   4   48.71    1.34
   8   3  -4   48.12    1.27
  -8   3   4   49.80    1.30
   8   3  -4   47.88    1.29
  -8  -3   4   48.89    1.28
  -8  -3   4   48.33    1.33
   8  -3  -4   48.58    1.26
   8  -3  -4   46.54    1.28
   8  -3  -4   47.82    1.35
   8  -3  -4   49.57    1.29
   8   3  -3   41.72    1.13
   8   3  -3   41.90    1.18
  -8   3   3   43.93    1.18
  -8   3   3   41.68    1.11
   8   3  -3   42.10    1.13
  -8   3   3   41.62    1.13
   8   3  -3   39.91    1.10
   8  -3  -3   42.37    1.19
   8  -3  -3   42.84    1.12
   8  -3  -3   41.87    1.12
  -8  -3   3   43.48    1.17
   8  -3  -3   41.46    1.12
  -8  -3   3   42.49    1.12
   8   3  -2    3.01    0.12
  -8   3   2    2.89    0.18
   8   3  -2    3.31    0.17
  -8   3   2    3.04    0.14
  -8   3   2    3.23    0.17
   8   3  -2    3.34    0.19
   8   3  -2    3.25    0.16
  -8  -3   2    3.30    0.16
   8  -3  -2    3.21    0.16
   8  -3  -2    3.03    0.16
  -8  -3   2    2.71    0.17
   8  -3  -2    3.02    0.15
   8  -3  -2    3.18    0.19
  -8   3   1    0.52    0.05
  -8   3   1    0.45    0.09
  -8   3   1    0.45    0.08
   8   3  -1    0.44    0.08
   8   3  -1    0.61    0.07
   8  -3  -1    0.56    0.07
  -8  -3   1    0.63    0.09
   8  -3  -1    0.61    0.07
  -8  -3   1    0.71    0.08
   8  -3  -1    0.54    0.10
  -8   3   0   13.94    0.47
   8   3   0   14.53    0.48
   8   3   0   14.24    0.46
  -8   3   0   15.05    0.48
   8   3   0   13.95    0.43
  -8  -3   0   12.95    0.46
  -8  -3   0   14.67    0.45
   8  -3   0   14.24    0.44
   8  -3   0   13.65    0.48
   8  -3   0   14.64    0.43
   8   3   1    5.46    0.21
  -8   3  -1    5.55    0.24
   8   3   1    5.18    0.25
   8   3   1    5.89    0.24
  -8   3  -1    5.15    0.25
   8  -3   1    5.78    0.23
  -8  -3  -1    5.73    0.26
   8  -3   1    5.57    0.26
   8  -3   1    4.96    0.20
  -8  -3  -1    5.76    0.24
   8   3   2    8.84    0.30
  -8   3  -2    9.73    0.34
  -8   3  -2    8.95    0.36
   8   3   2    9.54    0.37
   8   3   2    9.16    0.32
   8  -3   2    9.14    0.34
   8  -3   2    9.25    0.38
  -8  -3  -2    8.61    0.35
   8  -3   2    9.25    0.31
  -8  -3  -2    9.65    0.35
  -8   3  -3    4.68    0.21
  -8   3  -3    4.35    0.25
   8   3   3    4.63    0.19
   8   3   3    5.02    0.20
   8   3   3    4.74    0.25
   8   3   3    4.97    0.26
   8  -3   3    5.15    0.24
  -8  -3  -3    4.70    0.24
   8  -3   3    4.17    0.19
   8  -3   3    4.84    0.27
   8   3   4    2.06    0.12
   8   3   4    2.10    0.18
  -8   3  -4    1.93    0.18
   8   3   4    2.13    0.18
  -8  -3  -4    2.12    0.17
   8  -3   4    2.27    0.13
   8  -3   4    2.24    0.19
   8  -3   4    2.40    0.18
   8   3   5   56.15    1.46
   8   3   5   55.64    1.60
   8   3   5   55.48    1.56
   8  -3   5   56.65    1.61
   8  -3   5   56.46    1.57
  -8  -3  -5   57.77    1.57
   8  -3   5   57.05    1.48
   8   3   6    3.78    0.18
   8   3   6    3.76    0.25
  -8   3  -6    3.83    0.26
   8   3   6    3.45    0.26
   8  -3   6    3.55    0.25
   8  -3   6    3.95    0.28
   8  -3   6    3.96    0.20
  -8  -3  -6    3.86    0.27
   8   3   7   21.27    0.78
   8   3   7   20.04    0.62
  -8   3  -7   20.69    0.79
  -8   3  -7   21.27    0.73
   8   3   7   21.54    0.72
   8  -3   7   21.09    0.76
  -8  -3  -7   19.98    0.74
   8  -3   7   20.57    0.64
   8   3   8    3.33    0.29
  -8   3  -8    4.16    0.33
  -8   3  -8    3.81    0.29
   8   3   8    4.11    0.21
   8  -3   8    3.68    0.29
  -8  -3  -8    3.68    0.29
   8  -3   8    3.81    0.22
   8   4  -9   10.92    0.53
  -8   4   9   11.63    0.55
   8   4  -9   12.05    0.54
  -8  -4   9   12.28    0.55
  -8  -4   9   12.20    0.52
   8  -4  -9   11.64    0.56
   8   4  -8    0.13    0.10
  -8   4   8    0.30    0.12
   8   4  -8    0.35    0.13
  -8   4   8    0.24    0.12
  -8  -4   8    0.06    0.10
  -8  -4   8    0.22    0.10
   8  -4  -8   -0.02    0.10
   8  -4  -8    0.04    0.09
   8   4  -7    3.32    0.26
   8   4  -7    3.27    0.24
  -8   4   7    3.82    0.26
  -8   4   7    3.43    0.26
   8  -4  -7    3.49    0.27
  -8  -4   7    3.46    0.23
   8  -4  -7    3.69    0.24
  -8  -4   7    3.48    0.25
  -8   4   6    0.43    0.10
   8   4  -6    0.38    0.11
  -8   4   6    0.38    0.11
   8   4  -6    0.50    0.11
   8  -4  -6    0.48    0.13
  -8  -4   6    0.45    0.11
   8  -4  -6    0.62    0.12
  -8  -4   6    0.60    0.11
  -8   4   5    0.73    0.12
   8   4  -5    1.00    0.15
  -8   4   5    1.11    0.16
   8   4  -5    0.91    0.19
  -8  -4   5    0.71    0.12
  -8  -4   5    0.71    0.11
   8  -4  -5    0.72    0.14
   8  -4  -5    0.64    0.11
   8   4  -4    2.58    0.20
  -8   4   4    2.28    0.15
   8   4  -4    2.40    0.16
   8   4  -4    2.27    0.15
  -8   4   4    1.89    0.18
   8  -4  -4    2.51    0.17
  -8  -4   4    2.10    0.16
  -8  -4   4    2.38    0.18
   8  -4  -4    2.25    0.19
  -8   4   3    0.29    0.10
  -8   4   3    0.31    0.07
   8   4  -3    0.21    0.06
   8   4  -3    0.32    0.09
   8   4  -3    0.29    0.07
  -8   4   3    0.30    0.07
   8  -4  -3    0.27    0.07
   8  -4  -3    0.40    0.08
   8  -4  -3    0.29    0.09
  -8  -4   3    0.35    0.08
  -8  -4   3    0.33    0.09
  -8   4   2   13.08    0.49
   8   4  -2   13.49    0.46
   8   4  -2   14.05    0.49
   8   4  -2   13.96    0.45
  -8   4   2   13.26    0.45
   8  -4  -2   13.20    0.49
   8  -4  -2   13.68    0.45
  -8  -4   2   13.45    0.48
   8  -4  -2   13.80    0.45
  -8  -4   2   13.51    0.45
   8   4  -1   13.47    0.48
  -8   4   1   13.63    0.47
  -8   4   1   14.02    0.49
   8   4  -1   14.08    0.45
   8   4  -1   14.00    0.48
  -8  -4   1   14.22    0.46
   8  -4  -1   13.71    0.45
   8  -4  -1   13.26    0.49
   8  -4  -1   13.68    0.45
  -8  -4   1   13.94    0.48
  -8   4   0    0.19    0.07
   8   4   0    0.18    0.07
   8   4   0    0.16    0.07
  -8   4   0    0.19    0.07
   8   4   0    0.12    0.05
  -8  -4   0    0.21    0.07
   8  -4   0    0.14    0.06
  -8  -4   0    0.11    0.07
   8  -4   0    0.15    0.07
   8  -4   0    0.07    0.07
  -8   4  -1   85.09    2.22
   8   4   1   85.92    2.21
  -8   4  -1   86.91    2.25
   8   4   1   88.20    2.19
   8   4   1   85.19    2.26
   8  -4   1   85.66    2.19
  -8  -4  -1   85.04    2.22
   8  -4   1   86.47    2.27
   8  -4   1   86.38    2.22
  -8  -4  -1   85.81    2.25
   8   4   2   12.36    0.41
   8   4   2   12.26    0.47
   8   4   2   12.65    0.42
  -8   4  -2   11.87    0.46
  -8   4  -2   12.48    0.44
   8  -4   2   11.97    0.44
   8  -4   2   12.72    0.42
   8  -4   2   12.47    0.49
  -8  -4  -2   12.45    0.46
  -8  -4  -2   12.89    0.46
  -8   4  -3    1.17    0.15
   8   4   3    1.54    0.16
   8   4   3    1.12    0.11
  -8   4  -3    1.35    0.13
   8   4   3    1.14    0.15
   8  -4   3    1.31    0.16
  -8  -4  -3    1.18    0.14
   8  -4   3    1.23    0.12
   8  -4   3    1.40    0.14
  -8  -4  -3    1.30    0.15
   8   4   4    0.05    0.07
  -8   4  -4    0.05    0.08
   8   4   4   -0.05    0.04
   8   4   4   -0.08    0.07
  -8  -4  -4    0.02    0.07
   8  -4   4   -0.03    0.04
   8  -4   4   -0.03    0.06
   8  -4   4    0.05    0.08
  -8   4  -5    8.07    0.39
   8   4   5    8.34    0.40
   8   4   5    8.04    0.32
   8   4   5    7.82    0.40
   8  -4   5    8.82    0.43
   8  -4   5    8.73    0.34
  -8  -4  -5    9.24    0.41
   8  -4   5    8.83    0.40
   8   4   6    0.01    0.05
   8   4   6    0.09    0.09
  -8   4  -6    0.09    0.09
   8   4   6    0.07    0.08
   8  -4   6    0.01    0.07
  -8  -4  -6    0.24    0.12
   8  -4   6    0.03    0.05
   8  -4   6    0.34    0.12
   8   4   7    0.55    0.14
  -8   4  -7    0.34    0.14
   8   4   7    0.75    0.11
   8   4   7    0.48    0.15
  -8   4  -7    0.41    0.13
  -8  -4  -7    0.23    0.12
   8  -4   7    0.49    0.10
   8  -4   7    0.55    0.15
   8   4   8    0.75    0.18
  -8   4  -8    0.70    0.18
  -8   4  -8    0.75    0.17
   8   4   8    0.65    0.11
  -8  -4  -8    0.64    0.17
   8  -4   8    0.66    0.17
   8  -4   8    0.74    0.13
  -8   5   8    4.64    0.33
   8   5  -8    4.05    0.32
  -8   5   8    4.18    0.29
  -8  -5   8    3.56    0.28
   8  -5  -8    4.56    0.33
  -8  -5   8    4.32    0.30
   8   5  -7    0.08    0.11
  -8   5   7    0.01    0.08
  -8   5   7   -0.04    0.09
  -8  -5   7    0.04    0.08
   8  -5  -7    0.00    0.08
  -8  -5   7    0.00    0.08
   8  -5  -7    0.17    0.11
  -8   5   6    0.07    0.10
   8   5  -6    0.00    0.08
  -8  -5   6    0.05    0.08
  -8  -5   6    0.02    0.07
   8  -5  -6    0.00    0.07
   8  -5  -6    0.00    0.08
   8   5  -5   11.47    0.49
  -8   5   5   10.84    0.48
   8  -5  -5   10.98    0.48
  -8  -5   5   10.50    0.44
  -8  -5   5   10.38    0.43
   8  -5  -5   10.46    0.43
   8   5  -4    0.56    0.13
  -8   5   4    0.43    0.12
  -8  -5   4    0.48    0.11
  -8  -5   4    0.50    0.11
   8  -5  -4    0.35    0.11
   8  -5  -4    0.41    0.10
   8   5  -3    8.45    0.39
   8   5  -3    9.04    0.36
  -8   5   3    8.71    0.40
   8   5  -3    8.57    0.35
  -8   5   3    8.62    0.34
   8  -5  -3    8.76    0.39
   8  -5  -3    8.58    0.36
  -8  -5   3    9.23    0.37
  -8  -5   3    8.37    0.37
   8   5  -2    1.35    0.14
  -8   5   2    1.21    0.13
   8   5  -2    1.45    0.14
  -8   5   2    1.30    0.16
   8   5  -2    1.22    0.16
   8  -5  -2    1.21    0.15
  -8  -5   2    1.20    0.14
   8  -5  -2    1.08    0.13
   8  -5  -2    1.20    0.13
  -8  -5   2    1.29    0.14
   8   5  -1   33.75    1.00
  -8   5   1   33.27    0.99
   8   5  -1   33.67    1.01
  -8   5   1   34.48    1.02
   8   5  -1   33.76    0.97
   8  -5  -1   34.71    0.98
   8  -5  -1   33.84    0.98
   8  -5  -1   33.93    1.02
  -8  -5   1   33.18    0.99
  -8  -5   1   35.01    1.01
   8   5   0    0.17    0.08
  -8   5   0    0.06    0.07
   8   5   0    0.07    0.06
   8   5   0    0.12    0.06
  -8   5   0    0.08    0.07
  -8  -5   0    0.04    0.06
   8  -5   0    0.07    0.07
  -8  -5   0    0.09    0.07
   8  -5   0    0.05    0.05
   8  -5   0   -0.05    0.07
   8   5   1   54.64    1.46
  -8   5  -1   52.28    1.51
   8   5   1   54.50    1.53
  -8   5  -1   54.78    1.50
   8   5   1   55.74    1.47
   8  -5   1   52.57    1.49
  -8  -5  -1   52.10    1.49
   8  -5   1   54.50    1.53
  -8  -5  -1   56.72    1.52
   8  -5   1   55.93    1.47
  -8   5  -2    0.56    0.13
  -8   5  -2    0.58    0.10
   8   5   2    0.73    0.11
   8   5   2    0.64    0.13
   8  -5   2    0.74    0.11
  -8  -5  -2    0.66    0.12
  -8  -5  -2    0.71    0.12
   8  -5   2    0.74    0.14
   8  -5   2    0.63    0.12
   8   5   3   16.90    0.64
  -8   5  -3   18.45    0.64
   8   5   3   18.35    0.57
   8  -5   3   17.44    0.65
   8  -5   3   17.45    0.58
   8  -5   3   17.47    0.62
  -8  -5  -3   17.11    0.62
  -8  -5  -3   15.59    0.61
  -8   5  -4    3.05    0.24
   8   5   4    3.15    0.25
   8   5   4    3.33    0.20
   8   5   4    3.34    0.26
  -8  -5  -4    3.09    0.24
   8  -5   4    2.83    0.20
   8  -5   4    3.23    0.23
  -8  -5  -4    3.12    0.24
   8  -5   4    3.29    0.26
   8   5   5   28.56    0.98
   8   5   5   30.60    1.01
  -8   5  -5   30.43    0.98
   8   5   5   30.05    0.88
   8  -5   5   30.12    0.90
   8  -5   5   28.83    1.00
   8  -5   5   30.33    0.97
  -8  -5  -5   28.70    0.96
   8   5   6    0.62    0.15
   8   5   6    0.39    0.09
   8   5   6    0.63    0.16
  -8   5  -6    0.38    0.14
  -8  -5  -6    0.51    0.14
   8  -5   6    0.54    0.12
   8  -5   6    0.39    0.14
   8  -5   6    0.89    0.16
  -8   5  -7    2.46    0.28
   8   5   7    2.43    0.19
   8   5   7    2.27    0.24
  -8   5  -7    2.28    0.26
   8   5   7    1.93    0.25
  -8  -5  -7    2.51    0.26
   8  -5   7    2.49    0.26
   8  -5   7    2.30    0.20
  -8   6   7    0.13    0.12
   8   6  -7    0.04    0.11
   8  -6  -7    0.20    0.13
  -8  -6   7    0.08    0.10
  -8   6   6   -0.02    0.09
   8   6  -6    0.03    0.11
   8  -6  -6   -0.05    0.09
   8  -6  -6   -0.06    0.09
  -8  -6   6   -0.01    0.09
  -8  -6   6    0.00    0.08
  -8   6   5    6.92    0.40
   8   6  -5    6.22    0.38
   8  -6  -5    7.03    0.38
  -8  -6   5    6.98    0.35
  -8  -6   5    6.84    0.36
   8  -6  -5    6.65    0.35
   8   6  -4    0.13    0.10
  -8   6   4    0.10    0.09
  -8  -6   4    0.03    0.08
   8  -6  -4    0.16    0.10
  -8  -6   4   -0.02    0.07
   8  -6  -4   -0.03    0.07
   8   6  -3    0.12    0.08
   8   6  -3    0.19    0.11
  -8   6   3    0.15    0.11
   8  -6  -3    0.13    0.09
  -8  -6   3    0.18    0.09
   8  -6  -3    0.10    0.08
  -8  -6   3    0.05    0.08
   8   6  -2    2.72    0.23
   8   6  -2    3.01    0.22
  -8   6   2    2.92    0.24
  -8   6   2    2.74    0.20
  -8  -6   2    2.93    0.21
   8  -6  -2    2.58    0.22
   8  -6  -2    2.90    0.22
  -8  -6   2    2.84    0.21
   8   6  -1    1.06    0.13
   8   6  -1    0.98    0.15
   8   6  -1    1.02    0.15
  -8   6   1    0.89    0.16
  -8   6   1    1.04    0.15
   8  -6  -1    0.88    0.13
   8  -6  -1    1.12    0.15
  -8  -6   1    1.05    0.14
   8  -6  -1    0.84    0.13
  -8  -6   1    1.02    0.14
  -8   6   0    8.97    0.41
   8   6   0    9.93    0.42
   8   6   0   10.48    0.45
  -8   6   0   10.01    0.44
   8   6   0    9.96    0.40
   8  -6   0   10.38    0.41
   8  -6   0    9.65    0.44
  -8  -6   0   10.19    0.43
   8  -6   0   10.73    0.43
  -8  -6   0    8.77    0.41
   8   6   1    9.97    0.52
  -8   6  -1   10.19    0.44
   8   6   1    9.80    0.40
  -8   6  -1    9.15    0.42
   8   6   1   10.11    0.45
   8  -6   1    9.51    0.40
  -8  -6  -1    9.78    0.43
   8  -6   1   10.15    0.43
   8  -6   1    9.51    0.44
  -8  -6  -1    9.95    0.43
   8   6   2   -0.01    0.07
   8   6   2    0.08    0.07
  -8   6  -2    0.11    0.08
  -8   6  -2    0.10    0.09
   8  -6   2    0.04    0.09
   8  -6   2    0.08    0.07
  -8  -6  -2    0.13    0.10
   8  -6   2    0.21    0.10
  -8  -6  -2   -0.01    0.09
   8   6   3    6.83    0.38
   8   6   3    6.64    0.32
  -8   6  -3    6.15    0.36
  -8  -6  -3    5.55    0.34
   8  -6   3    7.36    0.34
  -8  -6  -3    6.26    0.35
   8  -6   3    6.98    0.36
   8  -6   3    6.93    0.38
  -8   6  -4    8.21    0.44
   8   6   4    8.89    0.46
   8   6   4    9.20    0.39
   8  -6   4    9.50    0.41
  -8  -6  -4    9.13    0.44
   8  -6   4    9.80    0.48
  -8  -6  -4    8.86    0.44
   8  -6   4    9.12    0.44
  -8   6  -5    1.18    0.21
   8   6   5    1.41    0.16
   8   6   5    1.09    0.19
   8  -6   5    1.40    0.22
  -8  -6  -5    1.08    0.19
   8  -6   5    1.26    0.19
  -8  -6  -5    1.35    0.18
   8  -6   5    1.19    0.17
   8   6   6   10.04    0.51
  -8   6  -6   10.32    0.52
   8   6   6   10.17    0.43
   8   6   6   10.70    0.54
   8  -6   6    9.55    0.50
   8  -6   6   10.56    0.46
  -8  -6  -6   10.18    0.50
   8  -6   6   10.58    0.54
  -8   7   5    3.01    0.29
   8   7  -5    2.53    0.26
   8  -7  -5    2.57    0.25
   8  -7  -5    3.18    0.27
  -8  -7   5    2.68    0.25
   8   7  -4    3.66    0.30
  -8   7   4    3.89    0.32
  -8  -7   4    3.16    0.26
   8  -7  -4    4.29    0.30
   8  -7  -4    3.72    0.28
   8   7  -3    5.76    0.37
  -8   7   3    5.87    0.37
   8  -7  -3    6.27    0.35
   8  -7  -3    5.67    0.35
  -8  -7   3    5.71    0.38
  -8  -7   3    5.92    0.34
   8   7  -2    0.00    0.08
  -8   7   2   -0.04    0.09
   8   7  -2    0.08    0.10
  -8  -7   2   -0.04    0.08
   8  -7  -2    0.07    0.09
  -8  -7   2   -0.04    0.07
   8  -7  -2   -0.03    0.08
  -8   7   1    2.96    0.24
   8   7  -1    2.63    0.24
  -8   7   1    2.45    0.25
   8   7  -1    2.77    0.25
   8  -7  -1    2.74    0.23
  -8  -7   1    2.79    0.23
   8  -7  -1    2.79    0.24
  -8  -7   1    2.81    0.22
  -8   7   0    0.98    0.17
   8   7   0    1.11    0.18
  -8   7   0    1.05    0.18
   8   7   0    1.51    0.23
   8   7   0    1.05    0.16
  -8  -7   0    1.17    0.18
  -8  -7   0    0.94    0.16
   8  -7   0    1.02    0.18
   8  -7   0    0.66    0.14
  -8   7  -1    9.45    0.46
   8   7   1   10.99    0.45
   8   7   1   10.51    0.50
  -8   7  -1   10.22    0.47
  -8  -7  -1   10.59    0.48
   8  -7   1   10.12    0.48
   8  -7   1    9.85    0.46
  -8  -7  -1   10.96    0.47
  -8   7  -2    0.88    0.17
   8   7   2    1.36    0.17
   8   7   2    1.19    0.20
  -8  -7  -2    1.02    0.17
   8  -7   2    1.06    0.19
  -8  -7  -2    1.23    0.19
   8  -7   2    1.11    0.18
   8  -7   2    1.03    0.16
  -8   7  -3    0.86    0.18
   8   7   3    1.17    0.21
   8   7   3    0.83    0.15
   8  -7   3    1.00    0.17
   8  -7   3    0.95    0.18
  -8  -7  -3    1.03    0.19
   8  -7   3    0.78    0.18
  -8  -7  -3    1.17    0.18
   8   7   4    0.60    0.13
  -8   7  -4    0.41    0.13
   8   7   4    0.18    0.13
   8  -7   4    0.48    0.14
  -8  -7  -4    0.59    0.16
  -8  -7  -4    0.46    0.14
   8  -7   4    0.57    0.16
   8  -7   4    0.65    0.16
   8   8  -2    7.66    0.43
  -8   8   1    3.93    0.32
   8   8  -1    3.40    0.28
  -8  -8   1    3.90    0.30
   8  -8  -1    3.48    0.29
  -8   8   0   19.09    0.74
   8   8   0   19.56    0.75
  -8   8   0   18.11    0.71
   8  -8   0   19.74    0.74
  -8  -8   0   18.24    0.73
  -9   0  10    0.95    0.19
   9   0 -10    0.69    0.17
  -9   0   9   -0.06    0.08
   9   0  -9   -0.10    0.09
   9   0  -8   14.95    0.60
  -9   0   8   14.80    0.59
  -9   0   7    0.02    0.05
  -9   0   7    0.02    0.06
   9   0  -7   -0.04    0.06
  -9   0   7   -0.02    0.05
   9   0  -7    0.02    0.05
   9   0  -6   11.96    0.47
  -9   0   6   11.87    0.40
  -9   0   6   12.25    0.40
  -9   0   6   11.34    0.45
   9   0  -6   12.28    0.41
  -9   0   6   11.88    0.42
  -9   0   5    0.03    0.04
   9   0  -5    0.00    0.05
  -9   0   5    0.03    0.04
  -9   0   5    0.09    0.06
   9   0  -5    0.02    0.04
   9   0  -5   -0.01    0.04
  -9   0   5   -0.03    0.03
   9   0  -4    0.79    0.11
  -9   0   4    0.77    0.09
  -9   0   4    0.77    0.06
   9   0  -4    0.74    0.08
   9   0  -4    0.85    0.09
  -9   0   4    0.64    0.09
  -9   0   4    0.73    0.10
   9   0  -3    0.06    0.02
  -9   0   3   -0.03    0.02
   9   0  -3   -0.02    0.03
  -9   0   3    0.04    0.04
   9   0  -3    0.13    0.05
  -9   0   3    0.00    0.04
   9   0  -3   -0.03    0.03
  -9   0   2  171.59    4.22
   9   0  -2  169.92    4.17
  -9   0   2  173.24    4.20
  -9   0   2  173.74    4.17
   9   0  -2  166.61    4.21
   9   0  -2  169.79    4.21
   9   0  -1   -0.03    0.02
   9   0  -1   -0.01    0.03
   9   0  -1    0.00    0.04
  -9   0   1   -0.03    0.03
   9   0  -1   -0.03    0.02
  -9   0   1   -0.04    0.04
   9   0   0  222.73    5.55
  -9   0   0  236.43    5.58
  -9   0   0  231.49    5.55
   9   0   0  227.15    5.56
  -9   0   0  239.78    5.55
   9   0   0  217.46    5.57
   9   0   0  217.02    5.50
   9   0   1   -0.10    0.03
  -9   0  -1   -0.05    0.03
   9   0   1   -0.03    0.04
   9   0   1   -0.01    0.02
   9   0   1   -0.03    0.03
   9   0   1   -0.03    0.02
   9   0   1   -0.05    0.01
   9   0   2   11.98    0.40
  -9   0  -2   12.33    0.39
   9   0   2   11.93    0.40
   9   0   2   12.11    0.38
   9   0   2   11.81    0.39
   9   0   3    0.01    0.04
   9   0   3   -0.01    0.04
   9   0   3    0.04    0.04
   9   0   3    0.00    0.04
   9   0   3   -0.06    0.04
   9   0   4    0.25    0.07
   9   0   4    0.22    0.07
   9   0   4    0.55    0.09
   9   0   4    0.53    0.10
   9   0   4    0.36    0.07
   9   0   5    0.05    0.05
  -9   0  -5    0.04    0.07
   9   0   5    0.00    0.02
   9   0   5   -0.03    0.05
   9   0   5    0.01    0.06
  -9   0  -5   -0.01    0.05
   9   0   5   -0.01    0.02
   9   0   6   40.21    1.18
   9   0   6   40.77    1.04
   9   0   6   41.17    1.21
  -9   0  -6   41.86    1.21
   9   0   7    0.19    0.10
   9   0   7    0.01    0.03
   9   0   7   -0.07    0.07
  -9   0  -7   -0.01    0.09
  -9   0  -8   57.09    1.68
   9   0   8   57.16    1.49
   9   0   8   58.16    1.67
   9   0   8   59.35    1.71
   9   0   9    0.03    0.10
   9   0   9    0.14    0.11
  -9   0  -9   -0.02    0.10
   9   0   9   -0.06    0.04
   9   1 -10    4.06    0.33
  -9   1  10    4.19    0.33
   9  -1 -10    3.89    0.33
  -9  -1  10    4.35    0.33
   9   1  -9    1.71    0.23
  -9   1   9    1.86    0.21
   9  -1  -9    2.09    0.24
  -9  -1   9    2.32    0.23
   9   1  -8    6.75    0.37
   9   1  -8    6.57    0.31
  -9   1   8    6.32    0.36
   9  -1  -8    6.62    0.37
  -9  -1   8    7.48    0.45
  -9  -1   8    7.04    0.37
  -9   1   7    2.25    0.16
  -9   1   7    2.00    0.17
   9   1  -7    2.38    0.21
  -9   1   7    2.40    0.20
   9   1  -7    2.38    0.18
   9  -1  -7    2.29    0.16
  -9  -1   7    2.59    0.21
  -9  -1   7    2.33    0.17
   9  -1  -7    2.09    0.21
  -9   1   6   26.62    0.79
   9   1  -6   26.89    0.80
  -9   1   6   26.33    0.78
  -9   1   6   26.15    0.82
   9   1  -6   27.36    0.84
   9  -1  -6   27.41    0.85
   9  -1  -6   27.41    0.76
  -9  -1   6   26.13    0.82
  -9  -1   6   26.30    0.78
   9  -1  -6   26.27    0.75
  -9  -1   6   26.59    0.76
   9   1  -5    4.53    0.20
  -9   1   5    4.20    0.21
   9   1  -5    4.27    0.22
  -9   1   5    4.37    0.22
   9   1  -5    4.15    0.23
   9  -1  -5    4.11    0.18
  -9  -1   5    4.48    0.21
   9  -1  -5    4.32    0.20
  -9  -1   5    4.37    0.19
  -9  -1   5    4.36    0.18
   9  -1  -5    4.44    0.20
  -9  -1   5    4.23    0.23
   9  -1  -5    4.24    0.24
  -9   1   4   30.23    0.85
   9   1  -4   31.57    0.88
   9   1  -4   31.29    0.88
   9   1  -4   31.62    0.85
  -9   1   4   29.85    0.87
  -9   1   4   30.61    0.87
  -9  -1   4   31.35    0.81
  -9  -1   4   30.42    0.89
   9  -1  -4   29.79    0.90
   9  -1  -4   31.25    0.85
   9  -1  -4   31.05    0.85
   9  -1  -4   32.27    0.81
  -9  -1   4   31.86    0.85
  -9  -1   4   29.28    0.85
  -9   1   3    1.03    0.09
  -9   1   3    0.86    0.08
   9   1  -3    0.99    0.09
   9   1  -3    1.08    0.10
   9   1  -3    1.15    0.10
  -9   1   3    1.09    0.11
   9  -1  -3    1.02    0.09
  -9  -1   3    0.99    0.06
   9  -1  -3    0.88    0.10
   9  -1  -3    1.02    0.06
  -9  -1   3    0.86    0.10
  -9  -1   3    1.10    0.10
   9  -1  -3    0.93    0.09
  -9  -1   3    1.22    0.09
  -9   1   2    3.72    0.16
   9   1  -2    3.94    0.19
   9   1  -2    3.63    0.16
   9   1  -2    3.67    0.17
  -9   1   2    3.87    0.15
  -9   1   2    3.69    0.18
   9   1  -2    3.54    0.15
   9  -1  -2    3.65    0.19
   9  -1  -2    3.59    0.15
  -9  -1   2    3.57    0.15
  -9  -1   2    3.67    0.18
  -9  -1   2    3.62    0.12
   9  -1  -2    3.55    0.10
   9  -1  -2    3.63    0.18
  -9  -1   2    3.59    0.17
   9   1  -1    5.32    0.22
  -9   1   1    5.42    0.23
  -9   1   1    5.54    0.20
   9   1  -1    5.25    0.19
   9   1  -1    5.61    0.20
   9   1  -1    5.46    0.19
   9   1  -1    5.29    0.22
   9  -1  -1    4.87    0.19
  -9  -1   1    5.45    0.22
   9  -1  -1    5.31    0.23
   9  -1  -1    5.28    0.22
  -9  -1   1    5.48    0.16
   9  -1  -1    5.23    0.19
   9  -1  -1    5.13    0.15
   9   1   0    7.55    0.25
  -9   1   0    7.97    0.25
  -9   1   0    8.84    0.30
   9   1   0    7.77    0.29
   9   1   0    7.94    0.29
   9   1   0    7.98    0.24
   9   1   0    7.88    0.24
   9  -1   0    7.68    0.23
   9  -1   0    7.78    0.29
   9  -1   0    7.84    0.24
   9  -1   0    7.78    0.29
  -9  -1   0    8.35    0.24
   9  -1   0    7.66    0.24
  -9  -1   0    7.83    0.29
   9   1   1    0.08    0.03
  -9   1  -1    0.08    0.05
   9   1   1    0.06    0.02
   9   1   1    0.05    0.02
  -9   1  -1    0.08    0.03
   9   1   1    0.04    0.04
   9   1   1   -0.01    0.04
   9  -1   1    0.05    0.02
  -9  -1  -1    0.05    0.03
   9  -1   1    0.07    0.04
  -9  -1  -1    0.12    0.05
   9  -1   1    0.02    0.02
   9  -1   1    0.03    0.04
   9  -1   1    0.04    0.03
  -9   1  -2    8.75    0.31
   9   1   2    8.95    0.24
   9   1   2    8.55    0.23
   9   1   2    8.40    0.31
   9   1   2    8.67    0.29
  -9   1  -2    9.03    0.29
   9   1   2    8.32    0.32
   9  -1   2    9.04    0.34
  -9  -1  -2    8.79    0.32
   9  -1   2    8.45    0.24
   9  -1   2    8.43    0.32
  -9  -1  -2    9.42    0.31
   9  -1   2    8.46    0.30
   9  -1   2    8.82    0.24
  -9   1  -3   28.30    0.79
   9   1   3   27.32    0.76
  -9   1  -3   27.64    0.77
   9   1   3   27.32    0.79
   9   1   3   26.96    0.80
   9   1   3   26.63    0.76
  -9  -1  -3   25.26    0.77
   9  -1   3   26.82    0.68
   9  -1   3   27.49    0.75
   9  -1   3   26.79    0.79
   9  -1   3   27.76    0.78
   9  -1   3   27.45    0.81
   9  -1   3   26.80    0.68
   9   1   4   35.18    1.02
   9   1   4   34.82    0.97
  -9   1  -4   36.26    1.00
   9   1   4   34.18    1.00
  -9   1  -4   37.00    0.98
   9   1   4   34.63    0.88
  -9  -1  -4   35.14    1.00
   9  -1   4   35.62    1.01
   9  -1   4   36.01    0.98
   9  -1   4   35.30    0.89
  -9  -1  -4   38.03    1.01
   9  -1   4   35.06    1.03
   9  -1   4   34.90    0.89
   9   1   5   13.36    0.36
   9   1   5   13.14    0.49
   9   1   5   13.46    0.36
  -9   1  -5   13.20    0.45
   9   1   5   13.11    0.46
  -9   1  -5   13.82    0.47
   9  -1   5   13.23    0.50
  -9  -1  -5   13.49    0.48
   9  -1   5   13.08    0.49
   9  -1   5   13.21    0.37
   9  -1   5   13.11    0.46
  -9  -1  -5   14.21    0.44
  -9  -1  -5   12.85    0.48
  -9   1  -6    8.64    0.41
  -9   1  -6    9.40    0.37
   9   1   6    9.04    0.36
   9   1   6    9.13    0.41
   9   1   6    8.88    0.27
   9  -1   6    9.48    0.42
   9  -1   6    9.04    0.37
   9  -1   6    8.78    0.29
  -9  -1  -6   10.05    0.41
  -9  -1  -6    8.80    0.39
   9   1   7    2.23    0.12
   9   1   7    2.50    0.22
  -9   1  -7    2.84    0.25
  -9  -1  -7    2.31    0.21
  -9  -1  -7    2.17    0.21
   9  -1   7    2.15    0.21
   9  -1   7    2.18    0.13
   9   1   8   10.96    0.35
  -9   1  -8   10.21    0.51
   9   1   8   11.03    0.50
   9  -1   8   10.24    0.50
   9  -1   8   10.34    0.36
  -9  -1  -8    9.96    0.47
  -9  -1  -8   10.34    0.49
  -9   1  -9    2.48    0.29
   9   1   9    1.96    0.24
   9   1   9    1.93    0.14
   9  -1   9    2.06    0.15
  -9  -1  -9    2.32    0.27
   9  -1   9    2.09    0.25
  -9  -1  -9    1.62    0.21
  -9   2  10   16.55    0.68
   9  -2 -10   15.01    0.68
  -9  -2  10   15.94    0.67
   9   2  -9    9.07    0.47
  -9   2   9    8.87    0.45
  -9  -2   9    8.77    0.45
   9  -2  -9    8.92    0.47
   9   2  -8   20.11    0.67
  -9   2   8   19.67    0.71
   9   2  -8   19.40    0.71
  -9  -2   8   19.04    0.65
   9  -2  -8   19.72    0.74
  -9  -2   8   18.71    0.70
  -9   2   7   19.79    0.65
  -9   2   7   20.46    0.69
   9   2  -7   19.60    0.66
   9   2  -7   19.82    0.69
   9  -2  -7   19.41    0.71
  -9  -2   7   20.49    0.69
  -9  -2   7   19.98    0.63
   9  -2  -7   18.22    0.62
  -9   2   6    0.28    0.08
   9   2  -6    0.36    0.09
  -9   2   6    0.36    0.09
   9   2  -6    0.31    0.09
  -9   2   6    0.23    0.08
   9  -2  -6    0.35    0.08
  -9  -2   6    0.45    0.08
  -9  -2   6    0.46    0.10
   9  -2  -6    0.38    0.11
  -9   2   5   12.25    0.44
  -9   2   5   11.91    0.43
  -9   2   5   11.67    0.41
   9   2  -5   12.56    0.45
   9   2  -5   12.06    0.44
   9   2  -5   11.67    0.40
   9  -2  -5   10.87    0.45
   9  -2  -5   12.20    0.39
   9  -2  -5   11.88    0.39
  -9  -2   5   11.93    0.44
  -9  -2   5   11.80    0.39
   9  -2  -5   12.86    0.41
  -9  -2   5   12.19    0.39
  -9  -2   5   11.73    0.44
  -9   2   4    0.93    0.12
   9   2  -4    0.80    0.09
   9   2  -4    0.93    0.10
  -9   2   4    1.03    0.10
   9   2  -4    0.99    0.11
  -9   2   4    1.02    0.10
   9  -2  -4    0.94    0.08
  -9  -2   4    0.96    0.10
   9  -2  -4    1.08    0.13
  -9  -2   4    1.00    0.09
  -9  -2   4    0.80    0.10
   9  -2  -4    1.01    0.10
   9  -2  -4    1.04    0.10
  -9  -2   4    0.92    0.10
  -9   2   3    0.08    0.06
   9   2  -3    0.06    0.04
   9   2  -3    0.04    0.04
   9   2  -3    0.04    0.04
  -9   2   3    0.03    0.03
  -9   2   3    0.05    0.04
   9   2  -3    0.01    0.05
  -9  -2   3   -0.05    0.04
   9  -2  -3   -0.02    0.04
  -9  -2   3   -0.02    0.03
  -9  -2   3    0.01    0.04
   9  -2  -3    0.04    0.05
   9  -2  -3    0.01    0.03
   9  -2  -3    0.00    0.04
  -9   2   2    6.29    0.22
  -9   2   2    6.20    0.22
   9   2  -2    5.56    0.25
   9   2  -2    6.06    0.25
   9   2  -2    5.99    0.21
   9   2  -2    6.22    0.23
  -9   2   2    5.97    0.26
  -9  -2   2    6.01    0.20
  -9  -2   2    5.88    0.22
  -9  -2   2    5.87    0.25
   9  -2  -2    5.94    0.23
   9  -2  -2    6.15    0.25
   9  -2  -2    5.89    0.26
   9  -2  -2    5.70    0.19
  -9   2   1   15.07    0.42
   9   2  -1   15.33    0.48
  -9   2   1   15.26    0.49
   9   2  -1   14.77    0.44
   9   2  -1   15.08    0.41
   9   2  -1   14.62    0.48
   9  -2  -1   15.15    0.48
   9  -2  -1   14.46    0.49
   9  -2  -1   14.98    0.44
   9  -2  -1   14.89    0.42
  -9  -2   1   14.87    0.48
  -9  -2   1   15.28    0.43
   9   2   0   34.75    0.99
   9   2   0   36.64    0.99
   9   2   0   34.62    0.94
  -9   2   0   35.65    0.99
  -9   2   0   37.95    0.91
   9   2   0   35.47    0.93
   9   2   0   35.64    0.90
  -9  -2   0   37.13    1.00
  -9  -2   0   35.87    0.94
   9  -2   0   36.39    0.99
   9  -2   0   35.60    0.93
   9  -2   0   36.30    0.93
   9  -2   0   35.68    1.00
   9  -2   0   34.16    0.93
   9   2   1    8.41    0.25
   9   2   1    8.15    0.31
  -9   2  -1    9.03    0.32
   9   2   1    8.38    0.26
   9   2   1    8.35    0.33
  -9   2  -1    8.67    0.24
   9   2   1    8.28    0.27
  -9  -2  -1    9.31    0.30
  -9  -2  -1    8.79    0.33
   9  -2   1    8.55    0.27
   9  -2   1    8.55    0.33
   9  -2   1    8.66    0.29
   9  -2   1    8.39    0.33
   9  -2   1    8.49    0.27
   9   2   2    3.16    0.13
   9   2   2    3.17    0.13
  -9   2  -2    3.70    0.18
   9   2   2    3.50    0.20
  -9   2  -2    3.22    0.18
   9   2   2    3.33    0.17
  -9   2  -2    3.33    0.13
  -9  -2  -2    3.04    0.17
   9  -2   2    3.32    0.13
   9  -2   2    3.11    0.19
   9  -2   2    3.20    0.16
  -9  -2  -2    3.46    0.14
   9  -2   2    3.17    0.13
  -9  -2  -2    2.92    0.18
   9   2   3    5.20    0.18
   9   2   3    5.23    0.22
   9   2   3    5.46    0.18
   9   2   3    5.11    0.26
  -9   2  -3    5.22    0.23
  -9   2  -3    5.32    0.26
   9   2   3    5.24    0.26
   9  -2   3    5.25    0.27
   9  -2   3    5.16    0.24
  -9  -2  -3    5.72    0.22
   9  -2   3    5.04    0.18
  -9  -2  -3    5.47    0.25
  -9   2  -4    0.26    0.07
   9   2   4    0.22    0.08
   9   2   4    0.40    0.05
  -9   2  -4    0.34    0.10
   9   2   4    0.30    0.06
   9   2   4    0.33    0.08
   9  -2   4    0.40    0.09
   9  -2   4    0.23    0.09
  -9  -2  -4    0.24    0.07
   9  -2   4    0.28    0.05
  -9  -2  -4    0.31    0.08
  -9   2  -5    0.55    0.11
   9   2   5    0.83    0.07
   9   2   5    0.76    0.13
   9   2   5    0.70    0.12
  -9  -2  -5    0.60    0.11
  -9  -2  -5    0.68    0.12
   9  -2   5    0.75    0.14
   9  -2   5    0.68    0.12
   9  -2   5    0.58    0.07
   9   2   6    7.79    0.26
  -9   2  -6    7.69    0.40
  -9   2  -6    8.48    0.37
   9   2   6    8.11    0.35
   9   2   6    7.60    0.39
   9  -2   6    7.98    0.28
   9  -2   6    8.11    0.38
   9  -2   6    7.72    0.39
  -9  -2  -6    7.62    0.37
   9   2   7    4.37    0.19
   9   2   7    4.32    0.29
  -9   2  -7    4.35    0.27
  -9   2  -7    4.65    0.33
  -9  -2  -7    4.37    0.29
   9  -2   7    4.81    0.21
   9  -2   7    4.82    0.30
   9   2   8    2.71    0.26
   9   2   8    2.08    0.14
  -9   2  -8    2.22    0.26
   9  -2   8    1.98    0.24
   9  -2   8    2.07    0.15
  -9  -2  -8    2.62    0.25
  -9   2  -9    5.06    0.38
   9   2   9    5.22    0.37
   9   2   9    5.36    0.24
   9  -2   9    4.83    0.25
  -9  -2  -9    5.32    0.35
   9  -2   9    5.37    0.38
  -9   3  10    0.62    0.17
   9   3 -10    0.74    0.18
  -9  -3  10    0.36    0.14
   9  -3 -10    0.40    0.14
   9   3  -9    1.73    0.22
   9   3  -9    1.64    0.20
  -9   3   9    1.57    0.21
   9  -3  -9    1.77    0.24
  -9  -3   9    1.51    0.21
  -9   3   8    2.68    0.22
   9   3  -8    3.06    0.24
  -9   3   8    2.59    0.23
   9   3  -8    2.73    0.25
  -9  -3   8    2.81    0.23
  -9  -3   8    2.76    0.23
   9  -3  -8    2.79    0.26
  -9   3   7    1.41    0.17
   9   3  -7    1.43    0.18
   9   3  -7    1.11    0.16
  -9   3   7    1.78    0.18
   9  -3  -7    1.21    0.18
   9  -3  -7    1.29    0.23
  -9  -3   7    1.14    0.16
  -9  -3   7    1.12    0.14
   9   3  -6    3.55    0.23
   9   3  -6    3.35    0.22
  -9   3   6    3.48    0.22
  -9   3   6    3.15    0.22
  -9  -3   6    3.79    0.21
   9  -3  -6    3.56    0.25
   9  -3  -6    3.50    0.20
  -9  -3   6    3.07    0.22
  -9   3   5   15.53    0.56
   9   3  -5   15.81    0.56
  -9   3   5   15.66    0.53
   9   3  -5   15.31    0.52
  -9  -3   5   15.46    0.50
   9  -3  -5   15.52    0.50
  -9  -3   5   15.46    0.55
   9  -3  -5   15.90    0.58
  -9   3   4   44.96    1.24
   9   3  -4   45.91    1.25
   9   3  -4   43.86    1.19
  -9   3   4   44.50    1.19
   9   3  -4   42.27    1.18
   9   3  -4   44.61    1.17
   9  -3  -4   44.21    1.17
  -9  -3   4   43.26    1.17
   9  -3  -4   42.14    1.25
   9  -3  -4   44.89    1.19
  -9  -3   4   44.07    1.23
   9  -3  -4   42.55    1.17
   9   3  -3   40.86    1.15
   9   3  -3   40.58    1.11
  -9   3   3   42.60    1.16
  -9   3   3   40.76    1.09
   9   3  -3   41.35    1.07
   9   3  -3   42.41    1.11
   9  -3  -3   40.22    1.08
  -9  -3   3   37.54    1.13
   9  -3  -3   42.19    1.11
   9  -3  -3   40.02    1.16
   9  -3  -3   41.78    1.10
  -9  -3   3   40.54    1.09
   9   3  -2   19.21    0.62
  -9   3   2   20.26    0.56
   9   3  -2   20.02    0.64
   9   3  -2   20.36    0.60
  -9   3   2   20.89    0.65
  -9  -3   2   21.49    0.65
  -9  -3   2   20.63    0.59
   9  -3  -2   21.11    0.66
   9  -3  -2   19.98    0.61
   9  -3  -2   20.83    0.58
   9  -3  -2   20.41    0.60
   9   3  -1   20.92    0.66
   9   3  -1   21.95    0.66
   9   3  -1   21.40    0.62
  -9   3   1   22.43    0.66
  -9   3   1   21.46    0.57
  -9   3   1   21.15    0.66
   9  -3  -1   21.19    0.62
   9  -3  -1   21.54    0.68
   9  -3  -1   21.19    0.65
   9  -3  -1   22.52    0.62
  -9  -3   1   22.72    0.63
  -9  -3   1   21.51    0.67
   9   3   0   10.58    0.39
  -9   3   0   10.69    0.39
  -9   3   0   10.28    0.38
   9   3   0   10.22    0.37
   9   3   0   10.67    0.34
   9  -3   0   10.68    0.35
  -9  -3   0    9.42    0.38
   9  -3   0   10.74    0.34
  -9  -3   0   10.95    0.36
   9   3   1    2.39    0.13
  -9   3  -1    2.40    0.17
  -9   3  -1    2.75    0.17
   9   3   1    2.43    0.15
   9   3   1    2.49    0.17
  -9  -3  -1    2.59    0.15
   9  -3   1    2.34    0.18
  -9  -3  -1    2.23    0.16
   9  -3   1    2.24    0.14
   9  -3   1    2.33    0.13
   9   3   2    1.95    0.11
   9   3   2    2.06    0.14
   9   3   2    1.65    0.16
  -9   3  -2    1.99    0.14
  -9   3  -2    1.86    0.16
  -9  -3  -2    1.71    0.15
   9  -3   2    1.94    0.14
   9  -3   2    2.24    0.17
   9  -3   2    1.94    0.12
  -9  -3  -2    1.92    0.14
   9   3   3    6.03    0.24
   9   3   3    6.01    0.22
   9   3   3    5.69    0.29
  -9   3  -3    6.20    0.30
   9   3   3    6.13    0.31
  -9   3  -3    6.31    0.26
   9  -3   3    5.78    0.23
   9  -3   3    6.03    0.27
   9  -3   3    5.85    0.30
  -9  -3  -3    6.05    0.28
   9   3   4   20.77    0.59
   9   3   4   20.58    0.71
  -9   3  -4   21.00    0.70
   9   3   4   21.38    0.70
   9  -3   4   20.81    0.72
  -9  -3  -4   21.99    0.69
   9  -3   4   21.67    0.69
   9  -3   4   20.95    0.61
   9   3   5   12.73    0.52
  -9   3  -5   12.89    0.50
   9   3   5   12.60    0.40
   9   3   5   12.95    0.50
   9  -3   5   13.52    0.54
  -9  -3  -5   13.19    0.50
   9  -3   5   13.11    0.42
   9  -3   5   12.27    0.49
  -9   3  -6   23.70    0.80
   9   3   6   25.07    0.81
   9   3   6   23.90    0.84
   9   3   6   24.36    0.70
   9  -3   6   24.45    0.82
   9  -3   6   24.34    0.71
  -9  -3  -6   24.52    0.82
   9  -3   6   25.22    0.86
   9   3   7   11.27    0.52
   9   3   7   11.11    0.48
  -9   3  -7   11.45    0.49
  -9   3  -7   10.35    0.51
   9   3   7   10.80    0.38
   9  -3   7   10.61    0.50
   9  -3   7   11.28    0.40
  -9  -3  -7   10.43    0.48
  -9   3  -8   15.50    0.70
   9   3   8   16.28    0.53
   9   3   8   17.07    0.71
  -9   3  -8   17.39    0.70
   9  -3   8   16.80    0.69
   9  -3   8   16.95    0.56
  -9  -3  -8   17.36    0.68
  -9   4   9   10.69    0.50
   9   4  -9    9.86    0.49
  -9  -4   9    9.81    0.49
   9  -4  -9    9.67    0.51
  -9   4   8   -0.03    0.09
  -9   4   8    0.02    0.09
   9   4  -8   -0.06    0.08
   9  -4  -8    0.06    0.10
  -9  -4   8   -0.04    0.09
  -9   4   7    1.02    0.18
   9   4  -7    1.33    0.19
  -9   4   7    1.23    0.17
  -9  -4   7    1.30    0.17
  -9  -4   7    1.36    0.16
   9  -4  -7    1.40    0.20
  -9   4   6    4.25    0.25
  -9   4   6    4.40    0.28
   9   4  -6    4.29    0.28
  -9  -4   6    4.21    0.24
   9  -4  -6    3.82    0.23
   9  -4  -6    4.00    0.28
  -9  -4   6    4.72    0.27
  -9   4   5    3.77    0.25
  -9   4   5    3.51    0.20
   9   4  -5    3.22    0.24
   9  -4  -5    3.48    0.21
  -9  -4   5    3.13    0.20
  -9  -4   5    3.03    0.22
   9  -4  -5    3.54    0.25
   9   4  -4    0.04    0.05
  -9   4   4    0.09    0.06
  -9   4   4    0.10    0.07
   9   4  -4   -0.02    0.07
   9   4  -4    0.10    0.06
  -9  -4   4    0.08    0.05
   9  -4  -4   -0.02    0.06
  -9  -4   4   -0.03    0.06
   9  -4  -4    0.06    0.06
  -9   4   3    7.78    0.31
   9   4  -3    7.90    0.36
   9   4  -3    8.07    0.32
  -9   4   3    7.87    0.36
   9   4  -3    8.03    0.32
  -9  -4   3    8.20    0.32
   9  -4  -3    8.29    0.32
   9  -4  -3    8.09    0.32
   9  -4  -3    7.92    0.36
  -9  -4   3    8.26    0.35
  -9   4   2    1.92    0.15
  -9   4   2    2.07    0.17
   9   4  -2    1.94    0.15
   9   4  -2    2.38    0.18
   9   4  -2    2.39    0.17
   9  -4  -2    2.11    0.15
   9  -4  -2    2.13    0.14
  -9  -4   2    2.02    0.15
   9  -4  -2    2.15    0.18
  -9  -4   2    2.42    0.17
   9   4  -1   59.75    1.60
   9   4  -1   60.21    1.60
  -9   4   1   59.45    1.61
  -9   4   1   57.62    1.58
   9   4  -1   60.85    1.56
   9  -4  -1   60.87    1.56
  -9  -4   1   57.06    1.60
   9  -4  -1   57.13    1.62
  -9  -4   1   61.51    1.57
   9  -4  -1   58.67    1.55
   9   4   0   24.00    0.74
  -9   4   0   23.32    0.72
   9   4   0   22.25    0.71
  -9   4   0   23.95    0.73
   9   4   0   22.62    0.67
   9  -4   0   23.25    0.75
   9  -4   0   23.22    0.68
  -9  -4   0   23.61    0.70
  -9  -4   0   22.83    0.72
   9  -4   0   22.48    0.68
  -9   4  -1   97.02    2.48
  -9   4  -1   92.71    2.45
   9   4   1   95.59    2.44
   9   4   1   92.76    2.48
   9   4   1   95.35    2.41
   9  -4   1   93.67    2.41
  -9  -4  -1   94.32    2.48
   9  -4   1   93.69    2.50
  -9  -4  -1   99.47    2.45
   9  -4   1   97.12    2.44
   9   4   2   38.41    1.04
  -9   4  -2   36.92    1.10
   9   4   2   36.95    1.11
  -9   4  -2   39.60    1.07
   9   4   2   37.48    1.02
   9  -4   2   37.71    1.07
   9  -4   2   37.11    1.03
  -9  -4  -2   36.97    1.09
   9  -4   2   35.86    1.11
  -9  -4  -2   38.65    1.08
  -9   4  -3   42.00    1.24
   9   4   3   42.26    1.25
  -9   4  -3   44.39    1.18
   9   4   3   43.26    1.15
   9  -4   3   42.67    1.22
   9  -4   3   42.67    1.16
  -9  -4  -3   42.34    1.22
  -9  -4  -3   42.67    1.24
   9  -4   3   43.33    1.27
   9   4   4    0.60    0.09
   9   4   4    0.55    0.13
   9   4   4    0.57    0.12
  -9   4  -4    0.76    0.14
   9  -4   4    0.55    0.13
   9  -4   4    0.59    0.09
   9  -4   4    0.46    0.11
  -9  -4  -4    0.53    0.12
   9   4   5    2.31    0.21
   9   4   5    1.96    0.20
   9   4   5    2.17    0.15
   9  -4   5    2.37    0.20
  -9  -4  -5    2.28    0.21
   9  -4   5    2.37    0.23
   9  -4   5    2.29    0.16
   9   4   6    2.24    0.22
  -9   4  -6    1.83    0.22
   9   4   6    2.33    0.23
   9   4   6    2.37    0.16
   9  -4   6    2.21    0.22
   9  -4   6    2.76    0.26
  -9  -4  -6    2.26    0.23
   9  -4   6    2.38    0.17
   9   4   7    0.12    0.11
  -9   4  -7    0.12    0.11
  -9   4  -7    0.09    0.12
   9   4   7    0.08    0.06
   9   4   7    0.22    0.12
  -9  -4  -7    0.18    0.12
   9  -4   7    0.31    0.12
  -9  -4  -8    2.67    0.27
   9   5  -8    4.24    0.32
  -9   5   8    3.90    0.31
   9  -5  -8    4.29    0.34
  -9  -5   8    4.47    0.31
  -9   5   7    0.37    0.14
   9   5  -7    0.44    0.14
   9  -5  -7    0.46    0.14
  -9  -5   7    0.38    0.13
  -9  -5   7    0.33    0.12
   9   5  -6    4.66    0.32
  -9   5   6    4.52    0.31
   9  -5  -6    4.07    0.26
   9  -5  -6    4.66    0.31
  -9  -5   6    4.29    0.26
  -9  -5   6    4.76    0.29
  -9   5   5   17.14    0.67
   9   5  -5   20.00    0.70
  -9  -5   5   18.80    0.63
   9  -5  -5   18.87    0.69
   9  -5  -5   18.24    0.63
  -9  -5   5   18.32    0.65
   9   5  -4    6.63    0.35
  -9   5   4    6.39    0.35
  -9  -5   4    5.82    0.31
   9  -5  -4    6.11    0.34
  -9  -5   4    6.51    0.31
   9  -5  -4    6.55    0.30
   9   5  -3   22.20    0.75
  -9   5   3   21.16    0.68
   9   5  -3   21.73    0.69
   9   5  -3   21.73    0.70
  -9   5   3   21.67    0.76
   9  -5  -3   21.23    0.69
  -9  -5   3   22.39    0.73
   9  -5  -3   22.75    0.76
  -9  -5   3   23.82    0.71
   9   5  -2   -0.07    0.07
  -9   5   2   -0.02    0.07
   9   5  -2    0.00    0.06
  -9   5   2    0.14    0.07
   9   5  -2    0.04    0.06
   9  -5  -2    0.01    0.07
   9  -5  -2    0.01    0.06
  -9  -5   2    0.06    0.07
   9  -5  -2    0.02    0.05
  -9  -5   2    0.02    0.06
   9   5  -1    6.16    0.31
   9   5  -1    6.30    0.31
   9   5  -1    6.07    0.28
  -9   5   1    6.79    0.31
  -9   5   1    6.23    0.32
   9  -5  -1    6.51    0.33
   9  -5  -1    6.14    0.28
  -9  -5   1    5.78    0.29
   9  -5  -1    6.19    0.28
  -9  -5   1    5.99    0.31
   9   5   0   15.84    0.55
  -9   5   0   16.14    0.56
   9   5   0   16.36    0.58
   9   5   0   16.63    0.53
  -9   5   0   16.09    0.57
  -9  -5   0   16.58    0.55
   9  -5   0   14.68    0.53
   9  -5   0   15.62    0.53
  -9  -5   0   13.97    0.55
   9  -5   0   15.35    0.58
  -9   5  -1    0.19    0.09
   9   5   1    0.38    0.10
   9   5   1    0.11    0.07
   9   5   1    0.16    0.07
  -9   5  -1    0.08    0.07
  -9  -5  -1    0.16    0.08
   9  -5   1    0.10    0.06
  -9  -5  -1    0.36    0.10
   9  -5   1    0.12    0.08
   9  -5   1    0.25    0.07
   9   5   2    0.88    0.15
  -9   5  -2    0.88    0.14
   9   5   2    0.85    0.11
  -9   5  -2    0.96    0.14
   9  -5   2    0.81    0.11
  -9  -5  -2    0.72    0.13
   9  -5   2    0.74    0.12
  -9  -5  -2    0.57    0.12
   9  -5   2    0.80    0.15
   9   5   3    2.17    0.16
  -9   5  -3    1.62    0.19
   9   5   3    1.67    0.19
   9  -5   3    1.91    0.20
  -9  -5  -3    1.72    0.18
   9  -5   3    1.82    0.17
  -9  -5  -3    1.87    0.19
   9  -5   3    1.83    0.16
   9   5   4    0.72    0.12
  -9   5  -4    0.50    0.14
   9   5   4    0.76    0.15
   9  -5   4    0.88    0.15
  -9  -5  -4    0.87    0.16
  -9  -5  -4    0.91    0.15
   9  -5   4    0.77    0.16
   9  -5   4    1.00    0.13
   9   5   5    0.72    0.12
   9   5   5    0.82    0.17
  -9   5  -5    0.65    0.15
   9   5   5    0.94    0.18
   9  -5   5    0.85    0.16
   9  -5   5    1.15    0.19
  -9  -5  -5    0.88    0.15
  -9  -5  -5    1.01    0.17
   9  -5   5    1.23    0.15
  -9   5  -6    0.78    0.18
   9   5   6    0.69    0.15
   9   5   6    0.77    0.12
   9   5   6    1.26    0.19
   9  -5   6    0.82    0.17
  -9  -5  -6    0.76    0.17
   9  -5   6    0.79    0.13
   9  -5   6    0.78    0.18
   9   5   7    0.88    0.19
   9   5   7    1.11    0.14
  -9   5  -7    1.00    0.21
  -9   5  -7    0.88    0.19
   9   5   7    0.69    0.17
   9  -5   7    0.53    0.16
  -9  -5  -7    0.69    0.17
   9   6  -7   -0.08    0.10
  -9   6   7    0.04    0.11
  -9  -6   7    0.05    0.09
  -9  -6   7    0.03    0.15
   9  -6  -7    0.02    0.10
  -9   6   6    2.26    0.25
   9   6  -6    2.41    0.25
  -9  -6   6    2.16    0.22
   9  -6  -6    2.60    0.25
  -9  -6   6    2.64    0.23
   9   6  -5    1.19    0.18
  -9   6   5    1.36    0.20
  -9  -6   5    1.10    0.16
  -9  -6   5    0.97    0.15
   9  -6  -5    1.21    0.17
   9  -6  -5    1.29    0.19
   9   6  -4    0.02    0.09
  -9   6   4   -0.04    0.09
   9  -6  -4    0.05    0.08
  -9  -6   4   -0.01    0.07
  -9  -6   4   -0.09    0.07
   9  -6  -4   -0.02    0.08
  -9   6   3    7.19    0.39
   9   6  -3    7.31    0.35
   9   6  -3    6.92    0.38
   9  -6  -3    7.90    0.39
   9  -6  -3    7.37    0.35
  -9  -6   3    7.32    0.35
  -9  -6   3    6.78    0.35
   9   6  -2    0.07    0.07
  -9   6   2    0.14    0.10
   9   6  -2    0.13    0.09
   9   6  -2    0.02    0.07
  -9   6   2    0.13    0.08
   9  -6  -2   -0.01    0.08
   9  -6  -2    0.01    0.07
  -9  -6   2    0.03    0.08
  -9  -6   2    0.00    0.07
  -9   6   1   17.74    0.65
   9   6  -1   16.79    0.62
   9   6  -1   17.85    0.64
   9   6  -1   18.06    0.60
  -9   6   1   17.99    0.62
   9  -6  -1   17.50    0.65
  -9  -6   1   17.73    0.62
   9  -6  -1   17.12    0.61
  -9  -6   1   16.86    0.62
   9  -6  -1   17.41    0.61
   9   6   0    9.07    0.40
  -9   6   0    8.24    0.40
   9   6   0    9.21    0.38
   9   6   0    8.75    0.42
  -9   6   0    8.63    0.40
   9  -6   0    8.72    0.42
   9  -6   0    8.90    0.38
   9  -6   0    8.74    0.39
  -9  -6   0    8.95    0.40
  -9  -6   0    8.94    0.41
   9   6   1    3.21    0.21
  -9   6  -1    3.27    0.24
  -9   6  -1    2.75    0.24
   9   6   1    3.17    0.24
   9  -6   1    3.10    0.25
  -9  -6  -1    2.84    0.23
   9  -6   1    3.32    0.22
  -9  -6  -1    2.50    0.22
   9  -6   1    2.89    0.22
   9   6   2   20.98    0.76
  -9   6  -2   22.19    0.74
   9   6   2   21.12    0.68
  -9   6  -2   20.39    0.74
  -9  -6  -2   20.83    0.74
  -9  -6  -2   19.56    0.72
   9  -6   2   21.25    0.70
   9  -6   2   20.02    0.71
   9  -6   2   20.25    0.75
  -9   6  -3    0.68    0.15
   9   6   3    0.84    0.16
   9   6   3    0.73    0.12
   9  -6   3    0.90    0.18
   9  -6   3    1.06    0.17
   9  -6   3    0.89    0.14
  -9  -6  -3    0.97    0.17
  -9  -6  -3    0.96    0.17
   9   6   4    0.38    0.12
  -9   6  -4    0.28    0.12
   9   6   4    0.37    0.10
   9  -6   4    0.55    0.15
   9  -6   4    0.62    0.15
  -9  -6  -4    0.34    0.13
   9  -6   4    0.55    0.12
  -9  -6  -4    0.44    0.13
  -9   6  -5    0.16    0.13
   9   6   5    0.01    0.09
   9   6   5    0.00    0.07
  -9  -6  -5    0.05    0.10
   9  -6   5    0.01    0.09
   9  -6   5    0.09    0.08
   9  -6   5   -0.04    0.10
  -9  -6  -5   -0.05    0.09
  -9   7   5    0.13    0.12
   9   7  -5    0.22    0.13
  -9  -7   5    0.25    0.12
   9  -7  -5    0.23    0.12
  -9   7   4    9.09    0.49
   9  -7  -4    8.74    0.45
  -9  -7   4    9.06    0.44
   9  -7  -4    9.03    0.43
  -9   7   3    4.62    0.33
   9   7  -3    4.39    0.32
   9  -7  -3    5.03    0.33
  -9  -7   3    4.42    0.29
  -9  -7   3    4.61    0.30
   9  -7  -3    4.91    0.31
   9   7  -2    9.99    0.45
   9   7  -2    9.63    0.46
  -9   7   2    9.71    0.48
   9  -7  -2    9.86    0.45
  -9  -7   2    8.50    0.42
   9  -7  -2   10.29    0.47
  -9  -7   2    9.96    0.45
  -9   7   1    2.29    0.24
  -9   7   1    2.40    0.23
   9   7  -1    2.35    0.23
   9   7  -1    2.56    0.24
   9  -7  -1    2.37    0.22
  -9  -7   1    2.19    0.21
   9  -7  -1    2.14    0.23
  -9  -7   1    2.59    0.23
   9   7   0    0.34    0.11
  -9   7   0    0.25    0.12
  -9   7   0    0.31    0.12
   9   7   0    0.12    0.10
   9  -7   0    0.29    0.12
  -9  -7   0    0.38    0.13
   9  -7   0    0.41    0.11
  -9  -7   0    0.50    0.13
  -9   7  -1    2.03    0.22
   9   7   1    2.27    0.20
   9   7   1    2.29    0.24
  -9   7  -1    1.98    0.22
   9  -7   1    2.01    0.23
  -9  -7  -1    2.10    0.21
  -9  -7  -1    1.71    0.20
   9  -7   1    1.58    0.19
   9  -7   1    1.72    0.19
  -9   7  -2    9.65    0.49
   9   7   2   10.88    0.52
   9   7   2   11.02    0.46
   9  -7   2   10.10    0.50
   9  -7   2   11.09    0.47
   9  -7   2   10.07    0.48
  -9  -7  -2   10.58    0.49
  -9  -7  -2   10.31    0.49
   9   7   3    8.18    0.45
   9   7   3    8.25    0.39
  -9   7  -3    6.47    0.40
  -9  -7  -3    7.80    0.42
   9  -7   3    7.69    0.44
  -9  -7  -3    7.77    0.42
   9  -7   3    7.49    0.39
   9  -7   3    7.31    0.41
   9   7   4    9.80    0.59
   9   7   4   11.52    0.48
   9  -7   4   11.57    0.56
   9  -7   4   10.72    0.48
  -9  -7  -4   10.18    0.51
   9  -7   4   10.28    0.51
  10   0 -10    5.55    0.39
 -10   0  10    6.28    0.40
  10   0  -9    0.02    0.09
 -10   0   9   -0.06    0.07
 -10   0   8   34.83    1.10
  10   0  -8   36.02    1.12
 -10   0   7   -0.03    0.06
  10   0  -7    0.04    0.08
  10   0  -7    0.06    0.06
  10   0  -6  143.16    3.63
 -10   0   6  144.99    3.63
  10   0  -6  144.35    3.70
 -10   0   6  147.82    3.69
  10   0  -5    0.11    0.07
  10   0  -5    0.04    0.04
 -10   0   5    0.07    0.04
 -10   0   5    0.09    0.06
  10   0  -5    0.05    0.05
 -10   0   5    0.02    0.05
 -10   0   5    0.29    0.07
 -10   0   4   12.62    0.40
  10   0  -4   11.31    0.42
  10   0  -4   12.06    0.41
  10   0  -4   12.15    0.35
 -10   0   4   12.92    0.42
 -10   0   4   11.95    0.42
  10   0  -4   11.83    0.39
 -10   0   3   -0.01    0.04
  10   0  -3   -0.03    0.04
 -10   0   3    0.01    0.04
 -10   0   3    0.04    0.03
  10   0  -3   -0.08    0.03
  10   0  -3    0.00    0.03
 -10   0   2   21.08    0.60
  10   0  -2   20.22    0.60
  10   0  -2   20.10    0.61
 -10   0   2   20.44    0.62
  10   0  -2   20.76    0.57
  10   0  -1    0.01    0.02
 -10   0   1   -0.05    0.03
  10   0  -1   -0.02    0.02
  10   0  -1   -0.02    0.03
 -10   0   1    0.00    0.04
  10   0  -1   -0.01    0.04
 -10   0   0   20.57    0.62
 -10   0   0   21.15    0.59
 -10   0   0   21.86    0.54
  10   0   0   20.08    0.62
  10   0   0   20.09    0.55
  10   0   0   20.22    0.60
  10   0   0   20.71    0.55
  10   0   1   -0.01    0.02
  10   0   1   -0.01    0.03
  10   0   1    0.03    0.04
  10   0   1    0.01    0.02
  10   0   1    0.00    0.04
  10   0   1    0.05    0.02
 -10   0  -1    0.01    0.03
  10   0   2  133.91    3.27
  10   0   2  130.40    3.38
  10   0   2  133.80    3.38
  10   0   2  135.68    3.39
 -10   0  -2  140.97    3.37
  10   0   2  134.92    3.36
  10   0   2  138.27    3.27
  10   0   3   -0.01    0.04
  10   0   3    0.05    0.05
  10   0   3    0.02    0.05
  10   0   3    0.02    0.05
  10   0   3   -0.01    0.04
  10   0   4   43.64    1.21
  10   0   4   43.52    1.22
  10   0   4   44.41    1.21
  10   0   4   45.20    1.22
  10   0   4   43.88    1.23
  10   0   5   -0.04    0.06
  10   0   5   -0.02    0.05
 -10   0  -5   -0.05    0.06
 -10   0  -5   -0.08    0.04
  10   0   5    0.06    0.05
 -10   0  -6    0.14    0.10
  10   0   6    0.02    0.06
  10   0   6    0.10    0.03
  10   0   6    0.19    0.10
  10   0   7   -0.16    0.07
  10   0   7    0.00    0.07
 -10   0  -7    0.11    0.10
  10   0   7   -0.01    0.03
  10   0   8    2.95    0.27
  10   0   8    2.25    0.23
 -10   0  -8    2.95    0.27
  10   0   8    2.55    0.14
 -10   0  -9    0.04    0.10
  10   0   9    0.05    0.05
 -10   0  -9    0.08    0.11
  10   0   9    0.03    0.11
 -10   1  10    0.94    0.19
  10   1 -10    0.54    0.16
 -10  -1  10    0.79    0.18
  10  -1 -10    0.85    0.20
 -10   1   9    0.45    0.13
  10   1  -9    0.45    0.15
 -10  -1   9    0.31    0.11
  10  -1  -9    0.51    0.15
 -10   1   8   15.80    0.61
  10   1  -8   15.27    0.55
  10   1  -8   15.58    0.62
 -10  -1   8   14.41    0.59
  10  -1  -8   16.43    0.64
  10   1  -7    7.48    0.37
 -10   1   7    7.46    0.32
 -10   1   7    7.12    0.35
  10   1  -7    7.46    0.33
 -10  -1   7    6.97    0.35
  10  -1  -7    7.17    0.38
  10   1  -6   15.47    0.55
  10   1  -6   15.61    0.52
 -10   1   6   15.18    0.54
 -10   1   6   14.88    0.51
  10  -1  -6   15.21    0.49
 -10  -1   6   15.52    0.49
 -10  -1   6   14.78    0.54
  10  -1  -6   15.06    0.56
 -10   1   5    4.47    0.24
  10   1  -5    4.66    0.25
  10   1  -5    5.04    0.24
 -10   1   5    4.77    0.24
  10   1  -5    5.01    0.22
  10  -1  -5    4.76    0.26
 -10  -1   5    4.73    0.19
  10  -1  -5    4.77    0.22
 -10  -1   5    4.61    0.21
 -10  -1   5    4.29    0.24
  10  -1  -5    4.85    0.22
  10   1  -4   17.34    0.57
 -10   1   4   16.47    0.54
 -10   1   4   17.27    0.57
  10   1  -4   17.64    0.53
 -10   1   4   18.06    0.56
  10   1  -4   18.48    0.57
 -10  -1   4   18.37    0.55
 -10  -1   4   18.05    0.58
  10  -1  -4   18.55    0.50
 -10  -1   4   17.66    0.49
  10  -1  -4   18.02    0.59
  10  -1  -4   17.82    0.54
  10  -1  -4   17.98    0.55
  10   1  -3    2.05    0.15
 -10   1   3    2.11    0.12
  10   1  -3    2.11    0.12
 -10   1   3    2.27    0.14
 -10   1   3    2.09    0.15
  10   1  -3    2.05    0.13
  10  -1  -3    1.93    0.15
 -10  -1   3    1.82    0.13
  10  -1  -3    1.99    0.07
 -10  -1   3    2.31    0.14
  10  -1  -3    2.20    0.13
 -10  -1   3    2.18    0.14
  10  -1  -3    2.16    0.14
 -10  -1   3    2.13    0.09
  10   1  -2  132.49    3.25
  10   1  -2  128.73    3.28
 -10   1   2  124.54    3.28
 -10   1   2  130.83    3.24
  10   1  -2  130.68    3.23
  10   1  -2  129.14    3.27
 -10  -1   2  141.85    3.29
  10  -1  -2  131.19    3.28
 -10  -1   2  128.85    3.17
  10  -1  -2  136.71    3.24
  10  -1  -2  125.78    3.28
 -10  -1   2  132.97    3.28
  10   1  -1    3.80    0.20
  10   1  -1    4.23    0.20
 -10   1   1    4.44    0.17
  10   1  -1    4.14    0.17
  10   1  -1    4.23    0.16
  10   1  -1    4.26    0.17
 -10   1   1    3.98    0.20
  10  -1  -1    4.00    0.16
  10  -1  -1    4.05    0.12
 -10  -1   1    4.46    0.20
  10  -1  -1    3.99    0.20
  10  -1  -1    4.15    0.16
 -10  -1   1    4.17    0.13
  10  -1  -1    4.34    0.20
 -10   1   0    0.05    0.05
  10   1   0    0.01    0.02
  10   1   0    0.04    0.04
  10   1   0    0.06    0.03
 -10   1   0    0.04    0.03
  10   1   0    0.00    0.04
  10  -1   0    0.05    0.02
  10  -1   0    0.00    0.02
  10  -1   0    0.15    0.06
 -10  -1   0    0.04    0.04
 -10  -1   0    0.15    0.03
  10  -1   0    0.03    0.02
  10  -1   0    0.15    0.06
  10   1   1    0.38    0.04
 -10   1  -1    0.46    0.08
  10   1   1    0.40    0.04
 -10   1  -1    0.41    0.06
  10   1   1    0.34    0.07
  10   1   1    0.34    0.06
  10   1   1    0.36    0.07
  10  -1   1    0.34    0.05
  10  -1   1    0.34    0.07
  10  -1   1    0.33    0.04
 -10  -1  -1    0.44    0.06
  10  -1   1    0.40    0.08
 -10  -1  -1    0.49    0.08
  10  -1   1    0.40    0.04
  10   1   2   52.50    1.32
  10   1   2   52.63    1.42
  10   1   2   54.25    1.32
 -10   1  -2   56.57    1.43
  10   1   2   52.13    1.39
 -10   1  -2   56.85    1.38
  10   1   2   52.26    1.44
  10  -1   2   52.13    1.44
  10  -1   2   52.13    1.39
  10  -1   2   54.13    1.33
  10  -1   2   52.67    1.43
 -10  -1  -2   57.16    1.40
 -10  -1  -2   54.59    1.43
  10  -1   2   52.60    1.33
  10   1   3    0.28    0.07
  10   1   3    0.19    0.07
 -10   1  -3    0.11    0.05
  10   1   3    0.11    0.05
  10   1   3    0.12    0.05
  10  -1   3    0.10    0.02
  10  -1   3    0.15    0.03
  10  -1   3    0.11    0.05
  10  -1   3    0.18    0.06
  10  -1   3    0.08    0.05
 -10  -1  -3    0.21    0.06
  10  -1   3    0.11    0.06
  10   1   4   13.47    0.47
  10   1   4   13.01    0.44
 -10   1  -4   13.24    0.44
  10   1   4   13.16    0.48
 -10   1  -4   13.77    0.47
 -10  -1  -4   14.19    0.47
  10  -1   4   12.89    0.49
 -10  -1  -4   14.05    0.47
  10  -1   4   12.87    0.44
  10  -1   4   13.69    0.47
  10  -1   4   12.97    0.35
  10  -1   4   13.01    0.35
  10   1   5    0.16    0.03
  10   1   5    0.24    0.09
  10   1   5    0.14    0.07
 -10   1  -5    0.20    0.08
 -10   1  -5    0.18    0.11
  10   1   5    0.13    0.03
  10  -1   5    0.13    0.03
  10  -1   5    0.16    0.08
  10  -1   5    0.08    0.06
 -10  -1  -5    0.22    0.06
 -10  -1  -5    0.17    0.08
  10  -1   5    0.22    0.09
 -10  -1  -5    0.16    0.08
 -10   1  -6   21.91    0.75
  10   1   6   20.85    0.70
 -10   1  -6   21.21    0.69
  10   1   6   21.20    0.57
  10   1   6   21.64    0.73
 -10  -1  -6   21.57    0.72
  10  -1   6   21.23    0.58
 -10  -1  -6   22.08    0.72
  10  -1   6   19.37    0.84
  10  -1   6   22.07    0.74
  10   1   7    1.17    0.09
 -10   1  -7    1.16    0.19
  10   1   7    1.03    0.16
 -10  -1  -7    1.01    0.16
 -10  -1  -7    0.96    0.17
  10  -1   7    1.07    0.16
  10  -1   7    1.16    0.09
 -10   1  -8    7.67    0.44
  10   1   8    8.49    0.44
  10   1   8    7.76    0.28
 -10  -1  -8    8.35    0.42
  10  -1   8    7.91    0.43
  10  -1   8    7.67    0.29
 -10  -1  -8    8.09    0.42
 -10  -1  -9    0.28    0.14
 -10   2  10    0.21    0.12
  10   2 -10    0.17    0.12
 -10  -2  10    0.07    0.11
  10  -2 -10    0.14    0.11
 -10   2   9    4.98    0.34
  10   2  -9    5.01    0.35
  10  -2  -9    4.92    0.35
 -10  -2   9    4.93    0.33
  10   2  -8   13.71    0.56
  10   2  -8   13.17    0.51
 -10   2   8   12.57    0.53
 -10  -2   8   13.00    0.54
  10  -2  -8   12.32    0.56
  10   2  -7    5.28    0.30
 -10   2   7    5.09    0.28
 -10   2   7    4.91    0.29
  10   2  -7    5.17    0.29
 -10  -2   7    5.22    0.30
  10  -2  -7    4.90    0.30
  10   2  -6   32.03    0.94
 -10   2   6   30.41    0.94
  10   2  -6   31.02    0.94
 -10   2   6   31.34    0.93
 -10  -2   6   31.30    0.88
  10  -2  -6   31.66    0.98
 -10  -2   6   29.83    0.94
  10   2  -5   32.99    0.95
  10   2  -5   33.84    0.92
  10   2  -5   31.72    0.96
 -10   2   5   32.16    0.96
 -10   2   5   34.23    0.96
  10  -2  -5   32.40    0.99
 -10  -2   5   31.76    0.97
 -10  -2   5   32.63    0.91
 -10  -2   5   33.17    0.90
  10  -2  -5   33.04    0.92
  10  -2  -5   33.22    0.91
  10   2  -4    2.75    0.16
  10   2  -4    2.08    0.17
  10   2  -4    2.44    0.15
 -10   2   4    2.60    0.16
 -10   2   4    2.69    0.18
  10  -2  -4    2.26    0.15
 -10  -2   4    2.68    0.16
  10  -2  -4    2.52    0.12
 -10  -2   4    2.39    0.17
 -10  -2   4    2.64    0.13
  10  -2  -4    2.16    0.18
  10  -2  -4    2.61    0.15
  10   2  -3    6.67    0.29
 -10   2   3    6.67    0.29
  10   2  -3    6.40    0.26
 -10   2   3    6.46    0.25
  10   2  -3    6.46    0.25
  10   2  -3    6.81    0.25
  10  -2  -3    6.53    0.26
  10  -2  -3    6.04    0.21
 -10  -2   3    6.29    0.28
  10  -2  -3    6.51    0.25
 -10  -2   3    6.45    0.22
  10  -2  -3    6.26    0.29
  10   2  -2    5.58    0.26
 -10   2   2    5.77    0.21
  10   2  -2    5.17    0.21
 -10   2   2    5.20    0.25
  10   2  -2    5.65    0.24
  10   2  -2    5.72    0.20
  10  -2  -2    5.38    0.24
  10  -2  -2    5.34    0.18
 -10  -2   2    5.12    0.24
  10  -2  -2    5.52    0.22
  10  -2  -2    5.52    0.26
 -10  -2   2    5.78    0.19
  10   2  -1    0.98    0.08
  10   2  -1    0.93    0.11
  10   2  -1    0.91    0.10
  10   2  -1    0.88    0.06
 -10   2   1    0.93    0.07
 -10   2   1    1.25    0.12
 -10  -2   1    0.90    0.11
  10  -2  -1    0.96    0.07
  10  -2  -1    0.99    0.11
  10  -2  -1    0.84    0.08
 -10  -2   1    1.05    0.07
  10  -2  -1    0.93    0.10
 -10   2   0    3.62    0.13
  10   2   0    3.44    0.19
  10   2   0    3.75    0.15
 -10   2   0    3.50    0.19
  10   2   0    3.51    0.19
  10   2   0    3.63    0.13
  10  -2   0    3.26    0.18
 -10  -2   0    3.79    0.19
  10  -2   0    3.42    0.14
  10  -2   0    3.38    0.15
 -10  -2   0    3.59    0.15
  10  -2   0    3.43    0.20
  10   2   1   44.49    1.12
  10   2   1   44.05    1.20
  10   2   1   43.41    1.14
 -10   2  -1   46.23    1.12
 -10   2  -1   45.23    1.20
  10   2   1   44.23    1.13
  10   2   1   42.31    1.22
  10  -2   1   44.09    1.23
  10  -2   1   43.10    1.14
  10  -2   1   45.05    1.16
  10  -2   1   43.00    1.21
 -10  -2  -1   47.69    1.17
 -10  -2  -1   45.20    1.22
 -10   2  -2  114.55    3.02
 -10   2  -2  118.62    3.00
  10   2   2  119.14    3.04
  10   2   2  116.49    2.92
  10   2   2  119.13    3.00
  10  -2   2  117.52    2.98
 -10  -2  -2  121.41    3.03
 -10  -2  -2  125.88    2.95
 -10  -2  -2  124.31    2.99
  10  -2   2  118.40    3.03
  10  -2   2  118.50    3.05
  10  -2   2  117.88    2.93
  10   2   3   93.40    2.36
  10   2   3   90.68    2.28
  10   2   3   92.92    2.29
  10   2   3   93.85    2.41
 -10   2  -3   90.88    2.40
 -10   2  -3   96.60    2.37
  10   2   3   91.14    2.42
 -10  -2  -3   92.99    2.38
  10  -2   3   90.47    2.42
 -10  -2  -3   96.13    2.34
  10  -2   3   91.94    2.29
  10  -2   3   91.31    2.37
  10   2   4   29.45    0.89
  10   2   4   29.49    0.81
 -10   2  -4   27.94    0.81
 -10   2  -4   28.64    0.86
  10   2   4   28.55    0.87
  10   2   4   28.72    0.74
  10  -2   4   28.56    0.86
  10  -2   4   28.06    0.76
  10  -2   4   27.95    0.89
 -10  -2  -4   29.03    0.85
  10   2   5   29.02    0.77
 -10   2  -5   30.15    0.90
  10   2   5   29.32    0.93
  10   2   5   29.31    0.90
 -10  -2  -5   27.98    0.89
  10  -2   5   29.51    0.94
  10  -2   5   29.12    0.78
  10  -2   5   29.83    0.91
 -10   2  -6    4.10    0.27
  10   2   6    4.26    0.17
 -10   2  -6    4.40    0.31
  10   2   6    4.12    0.25
  10   2   6    4.05    0.27
  10  -2   6    4.23    0.18
 -10  -2  -6    4.35    0.27
  10  -2   6    4.22    0.29
  10  -2   6    4.66    0.28
  10   2   7    0.82    0.17
 -10   2  -7    0.87    0.18
 -10   2  -7    0.77    0.14
  10   2   7    0.66    0.08
  10  -2   7    0.70    0.09
 -10  -2  -7    0.68    0.15
  10  -2   7    1.07    0.17
  10   2   8    0.71    0.09
 -10   2  -8    0.29    0.15
  10   2   8    0.42    0.13
  10  -2   8    0.81    0.17
  10  -2   8    0.67    0.09
 -10  -2  -8    0.52    0.14
  10   3  -9   -0.13    0.08
  10   3  -9   -0.10    0.09
 -10   3   9    0.05    0.10
  10  -3  -9   -0.19    0.08
 -10  -3   9    0.07    0.10
  10   3  -8    0.01    0.09
  10   3  -8   -0.13    0.07
 -10   3   8   -0.04    0.07
 -10   3   8   -0.05    0.07
  10  -3  -8   -0.16    0.07
 -10  -3   8    0.11    0.09
  10   3  -7    3.90    0.26
  10   3  -7    3.43    0.25
 -10   3   7    3.75    0.25
 -10   3   7    3.45    0.24
 -10  -3   7    3.60    0.26
  10  -3  -7    3.65    0.28
 -10   3   6   10.78    0.43
  10   3  -6   11.42    0.46
 -10   3   6   10.86    0.45
  10   3  -6   11.11    0.44
 -10  -3   6   10.91    0.45
  10  -3  -6   10.64    0.47
 -10  -3   6   10.59    0.40
 -10   3   5    4.37    0.24
 -10   3   5    4.61    0.26
  10   3  -5    4.47    0.23
  10   3  -5    4.90    0.29
  10   3  -5    4.81    0.27
 -10  -3   5    4.55    0.26
 -10  -3   5    4.91    0.22
  10  -3  -5    4.48    0.28
 -10   3   4   16.47    0.56
  10   3  -4   16.29    0.56
  10   3  -4   15.58    0.50
  10   3  -4   15.76    0.51
  10   3  -4   15.21    0.49
 -10   3   4   15.76    0.51
  10  -3  -4   15.46    0.48
 -10  -3   4   15.47    0.54
  10  -3  -4   16.06    0.50
  10  -3  -4   16.03    0.51
 -10  -3   4   15.36    0.48
  10   3  -3   44.24    1.17
  10   3  -3   44.49    1.18
  10   3  -3   42.70    1.22
 -10   3   3   43.62    1.15
 -10   3   3   42.60    1.22
  10  -3  -3   42.93    1.17
  10  -3  -3   43.96    1.14
 -10  -3   3   43.92    1.15
  10  -3  -3   43.72    1.24
 -10  -3   3   40.72    1.20
  10  -3  -3   43.04    1.17
 -10   3   2    0.43    0.09
 -10   3   2    0.48    0.06
  10   3  -2    0.77    0.10
  10   3  -2    0.58    0.09
  10   3  -2    0.54    0.10
  10  -3  -2    0.51    0.10
  10  -3  -2    0.63    0.09
 -10  -3   2    0.55    0.08
  10  -3  -2    0.67    0.07
 -10  -3   2    0.48    0.10
  10  -3  -2    0.72    0.10
 -10   3   1   23.88    0.72
  10   3  -1   22.75    0.66
  10   3  -1   23.64    0.71
  10   3  -1   22.62    0.71
  10  -3  -1   23.84    0.65
  10  -3  -1   22.81    0.73
 -10  -3   1   24.05    0.66
  10  -3  -1   23.03    0.66
  10  -3  -1   22.85    0.70
 -10  -3   1   22.86    0.71
  10   3   0   37.38    1.06
  10   3   0   36.01    0.99
  10   3   0   36.08    1.04
 -10   3   0   38.12    1.06
 -10   3   0   36.37    1.05
  10  -3   0   36.79    1.08
 -10  -3   0   37.36    1.01
 -10  -3   0   38.12    1.06
  10  -3   0   37.46    1.00
  10  -3   0   38.91    1.00
 -10   3  -1    7.72    0.31
  10   3   1    7.53    0.33
  10   3   1    7.24    0.30
 -10   3  -1    7.76    0.33
  10   3   1    7.12    0.26
  10  -3   1    7.21    0.33
  10  -3   1    7.53    0.28
  10  -3   1    7.35    0.27
 -10  -3  -1    7.81    0.29
 -10  -3  -1    8.17    0.33
  10   3   2   24.69    0.80
  10   3   2   25.65    0.71
 -10   3  -2   24.96    0.79
 -10   3  -2   27.12    0.77
  10   3   2   25.49    0.75
  10  -3   2   25.79    0.71
 -10  -3  -2   26.51    0.76
  10  -3   2   25.94    0.75
 -10  -3  -2   23.96    0.78
  10  -3   2   26.89    0.82
  10   3   3    0.71    0.13
 -10   3  -3    0.91    0.13
  10   3   3    0.67    0.10
  10   3   3    0.68    0.08
 -10   3  -3    0.71    0.11
 -10  -3  -3    0.69    0.12
  10  -3   3    0.80    0.08
  10  -3   3    0.66    0.13
 -10  -3  -3    0.66    0.11
  10  -3   3    0.74    0.11
  10   3   4    1.61    0.17
  10   3   4    1.77    0.18
 -10   3  -4    1.55    0.17
  10   3   4    1.61    0.11
  10  -3   4    1.64    0.18
  10  -3   4    1.78    0.12
  10  -3   4    1.54    0.15
 -10  -3  -4    1.56    0.16
  10   3   5    0.46    0.12
 -10   3  -5    0.43    0.13
  10   3   5    0.40    0.11
  10   3   5    0.55    0.07
 -10  -3  -5    0.39    0.10
  10  -3   5    0.50    0.13
  10  -3   5    0.52    0.08
  10  -3   5    0.36    0.11
  10   3   6    1.74    0.19
  10   3   6    2.03    0.22
 -10   3  -6    1.77    0.20
  10   3   6    1.75    0.12
  10  -3   6    2.07    0.14
  10  -3   6    1.97    0.22
  10  -3   6    1.94    0.20
 -10  -3  -6    1.44    0.19
 -10   3  -7    3.99    0.28
 -10   3  -7    3.97    0.32
  10   3   7    3.69    0.19
  10   3   7    3.95    0.30
  10  -3   7    3.50    0.20
  10  -3   7    4.26    0.30
 -10  -3  -7    3.94    0.29
 -10   3  -8    7.81    0.47
  10   3   8    8.96    0.48
  10   3   8    8.69    0.33
 -10  -3  -8    8.83    0.46
  10  -3   8    9.63    0.49
  10  -3   8    8.49    0.35
 -10   4   9    0.12    0.11
  10   4  -9   -0.02    0.10
  10  -4  -9    0.01    0.10
 -10  -4   9   -0.08    0.09
 -10   4   8    0.00    0.09
  10   4  -8   -0.04    0.09
 -10   4   8    0.10    0.10
 -10  -4   8    0.12    0.09
  10  -4  -8   -0.02    0.08
  10   4  -7   14.41    0.58
 -10   4   7   13.31    0.54
  10  -4  -7   14.16    0.60
 -10  -4   7   13.85    0.56
 -10   4   6    3.73    0.23
 -10   4   6    3.56    0.26
  10   4  -6    3.71    0.27
 -10  -4   6    3.60    0.22
 -10  -4   6    3.35    0.24
  10  -4  -6    3.42    0.26
  10   4  -5    2.41    0.21
 -10   4   5    2.41    0.21
 -10   4   5    2.50    0.18
  10  -4  -5    2.42    0.22
 -10  -4   5    2.52    0.20
 -10  -4   5    2.26    0.17
  10   4  -4    0.00    0.05
  10   4  -4    0.00    0.05
  10   4  -4   -0.05    0.06
 -10   4   4    0.06    0.09
 -10   4   4    0.03    0.07
 -10  -4   4   -0.05    0.06
 -10  -4   4   -0.05    0.04
  10  -4  -4   -0.02    0.05
  10  -4  -4   -0.02    0.05
  10  -4  -4    0.26    0.13
  10   4  -3    3.23    0.19
 -10   4   3    2.64    0.18
  10   4  -3    3.20    0.19
 -10   4   3    2.93    0.22
  10   4  -3    3.13    0.22
  10  -4  -3    3.15    0.19
 -10  -4   3    3.32    0.18
  10  -4  -3    2.86    0.17
 -10  -4   3    3.05    0.21
  10  -4  -3    2.89    0.22
  10   4  -2   -0.02    0.05
  10   4  -2    0.02    0.07
  10   4  -2    0.00    0.05
 -10   4   2    0.00    0.07
 -10   4   2    0.09    0.06
 -10  -4   2    0.04    0.05
  10  -4  -2    0.01    0.05
  10  -4  -2    0.08    0.06
 -10  -4   2   -0.02    0.06
  10  -4  -2   -0.01    0.06
  10   4  -1    0.64    0.10
  10   4  -1    0.97    0.12
  10   4  -1    0.64    0.11
 -10   4   1    0.73    0.12
 -10   4   1    0.74    0.13
  10  -4  -1    0.97    0.11
 -10  -4   1    0.84    0.13
 -10  -4   1    0.71    0.10
  10  -4  -1    0.82    0.10
  10  -4  -1    0.65    0.13
  10   4   0    0.53    0.09
  10   4   0    0.63    0.11
 -10   4   0    0.73    0.12
  10   4   0    0.72    0.12
 -10   4   0    0.73    0.12
 -10  -4   0    0.71    0.10
  10  -4   0    0.79    0.10
 -10  -4   0    0.69    0.12
  10  -4   0    0.61    0.09
  10  -4   0    0.66    0.13
  10   4   1    9.59    0.41
 -10   4  -1    9.21    0.40
  10   4   1   10.18    0.36
 -10   4  -1    9.88    0.40
  10   4   1   10.43    0.38
  10  -4   1   10.18    0.36
 -10  -4  -1    9.83    0.38
  10  -4   1   10.24    0.43
 -10  -4  -1    9.76    0.41
  10  -4   1   10.18    0.38
  10   4   2    6.89    0.29
 -10   4  -2    7.37    0.31
  10   4   2    6.65    0.34
  10   4   2    6.84    0.27
 -10   4  -2    6.89    0.34
  10  -4   2    6.71    0.27
  10  -4   2    6.94    0.30
 -10  -4  -2    6.90    0.31
 -10  -4  -2    7.20    0.34
  10  -4   2    6.47    0.34
 -10   4  -3   34.58    0.97
  10   4   3   33.61    1.03
 -10   4  -3   33.95    1.03
  10   4   3   34.04    0.93
  10  -4   3   34.62    1.06
 -10  -4  -3   29.98    1.00
 -10  -4  -3   33.11    0.99
  10  -4   3   33.45    0.93
  10  -4   3   33.15    0.99
  10   4   4    2.85    0.23
  10   4   4    3.02    0.24
 -10   4  -4    3.30    0.25
  10   4   4    3.10    0.17
  10  -4   4    3.18    0.18
  10  -4   4    3.42    0.23
 -10  -4  -4    3.43    0.23
 -10  -4  -4    3.32    0.24
  10  -4   4    3.21    0.26
 -10   4  -5    3.41    0.27
  10   4   5    3.31    0.26
  10   4   5    3.50    0.19
  10   4   5    3.34    0.26
  10  -4   5    3.59    0.25
  10  -4   5    3.54    0.28
 -10  -4  -5    3.77    0.26
  10  -4   5    3.24    0.19
 -10   4  -6    0.01    0.09
  10   4   6   -0.02    0.08
  10   4   6    0.06    0.05
  10   4   6   -0.05    0.08
 -10  -4  -6    0.02    0.09
  10  -4   6    0.03    0.09
  10  -4   6   -0.03    0.09
  10  -4   6   -0.01    0.06
 -10   4  -7   19.15    0.77
  10   4   7   18.03    0.58
  10   4   7   18.11    0.74
 -10   4  -7   17.97    0.70
  10   4   7   18.49    0.70
 -10  -4  -7   17.54    0.70
  10  -4   7   17.85    0.72
  10   5  -8    3.95    0.32
 -10   5   8    4.22    0.32
  10  -5  -8    4.04    0.33
 -10  -5   8    4.15    0.31
  10   5  -7    1.62    0.22
 -10   5   7    1.37    0.20
  10  -5  -7    1.32    0.21
 -10  -5   7    1.48    0.19
 -10   5   6    0.33    0.13
  10   5  -6    0.33    0.13
 -10  -5   6    0.42    0.11
 -10  -5   6    0.40    0.13
  10  -5  -6    0.20    0.11
  10   5  -5    0.07    0.09
 -10   5   5    0.16    0.10
  10  -5  -5    0.00    0.09
 -10  -5   5    0.20    0.09
 -10  -5   5    0.04    0.08
  10   5  -4   12.25    0.50
 -10   5   4   10.76    0.49
  10  -5  -4   10.89    0.49
  10  -5  -4   11.52    0.44
 -10  -5   4   11.15    0.46
 -10  -5   4   11.47    0.44
  10   5  -3   33.02    0.94
 -10   5   3   31.79    0.93
  10   5  -3   32.08    0.95
  10   5  -3   30.86    0.99
 -10   5   3   29.79    0.99
 -10  -5   3   31.50    0.98
  10  -5  -3   32.33    1.01
  10  -5  -3   32.79    0.94
 -10  -5   3   31.21    0.94
  10   5  -2   10.86    0.42
  10   5  -2   11.31    0.46
 -10   5   2   10.88    0.42
 -10   5   2   10.95    0.47
  10   5  -2   11.14    0.44
  10  -5  -2   11.41    0.47
 -10  -5   2   10.83    0.42
 -10  -5   2   10.85    0.45
  10  -5  -2   10.79    0.41
  10  -5  -2   11.78    0.43
 -10   5   1   47.93    1.34
  10   5  -1   47.53    1.36
 -10   5   1   45.42    1.36
  10   5  -1   48.96    1.31
  10   5  -1   46.84    1.35
  10  -5  -1   45.33    1.37
  10  -5  -1   47.98    1.31
 -10  -5   1   48.37    1.36
  10  -5  -1   47.65    1.31
 -10  -5   1   49.16    1.33
  10   5   0    0.42    0.10
 -10   5   0    0.47    0.11
  10   5   0    0.45    0.11
  10   5   0    0.44    0.09
 -10   5   0    0.44    0.11
  10  -5   0    0.45    0.09
  10  -5   0    0.42    0.09
 -10  -5   0    0.39    0.10
 -10  -5   0    0.33    0.10
  10  -5   0    0.68    0.14
 -10   5  -1   -0.12    0.07
  10   5   1    0.03    0.05
  10   5   1    0.07    0.07
 -10   5  -1   -0.09    0.06
  10   5   1   -0.09    0.05
  10  -5   1    0.05    0.07
 -10  -5  -1    0.04    0.08
  10  -5   1   -0.03    0.05
 -10  -5  -1    0.00    0.06
  10  -5   1    0.00    0.07
  10   5   2    4.42    0.29
 -10   5  -2    4.86    0.30
  10   5   2    4.65    0.24
 -10   5  -2    4.29    0.26
 -10  -5  -2    4.34    0.26
  10  -5   2    4.50    0.26
  10  -5   2    5.09    0.31
  10  -5   2    4.46    0.24
 -10  -5  -2    4.62    0.28
  10   5   3    0.27    0.08
  10   5   3    0.29    0.11
 -10   5  -3    0.18    0.10
  10  -5   3    0.39    0.10
 -10  -5  -3    0.35    0.10
  10  -5   3    0.24    0.08
  10  -5   3    0.11    0.10
 -10  -5  -3    0.31    0.11
 -10   5  -4   10.52    0.48
  10   5   4   10.34    0.40
  10   5   4   10.50    0.49
 -10  -5  -4   10.91    0.49
  10  -5   4   10.29    0.41
  10  -5   4   11.21    0.47
  10  -5   4   10.65    0.51
 -10  -5  -4   11.31    0.48
  10   5   5    0.55    0.10
 -10   5  -5    0.65    0.15
  10   5   5    0.58    0.15
  10  -5   5    0.85    0.13
  10  -5   5    0.64    0.16
  10  -5   5    0.70    0.15
 -10  -5  -5    0.59    0.15
 -10  -5  -5    0.97    0.17
  10   5   6    5.51    0.28
 -10   5  -6    6.00    0.37
  10   5   6    6.75    0.41
  10   5   6    4.77    0.34
  10  -5   6    5.86    0.39
  10  -5   6    5.82    0.36
  10  -5   6    5.56    0.29
  10   6  -7    6.98    0.43
 -10   6   7    6.90    0.43
 -10  -6   7    6.19    0.37
  10  -6  -7    7.49    0.43
  10   6  -6   -0.10    0.08
 -10   6   6   -0.05    0.09
 -10  -6   6   -0.01    0.08
  10  -6  -6    0.07    0.11
  10   6  -5   -0.03    0.09
 -10   6   5   -0.05    0.09
  10  -6  -5    0.00    0.10
 -10  -6   5   -0.03    0.07
 -10  -6   5    0.04    0.09
  10   6  -4    2.68    0.25
 -10   6   4    2.49    0.25
 -10  -6   4    2.73    0.22
  10  -6  -4    2.62    0.24
 -10  -6   4    2.67    0.23
 -10   6   3   28.09    0.96
  10   6  -3   28.59    0.95
  10   6  -3   29.56    0.91
 -10  -6   3   28.82    0.93
 -10  -6   3   29.05    0.91
  10  -6  -3   28.94    0.90
  10  -6  -3   27.70    0.95
  10   6  -2    5.28    0.32
  10   6  -2    5.64    0.29
 -10   6   2    4.77    0.32
  10   6  -2    5.34    0.31
 -10   6   2    5.57    0.29
 -10  -6   2    5.80    0.30
 -10  -6   2    5.82    0.32
  10  -6  -2    4.83    0.28
  10  -6  -2    5.10    0.32
  10   6  -1   12.09    0.51
  10   6  -1   11.97    0.47
  10   6  -1   12.44    0.51
 -10   6   1   12.03    0.52
 -10   6   1   12.28    0.49
  10  -6  -1   12.29    0.48
 -10  -6   1   13.09    0.50
 -10  -6   1   12.92    0.51
  10  -6  -1   12.77    0.54
  10  -6  -1   13.14    0.49
 -10   6   0    8.30    0.40
  10   6   0    8.03    0.38
  10   6   0    8.37    0.41
  10   6   0    8.67    0.37
 -10   6   0    8.05    0.40
  10  -6   0    8.21    0.42
 -10  -6   0    8.43    0.41
  10  -6   0    8.13    0.37
  10  -6   0    8.18    0.37
 -10  -6   0    7.99    0.38
 -10   6  -1    2.65    0.23
  10   6   1    3.01    0.21
  10   6   1    2.81    0.25
 -10   6  -1    3.37    0.24
 -10  -6  -1    2.76    0.23
  10  -6   1    2.78    0.25
  10  -6   1    2.89    0.21
  10  -6   1    3.26    0.23
 -10  -6  -1    2.98    0.23
 -10   6  -2   10.06    0.47
  10   6   2   10.49    0.49
  10   6   2    9.95    0.41
  10  -6   2   10.02    0.43
 -10  -6  -2    9.92    0.46
  10  -6   2   10.52    0.45
  10  -6   2   10.71    0.50
 -10  -6  -2   10.72    0.46
  10   6   3    3.35    0.27
  10   6   3    3.50    0.23
 -10   6  -3    3.96    0.29
  10  -6   3    3.51    0.24
  10  -6   3    3.72    0.26
 -10  -6  -3    3.81    0.28
 -10  -6  -3    3.48    0.27
  10  -6   3    3.65    0.29
  10   6   4    3.39    0.28
  10   6   4    3.16    0.22
 -10   6  -4    3.28    0.29
  10  -6   4    3.01    0.25
  10  -6   4    3.03    0.23
  10  -6   4    3.33    0.29
 -10  -6  -4    3.28    0.27
 -10  -6  -4    3.15    0.27
  10   6   5    0.80    0.17
 -10   6  -5    0.92    0.19
  10   6   5    0.95    0.15
  10  -6   5    0.69    0.18
 -10  -6  -5    1.13    0.19
  10  -6   5    0.88    0.17
 -10  -6  -5    0.57    0.15
  10  -6   5    1.04    0.17
 -10   7   5    0.01    0.12
  10   7  -5   -0.26    0.09
 -10  -7   5   -0.07    0.08
  10  -7  -5   -0.04    0.09
 -10   7   4    3.28    0.30
  10   7  -4    3.40    0.30
 -10  -7   4    3.18    0.25
 -10  -7   4    3.01    0.26
  10  -7  -4    3.57    0.29
 -10   7   3    2.52    0.26
  10   7  -3    2.37    0.25
 -10  -7   3    2.58    0.24
  10  -7  -3    2.86    0.26
 -10  -7   3    2.51    0.23
  10   7  -2   11.37    0.52
  10   7  -2   11.76    0.51
 -10   7   2   11.54    0.54
  10  -7  -2   12.39    0.54
 -10  -7   2   10.52    0.49
 -10  -7   2   11.48    0.50
  10  -7  -2   11.41    0.49
 -10   7   1   11.21    0.52
  10   7  -1   11.88    0.51
 -10   7   1   10.15    0.47
  10   7  -1   10.62    0.49
 -10  -7   1   11.53    0.49
  10  -7  -1   11.02    0.48
 -10  -7   1   10.70    0.49
  10  -7  -1   11.02    0.52
 -10   7   0    6.39    0.36
 -10   7   0    5.90    0.37
  10   7   0    6.94    0.35
  10   7   0    6.92    0.39
  10  -7   0    6.56    0.36
  10  -7   0    6.98    0.40
 -10  -7   0    5.95    0.35
 -10  -7   0    6.51    0.36
 -10   7  -1    0.61    0.15
  10   7   1    0.42    0.12
 -10   7  -1    0.39    0.13
  10   7   1    0.40    0.14
 -10  -7  -1    0.33    0.12
 -10  -7  -1    0.29    0.12
  10  -7   1    0.41    0.14
  10  -7   1    0.28    0.11
  10  -7   1    0.25    0.11
  10   7   2    0.33    0.11
 -10   7  -2    0.12    0.11
  10   7   2    0.33    0.13
  10  -7   2    0.52    0.13
 -10  -7  -2    0.31    0.13
 -10  -7  -2    0.10    0.11
  10  -7   2    0.33    0.12
  10  -7   2    0.19    0.12
  10   7   3    0.16    0.12
 -10   7  -3   -0.07    0.09
  10   7   3    0.07    0.08
 -10  -7  -3    0.04    0.11
  10  -7   3    0.01    0.08
  10  -7   3   -0.01    0.10
 -10  -7  -3    0.05    0.09
  10  -7   3    0.08    0.10
 -11   0  10    3.58    0.31
  11   0 -10    3.14    0.30
  11   0  -9   -0.07    0.09
 -11   0   9    0.10    0.09
  11   0  -8    0.49    0.14
 -11   0   8    0.26    0.10
  11   0  -7    0.06    0.09
  11   0  -7    0.04    0.05
 -11   0   7   -0.04    0.06
  11   0  -6    1.84    0.15
  11   0  -6    1.53    0.18
 -11   0   6    1.69    0.14
 -11   0   6    1.68    0.17
  11   0  -5    0.01    0.06
  11   0  -5   -0.01    0.05
 -11   0   5   -0.01    0.05
  11   0  -5    0.03    0.05
 -11   0   5    0.03    0.05
 -11   0   4   37.05    1.07
  11   0  -4   39.62    1.08
  11   0  -4   39.36    1.10
  11   0  -4   40.59    1.05
 -11   0   4   38.00    1.08
 -11   0   3   -0.05    0.04
  11   0  -3   -0.01    0.03
 -11   0   3    0.00    0.05
  11   0  -3    0.02    0.05
  11   0  -3    0.04    0.05
  11   0  -2    0.87    0.08
 -11   0   2    0.81    0.10
  11   0  -2    0.69    0.09
 -11   0   2    0.95    0.10
  11   0  -2    1.01    0.11
 -11   0   1   -0.04    0.04
  11   0  -1    0.03    0.05
  11   0  -1   -0.04    0.02
 -11   0   1   -0.03    0.04
  11   0  -1   -0.03    0.04
  11   0  -1   -0.03    0.03
  11   0   0   75.90    1.92
  11   0   0   76.95    2.01
  11   0   0   76.08    1.93
 -11   0   0   79.94    1.98
 -11   0   0   79.78    1.91
 -11   0   0   78.63    2.01
  11   0   0   77.28    1.99
  11   0   1    0.05    0.02
  11   0   1    0.05    0.02
 -11   0  -1    0.08    0.05
 -11   0  -1    0.00    0.04
  11   0   1    0.01    0.04
  11   0   1   -0.03    0.04
  11   0   2   35.23    0.98
  11   0   2   34.88    0.87
  11   0   2   34.80    0.95
  11   0   2   35.21    0.87
  11   0   2   34.34    0.99
  11   0   2   35.18    0.99
 -11   0  -2   35.79    0.96
 -11   0  -3    0.16    0.06
  11   0   3    0.01    0.04
  11   0   3    0.00    0.05
  11   0   3    0.02    0.05
  11   0   3    0.13    0.06
  11   0   4   47.37    1.31
  11   0   4   47.08    1.29
  11   0   4   47.82    1.29
  11   0   4   46.45    1.28
  11   0   4   45.83    1.30
  11   0   5   -0.04    0.05
 -11   0  -5    0.16    0.07
 -11   0  -5    0.12    0.08
  11   0   5   -0.03    0.05
  11   0   5   -0.11    0.05
  11   0   6   55.40    1.53
  11   0   6   54.50    1.55
 -11   0  -6   55.32    1.55
  11   0   6   52.79    1.35
 -11   0  -7   -0.10    0.09
  11   0   7    0.12    0.10
  11   0   7    0.02    0.03
  11   0   7    0.01    0.08
  11   0   8    0.22    0.05
  11   0   8    0.29    0.13
 -11   0  -8    0.19    0.13
  11   1 -10   23.71    0.91
 -11   1  10   24.63    0.91
[truncated: 368,277 more chars]
