# Supplementary material for: Crystal structures of 6-chloro­indan-1-one and 6-bromo­indan-1-one exhibit different inter­molecular packing inter­actions
Source: Acta Crystallogr E Crystallogr Commun. 2016 Oct 7;72(Pt 11):1536–40. doi: 10.1107/S2056989016015371 (PMC5095827; doi:10.1107/S2056989016015371)
Supplement: Supplementary file 2 [file e-72-01536-Isup2.hkl]

data_I                                                                          
_shelx_title ' BB1825C in P2(1)/c'                                              
_shelx_refln_list_code          4                                               
_shelx_F_calc_maximum      120.15                                               
_exptl_crystal_F_000       344.00                                               
_reflns_d_resolution_high  0.6980                                               
                                                                                
loop_                                                                           
 _space_group_symop_operation_xyz                                               
 'x, y, z'                                                                      
 '-x, y+1/2, -z+1/2'                                                            
 '-x, -y, -z'                                                                   
 'x, -y-1/2, z-1/2'                                                             
                                                                                
_cell_length_a    16.3194                                                       
_cell_length_b     6.0240                                                       
_cell_length_c     7.7452                                                       
_cell_angle_alpha  90.000                                                       
_cell_angle_beta   99.524                                                       
_cell_angle_gamma  90.000                                                       
                                                                                
_shelx_F_squared_multiplier     1.000                                           
                                                                                
loop_                                                                           
 _refln_index_h                                                                 
 _refln_index_k                                                                 
 _refln_index_l                                                                 
 _refln_F_squared_calc                                                          
 _refln_F_squared_meas                                                          
 _refln_F_squared_sigma                                                         
 _refln_observed_status                                                         
   2   0   0        174.17        178.46         1.72 o                         
   3   0   0        353.37        362.54         3.45 o                         
   4   0   0       1910.18       1960.11        18.27 o                         
   5   0   0       1079.69       1137.01        10.53 o                         
   6   0   0       3111.47       3222.55        30.85 o                         
   7   0   0        170.44        139.87         1.55 o                         
   8   0   0        577.52        594.65         5.37 o                         
   9   0   0       2697.64       2951.53        38.59 o                         
  10   0   0        254.64        268.56         2.84 o                         
  11   0   0        978.79       1008.66         9.62 o                         
  12   0   0       1449.51       1344.63        15.17 o                         
  13   0   0         11.12         13.66         0.60 o                         
  14   0   0       1905.03       1809.57        20.31 o                         
  15   0   0        366.26        378.61         4.95 o                         
  16   0   0        161.76        161.19         2.59 o                         
  17   0   0        390.47        377.52         5.09 o                         
  18   0   0        178.44        189.99         3.07 o                         
  19   0   0        188.64        169.62         3.72 o                         
  20   0   0         13.40         12.59         1.89 o                         
  21   0   0        188.02        191.84         4.22 o                         
  22   0   0          3.75          5.09         0.80 o                         
  23   0   0        160.83        154.89         7.39 o                         
   1   1   0        628.75        689.97         5.08 o                         
   2   1   0        970.67        992.77         7.08 o                         
   3   1   0       3330.64       3572.02        30.31 o                         
   4   1   0        967.19        964.10         6.32 o                         
   5   1   0       2645.70       2775.99        25.31 o                         
   6   1   0       1353.71       1369.27         8.97 o                         
   7   1   0          6.64          7.72         0.19 o                         
   8   1   0        900.98        931.44         6.22 o                         
   9   1   0        105.55        102.58         0.90 o                         
  10   1   0          0.96          0.70         0.15 o                         
  11   1   0        451.17        435.88         3.13 o                         
  12   1   0       3155.18       3115.31        23.01 o                         
  13   1   0        133.59        131.42         1.49 o                         
  14   1   0        247.36        258.60         2.54 o                         
  15   1   0        119.31        124.14         1.48 o                         
  16   1   0         72.75         66.17         1.18 o                         
  17   1   0        204.82        202.06         2.52 o                         
  18   1   0        122.62        127.55         1.87 o                         
  19   1   0        110.93        116.72         1.82 o                         
  20   1   0        151.04        153.83         2.21 o                         
  21   1   0        184.73        176.89         2.64 o                         
  22   1   0        161.80        163.94         2.75 o                         
   0   2   0       5378.30       5862.09       121.44 o                         
   1   2   0        272.38        290.84         2.21 o                         
   2   2   0         30.85         32.94         0.37 o                         
   3   2   0        336.51        363.90         2.72 o                         
   4   2   0         45.34         41.41         0.50 o                         
   5   2   0       1740.71       1975.82        14.60 o                         
   6   2   0        512.84        502.37         3.78 o                         
   7   2   0       2847.78       3111.00        21.08 o                         
   8   2   0        234.35        242.46         1.83 o                         
   9   2   0        493.90        464.93         3.30 o                         
  10   2   0         47.88         45.94         0.60 o                         
  11   2   0        361.54        341.97         2.94 o                         
  12   2   0         55.05         47.00         0.89 o                         
  13   2   0         10.50         10.31         0.48 o                         
  14   2   0         35.18         22.21         0.67 o                         
  15   2   0        166.10        158.29         2.08 o                         
  16   2   0          5.68          9.11         0.62 o                         
  17   2   0        217.27        216.58         3.10 o                         
  18   2   0        115.01        114.53         1.71 o                         
  19   2   0        318.68        325.29         3.78 o                         
  20   2   0        116.03        120.26         1.94 o                         
  21   2   0         56.91         62.82         1.38 o                         
  22   2   0         44.92         46.02         1.24 o                         
   1   3   0         70.35         73.10         0.72 o                         
   2   3   0        179.88        201.01         1.68 o                         
   3   3   0        616.83        650.96         4.46 o                         
   4   3   0        134.60        162.03         1.44 o                         
   5   3   0       1221.22       1298.38        10.58 o                         
   6   3   0         25.55         23.36         0.47 o                         
   7   3   0         12.41         13.64         0.41 o                         
   8   3   0        169.75        184.18         1.93 o                         
   9   3   0        132.75        136.17         1.58 o                         
  10   3   0        514.82        483.27         4.24 o                         
  11   3   0        279.51        257.69         2.41 o                         
  12   3   0        190.26        174.53         1.83 o                         
  13   3   0          0.34          0.34         0.24 o                         
  14   3   0        398.54        379.25         4.08 o                         
  15   3   0          5.21          4.73         0.43 o                         
  16   3   0         17.09         22.05         0.77 o                         
  17   3   0         44.64         47.84         1.13 o                         
  18   3   0         23.56         28.61         0.98 o                         
  19   3   0         53.02         64.30         1.39 o                         
  20   3   0         11.26         13.90         0.87 o                         
  21   3   0         14.10         17.86         0.85 o                         
   0   4   0         69.64         92.70         1.30 o                         
   1   4   0         55.76         53.50         0.67 o                         
   2   4   0         43.21         61.02         0.70 o                         
   3   4   0          6.81          7.05         0.27 o                         
   4   4   0          0.06          0.17         0.13 o                         
   5   4   0        414.93        414.81         4.17 o                         
   6   4   0         10.14         14.84         0.49 o                         
   7   4   0        271.82        246.19         2.43 o                         
   8   4   0          0.57          1.95         0.27 o                         
   9   4   0        291.55        300.00         2.90 o                         
  10   4   0          5.08          8.81         0.44 o                         
  11   4   0         67.26         69.03         1.08 o                         
  12   4   0         41.32         31.98         0.74 o                         
  13   4   0         41.39         45.23         1.04 o                         
  14   4   0         41.61         33.88         0.93 o                         
  15   4   0         10.11         10.17         0.63 o                         
  16   4   0         10.92         13.51         0.71 o                         
  17   4   0         47.93         52.42         1.24 o                         
  18   4   0         12.49         15.82         1.00 o                         
  19   4   0         32.72         34.59         1.09 o                         
  20   4   0          8.07          9.44         0.72 o                         
   1   5   0         57.52         52.01         0.77 o                         
   2   5   0         77.79         81.85         1.14 o                         
   3   5   0        856.11        834.49         6.99 o                         
   4   5   0          6.87         10.60         0.55 o                         
   5   5   0        100.52         95.17         1.29 o                         
   6   5   0         35.64         35.86         0.76 o                         
   7   5   0          1.10          1.70         0.28 o                         
   8   5   0          1.07          0.89         0.26 o                         
   9   5   0        205.66        204.28         2.81 o                         
  10   5   0          4.68          5.79         0.42 o                         
  11   5   0        216.13        218.96         2.43 o                         
  12   5   0         65.43         58.06         1.16 o                         
  13   5   0        243.59        253.52         3.13 o                         
  14   5   0          1.39          1.76         0.41 o                         
  15   5   0         58.19         63.51         1.49 o                         
  16   5   0         10.00         13.60         0.78 o                         
  17   5   0        264.77        279.53         3.55 o                         
  18   5   0         39.48         46.66         1.29 o                         
   0   6   0          7.23          5.41         1.02 o                         
   1   6   0        407.68        416.56         4.73 o                         
   2   6   0        134.02        123.33         1.72 o                         
   3   6   0          7.66          6.07         0.44 o                         
   4   6   0          9.98          9.33         0.53 o                         
   5   6   0          6.50          5.83         0.43 o                         
   6   6   0          0.90          1.98         0.32 o                         
   7   6   0        236.42        229.08         2.54 o                         
   8   6   0        135.20        128.65         1.98 o                         
   9   6   0        103.98        114.43         1.64 o                         
  10   6   0        103.37        106.80         1.60 o                         
  11   6   0         30.57         33.84         0.89 o                         
  12   6   0          4.86          6.48         0.55 o                         
  13   6   0         15.88         16.38         0.84 o                         
  14   6   0         19.80         21.95         0.92 o                         
  15   6   0        191.28        201.23         3.05 o                         
  16   6   0         74.25         82.40         1.95 o                         
   1   7   0          0.31         -0.30         0.37 o                         
   2   7   0         25.10         31.34         1.14 o                         
   3   7   0         89.00         89.34         1.89 o                         
   4   7   0        300.98        288.38         4.06 o                         
   5   7   0         90.48         90.25         1.66 o                         
   6   7   0         30.04         29.41         0.98 o                         
   7   7   0         32.19         34.19         1.04 o                         
   8   7   0         12.31         13.57         0.74 o                         
   9   7   0          3.78          4.24         0.53 o                         
  10   7   0         84.46         84.60         1.68 o                         
  11   7   0        147.85        150.91         2.42 o                         
  12   7   0         29.53         26.67         1.11 o                         
  13   7   0         46.55         49.58         1.54 o                         
   0   8   0         64.90         75.51         3.63 o                         
   1   8   0        114.77        121.70         3.03 o                         
   2   8   0         63.54         70.62         2.25 o                         
   3   8   0         20.94         23.25         1.38 o                         
   4   8   0          9.47          9.44         1.05 o                         
   5   8   0          0.16          0.83         0.60 o                         
   6   8   0         34.16         36.01         1.51 o                         
   7   8   0          3.45          2.07         0.66 o                         
   8   8   0        244.89        245.63         4.25 o                         
 -23   1   1         52.49         56.36         1.64 o                         
 -22   1   1         57.06         59.23         1.46 o                         
 -21   1   1         60.18         59.66         1.33 o                         
 -20   1   1        258.50        261.17         3.21 o                         
 -19   1   1         30.64         32.64         0.92 o                         
 -18   1   1        145.14        141.83         2.03 o                         
 -17   1   1          1.43          1.53         0.32 o                         
 -16   1   1          6.18          5.13         0.38 o                         
 -15   1   1        446.44        418.17         3.82 o                         
 -14   1   1        237.94        220.72         2.25 o                         
 -13   1   1        212.56        178.91         1.80 o                         
 -12   1   1         98.15         91.61         1.15 o                         
 -11   1   1        130.48        123.12         1.26 o                         
 -10   1   1         61.13         53.94         0.58 o                         
  -9   1   1         74.48         69.06         0.68 o                         
  -8   1   1        809.49        948.01         6.34 o                         
  -7   1   1         37.13         46.59         0.51 o                         
  -6   1   1       1528.82       1612.40        10.95 o                         
  -5   1   1        457.42        443.60         3.13 o                         
  -4   1   1       1199.87       1232.04         8.37 o                         
  -3   1   1        693.59        739.00         4.89 o                         
  -2   1   1       1672.49       1648.34        10.79 o                         
  -1   1   1       4626.53       4653.88        73.27 o                         
   0   1   1        313.38        335.89         2.35 o                         
   1   1   1       2401.00       2470.55        21.55 o                         
   2   1   1        105.81        100.86         0.83 o                         
   3   1   1        104.64         87.76         0.72 o                         
   4   1   1        272.63        267.28         1.87 o                         
   5   1   1         86.81         84.60         0.75 o                         
   6   1   1       1995.24       2126.61        13.79 o                         
   7   1   1        691.50        720.12         4.85 o                         
   8   1   1         76.65        113.11         0.95 o                         
   9   1   1          0.58          0.67         0.10 o                         
  10   1   1          2.22          4.99         0.19 o                         
  11   1   1        400.56        377.73         2.76 o                         
  12   1   1        164.04        156.08         1.41 o                         
  13   1   1         66.93         59.71         0.88 o                         
  14   1   1         49.28         40.78         0.73 o                         
  15   1   1         88.04         86.57         1.32 o                         
  16   1   1         66.45         65.75         1.10 o                         
  17   1   1         40.65         37.77         0.89 o                         
  18   1   1          0.89          1.45         0.29 o                         
  19   1   1         24.69         26.68         0.81 o                         
  20   1   1        272.82        283.02         3.38 o                         
  21   1   1         50.64         50.81         1.33 o                         
  22   1   1          2.35          2.49         0.45 o                         
 -22   2   1         33.12         32.07         1.06 o                         
 -21   2   1         22.30         25.39         0.93 o                         
 -20   2   1          1.40          1.49         0.40 o                         
 -19   2   1         11.40         12.45         0.67 o                         
 -18   2   1        111.84        116.81         1.84 o                         
 -17   2   1        224.24        225.44         2.65 o                         
 -16   2   1        150.47        148.43         2.04 o                         
 -15   2   1        481.83        453.79         4.69 o                         
 -14   2   1        170.13        166.69         2.12 o                         
 -13   2   1          0.03          0.08         0.20 o                         
 -12   2   1         31.65         29.45         0.60 o                         
 -11   2   1        176.37        168.87         1.56 o                         
 -10   2   1         16.55         12.40         0.31 o                         
  -9   2   1        200.31        194.30         1.69 o                         
  -8   2   1       1209.01       1205.50         8.69 o                         
  -7   2   1        248.85        253.86         1.97 o                         
  -6   2   1       1640.04       1753.03        11.51 o                         
  -5   2   1        112.19        113.39         1.00 o                         
  -4   2   1         18.47         21.20         0.36 o                         
  -3   2   1         23.72         28.22         0.42 o                         
  -2   2   1        393.00        395.32         2.74 o                         
  -1   2   1          7.17          2.75         0.15 o                         
   0   2   1       1131.02       1122.21         7.40 o                         
   1   2   1       1706.09       1730.71        11.72 o                         
   2   2   1       2167.76       2217.91        16.90 o                         
   3   2   1         59.42         49.30         0.71 o                         
   4   2   1       1174.89       1216.45         8.34 o                         
   5   2   1          0.47          0.09         0.10 o                         
   6   2   1        471.02        498.09         3.76 o                         
   7   2   1         89.85         94.36         0.87 o                         
   8   2   1       1344.98       1333.02         9.59 o                         
   9   2   1        100.58        111.10         1.00 o                         
  10   2   1        610.61        577.20         4.21 o                         
  11   2   1         39.56         50.77         0.78 o                         
  12   2   1          0.83          0.48         0.18 o                         
  13   2   1       1059.59        949.97         8.28 o                         
  14   2   1         14.31         14.65         0.55 o                         
  15   2   1        111.07         92.26         1.44 o                         
  16   2   1        223.32        212.88         2.61 o                         
  17   2   1        364.96        350.03         3.89 o                         
  18   2   1         95.33         96.70         1.60 o                         
  19   2   1        285.09        281.96         3.22 o                         
  20   2   1          2.24          1.74         0.49 o                         
  21   2   1          0.45         -0.12         0.31 o                         
 -21   3   1        205.72        203.70         2.88 o                         
 -20   3   1        116.23        113.25         1.85 o                         
 -19   3   1        103.23        101.68         1.80 o                         
 -18   3   1        358.03        356.96         4.11 o                         
 -17   3   1         53.88         50.54         1.17 o                         
 -16   3   1          0.44          0.54         0.34 o                         
 -15   3   1        290.20        251.49         3.02 o                         
 -14   3   1        536.39        490.88         5.04 o                         
 -13   3   1          9.47         23.06         0.72 o                         
 -12   3   1        443.90        447.17         4.26 o                         
 -11   3   1        694.52        631.85         5.41 o                         
 -10   3   1        317.76        301.46         2.83 o                         
  -9   3   1        285.88        281.06         2.39 o                         
  -8   3   1          3.90          7.30         0.31 o                         
  -7   3   1         11.32         10.63         0.29 o                         
  -6   3   1        269.24        234.89         1.82 o                         
  -5   3   1        588.61        565.16         4.11 o                         
  -4   3   1        948.94        934.80         6.31 o                         
  -3   3   1       2079.62       2169.61        14.55 o                         
  -2   3   1        758.27        740.77         5.04 o                         
  -1   3   1         10.16          4.15         0.26 o                         
   0   3   1         11.56         19.29         0.33 o                         
   1   3   1        554.65        660.82         4.53 o                         
   2   3   1          0.04          1.20         0.12 o                         
   3   3   1        986.96       1050.31         7.03 o                         
   4   3   1        770.25        789.90         5.60 o                         
   5   3   1       2154.63       2194.27        17.10 o                         
   6   3   1        268.09        232.22         2.10 o                         
   7   3   1        659.04        623.09         5.23 o                         
   8   3   1         60.22         71.28         1.09 o                         
   9   3   1         34.97         31.33         0.62 o                         
  10   3   1         96.38         97.60         1.23 o                         
  11   3   1        475.79        429.84         3.88 o                         
  12   3   1        138.48        124.14         1.50 o                         
  13   3   1        155.90        182.37         2.13 o                         
  14   3   1        440.82        441.39         4.62 o                         
  15   3   1        267.26        239.77         2.89 o                         
  16   3   1        524.57        518.23         5.38 o                         
  17   3   1         12.91         13.92         0.82 o                         
  18   3   1         10.91         11.19         0.67 o                         
  19   3   1         24.00         24.76         0.99 o                         
  20   3   1        252.66        256.01         3.29 o                         
  21   3   1        113.08        112.13         1.89 o                         
 -20   4   1         61.97         64.56         1.49 o                         
 -19   4   1          9.91         11.88         0.75 o                         
 -18   4   1        288.98        292.18         3.61 o                         
 -17   4   1        373.69        364.81         4.21 o                         
 -16   4   1        177.93        165.04         2.35 o                         
 -15   4   1        350.05        347.03         3.95 o                         
 -14   4   1          6.92          7.56         0.54 o                         
 -13   4   1         80.92         84.13         1.45 o                         
 -12   4   1        163.74        146.62         1.89 o                         
 -11   4   1          1.33          0.09         0.23 o                         
 -10   4   1         10.36         10.19         0.46 o                         
  -9   4   1        795.18        769.58         6.49 o                         
  -8   4   1        183.95        179.03         1.92 o                         
  -7   4   1       1458.45       1420.42        11.39 o                         
  -6   4   1        754.19        716.75         6.02 o                         
  -5   4   1        389.00        378.38         2.97 o                         
  -4   4   1          3.61          5.76         0.26 o                         
  -3   4   1        991.23       1017.78         7.19 o                         
  -2   4   1         21.47         25.82         0.44 o                         
  -1   4   1        361.59        323.91         2.46 o                         
   0   4   1        519.37        529.84         3.66 o                         
   1   4   1        340.83        332.55         2.43 o                         
   2   4   1        417.08        399.11         3.05 o                         
   3   4   1        421.99        434.75         3.46 o                         
   4   4   1        264.01        238.82         2.33 o                         
   5   4   1         24.03         25.46         0.57 o                         
   6   4   1         20.36         19.67         0.54 o                         
   7   4   1        159.46        154.15         1.72 o                         
   8   4   1       1177.35       1115.78         9.13 o                         
   9   4   1       1325.89       1234.25        10.06 o                         
  10   4   1        135.87        129.29         1.60 o                         
  11   4   1         27.27         39.17         0.80 o                         
  12   4   1         78.39         79.42         1.20 o                         
  13   4   1         95.45         86.75         1.42 o                         
  14   4   1          0.86          0.81         0.32 o                         
  15   4   1         42.08         42.58         1.06 o                         
  16   4   1         49.68         47.55         1.15 o                         
  17   4   1        365.35        362.73         4.19 o                         
  18   4   1         44.17         41.55         1.15 o                         
  19   4   1        170.16        166.48         2.48 o                         
 -18   5   1        146.49        161.39         2.50 o                         
 -17   5   1          3.65          8.12         0.91 o                         
 -16   5   1         16.72         19.10         0.86 o                         
 -15   5   1         35.50         32.97         1.09 o                         
 -14   5   1         90.52         90.38         1.64 o                         
 -13   5   1        169.13        166.69         2.35 o                         
 -12   5   1        162.30        159.46         2.09 o                         
 -11   5   1        105.65        102.82         1.47 o                         
 -10   5   1        635.22        616.66         5.49 o                         
  -9   5   1         83.39         80.52         1.23 o                         
  -8   5   1        470.91        440.24         4.08 o                         
  -7   5   1         17.27         21.89         0.66 o                         
  -6   5   1          0.77          1.31         0.26 o                         
  -5   5   1          5.63          6.32         0.40 o                         
  -4   5   1        907.17        871.34         7.28 o                         
  -3   5   1        630.65        605.17         5.00 o                         
  -2   5   1          5.23          4.67         0.28 o                         
  -1   5   1        730.95        697.14         5.15 o                         
   0   5   1         17.92         19.79         0.48 o                         
   1   5   1          0.69          3.14         0.28 o                         
   2   5   1         11.67         15.59         0.63 o                         
   3   5   1        427.83        427.62         5.30 o                         
   4   5   1        305.03        309.53         3.01 o                         
   5   5   1       1052.21       1006.27         8.35 o                         
   6   5   1          7.66          8.67         0.45 o                         
   7   5   1         19.13         20.10         0.62 o                         
   8   5   1        743.73        705.41         6.13 o                         
   9   5   1          5.24          2.42         0.36 o                         
  10   5   1          0.08         -0.22         0.25 o                         
  11   5   1         42.66         43.29         0.93 o                         
  12   5   1         92.22         91.40         1.41 o                         
  13   5   1        252.73        249.35         2.91 o                         
  14   5   1        258.93        249.67         3.15 o                         
  15   5   1         31.14         30.06         1.11 o                         
  16   5   1        111.09        113.99         1.99 o                         
  17   5   1         29.28         32.28         1.22 o                         
  18   5   1          0.01          0.15         0.53 o                         
 -16   6   1        164.82        168.14         2.60 o                         
 -15   6   1         56.35         56.99         1.41 o                         
 -14   6   1         17.25         17.85         0.91 o                         
 -13   6   1         62.47         66.26         1.45 o                         
 -12   6   1         15.47         15.02         0.73 o                         
 -11   6   1         40.94         42.83         1.00 o                         
 -10   6   1        160.98        162.14         2.05 o                         
  -9   6   1        244.12        227.01         2.56 o                         
  -8   6   1         13.80         12.89         0.58 o                         
  -7   6   1        169.11        165.99         2.15 o                         
  -6   6   1         24.24         24.21         0.75 o                         
  -5   6   1         95.22         90.34         1.85 o                         
  -4   6   1        339.68        328.05         3.66 o                         
  -3   6   1         35.62         38.02         0.95 o                         
  -2   6   1          0.52          0.07         0.31 o                         
  -1   6   1          2.89          2.44         0.48 o                         
   0   6   1        441.93        417.73         5.15 o                         
   1   6   1         25.58         21.28         0.68 o                         
   2   6   1        884.91        839.04         7.57 o                         
   3   6   1          0.31         -0.24         0.24 o                         
   4   6   1        271.37        249.90         2.67 o                         
   5   6   1         49.47         43.86         1.15 o                         
   6   6   1          0.12          0.07         0.26 o                         
   7   6   1          7.31          5.97         0.45 o                         
   8   6   1        127.07        127.11         1.77 o                         
   9   6   1         44.58         39.24         1.05 o                         
  10   6   1         37.82         38.41         0.99 o                         
  11   6   1         79.18         75.51         1.49 o                         
  12   6   1         40.90         42.32         1.15 o                         
  13   6   1         80.69         78.17         1.58 o                         
  14   6   1          1.13          0.61         0.55 o                         
  15   6   1          9.80          9.72         0.85 o                         
 -13   7   1         30.11         33.54         1.29 o                         
 -12   7   1         18.91         18.43         0.96 o                         
 -11   7   1          0.14          0.27         0.43 o                         
 -10   7   1        140.26        142.83         2.27 o                         
  -9   7   1         30.17         30.66         1.05 o                         
  -8   7   1         33.11         35.69         1.09 o                         
  -7   7   1          2.19          1.08         0.46 o                         
  -6   7   1          9.92         10.41         0.68 o                         
  -5   7   1         89.34         93.05         1.85 o                         
  -4   7   1        162.58        162.23         3.39 o                         
  -3   7   1         74.41         70.17         1.84 o                         
  -2   7   1          2.07          1.79         0.54 o                         
  -1   7   1          1.72          0.83         0.47 o                         
   0   7   1         50.36         51.29         1.57 o                         
   1   7   1         75.43         72.27         1.87 o                         
   2   7   1          6.50          7.10         0.74 o                         
   3   7   1         40.12         35.92         1.33 o                         
   4   7   1          2.40          3.03         0.55 o                         
   5   7   1         21.38         18.68         0.84 o                         
   6   7   1          0.00         -0.33         0.33 o                         
   7   7   1          0.95          1.35         0.42 o                         
   8   7   1        128.42        134.27         2.16 o                         
   9   7   1         22.73         25.54         0.90 o                         
  10   7   1          5.21          4.86         0.54 o                         
  11   7   1         22.34         26.51         0.97 o                         
  12   7   1         43.10         42.71         1.36 o                         
  -8   8   1         39.54         47.60         1.92 o                         
  -7   8   1          0.18          0.24         0.62 o                         
  -6   8   1          7.51          9.86         0.96 o                         
  -5   8   1         45.40         48.78         1.77 o                         
  -4   8   1         73.04         75.90         2.10 o                         
  -3   8   1         10.68          8.36         0.87 o                         
  -2   8   1          1.53          1.89         0.61 o                         
  -1   8   1         13.70         15.83         1.11 o                         
   0   8   1          0.66          0.87         0.59 o                         
   1   8   1          0.49          0.43         0.57 o                         
   2   8   1         51.09         46.89         1.66 o                         
   3   8   1         31.90         38.40         1.56 o                         
   4   8   1         64.43         67.11         2.53 o                         
   5   8   1          5.64          3.61         0.79 o                         
   6   8   1          7.83          9.29         1.05 o                         
   7   8   1         29.09         27.15         1.54 o                         
 -23   0   2        311.12        309.72         6.24 o                         
 -22   0   2        245.95        253.87         5.35 o                         
 -21   0   2         25.66         26.82         1.51 o                         
 -20   0   2         54.11         58.83         1.78 o                         
 -19   0   2        136.23        128.97         2.73 o                         
 -18   0   2        347.09        337.41         4.75 o                         
 -17   0   2         57.67         51.49         1.35 o                         
 -16   0   2         89.70         89.69         1.79 o                         
 -15   0   2          1.87          0.79         0.41 o                         
 -14   0   2       2881.42       2705.16        29.96 o                         
 -13   0   2       2415.75       2357.37        26.18 o                         
 -12   0   2        338.36        325.75         4.25 o                         
 -11   0   2         10.27         11.25         0.60 o                         
 -10   0   2        275.84        266.17         3.47 o                         
  -9   0   2       2066.79       2214.62        22.21 o                         
  -8   0   2        387.17        414.66         6.08 o                         
  -7   0   2       2058.11       2069.44        22.10 o                         
  -6   0   2        583.82        586.82         5.64 o                         
  -5   0   2        269.28        269.77         2.73 o                         
  -4   0   2       1145.30       1142.62        10.63 o                         
  -3   0   2        786.32        885.68         8.27 o                         
  -2   0   2       7072.97       7713.39       178.44 o                         
  -1   0   2        733.07        785.85         7.32 o                         
   0   0   2      14436.22      12286.41       157.88 o                         
   1   0   2       3668.08       3781.35        43.38 o                         
   2   0   2       5431.46       5434.21        58.86 o                         
   3   0   2        985.96        949.83        10.53 o                         
   4   0   2       2526.65       2527.72        27.98 o                         
   5   0   2        243.78        308.07         3.73 o                         
   6   0   2        382.48        450.37         5.32 o                         
   7   0   2        283.93        340.53         4.19 o                         
   8   0   2        522.79        499.50         5.96 o                         
   9   0   2        155.64        156.02         2.27 o                         
  10   0   2       1796.60       1756.47        16.39 o                         
  11   0   2        420.01        454.55         4.61 o                         
  12   0   2        898.81        842.19         8.19 o                         
  13   0   2        926.10        959.04         9.68 o                         
  14   0   2         99.37        102.76         1.79 o                         
  15   0   2         57.48         50.61         1.17 o                         
  16   0   2        232.47        222.06         3.28 o                         
  17   0   2        440.16        457.14         5.98 o                         
  18   0   2        389.55        399.29         6.88 o                         
  19   0   2        137.16        122.37         3.00 o                         
  20   0   2          6.45          6.01         1.24 o                         
  21   0   2        485.27        502.16         8.67 o                         
 -23   1   2         59.57         60.66         1.65 o                         
 -22   1   2         39.93         44.03         1.26 o                         
 -21   1   2        289.29        282.11         3.48 o                         
 -20   1   2        147.44        148.05         2.20 o                         
 -19   1   2        301.30        305.39         3.58 o                         
 -18   1   2        192.61        188.13         2.48 o                         
 -17   1   2         16.32         17.76         0.63 o                         
 -16   1   2        170.79        164.82         1.96 o                         
 -15   1   2         26.69         27.86         0.67 o                         
 -14   1   2         52.29         49.80         0.86 o                         
 -13   1   2        560.87        560.83         4.85 o                         
 -12   1   2        640.82        625.37         5.30 o                         
 -11   1   2        419.29        440.04         3.85 o                         
 -10   1   2       1693.36       1701.74        12.84 o                         
  -9   1   2         48.92         47.28         0.51 o                         
  -8   1   2       1154.90       1197.22         7.97 o                         
  -7   1   2        259.21        299.15         2.18 o                         
  -6   1   2        988.70       1025.02         6.82 o                         
  -5   1   2        187.12        211.08         1.57 o                         
  -4   1   2       2383.40       2439.76        17.98 o                         
  -3   1   2          2.55          9.58         0.21 o                         
  -2   1   2      11496.93      11467.92       159.96 o                         
  -1   1   2       7488.73       7642.46        97.76 o                         
   0   1   2       1928.61       2097.50        18.97 o                         
   1   1   2        447.25        473.60         3.45 o                         
   2   1   2        359.05        387.70         2.66 o                         
   3   1   2         15.58         14.74         0.29 o                         
   4   1   2         51.71         44.62         0.56 o                         
   5   1   2       4131.12       4331.44        38.32 o                         
   6   1   2        511.95        513.44         3.52 o                         
   7   1   2        636.26        629.92         4.29 o                         
   8   1   2        406.02        403.04         2.86 o                         
   9   1   2        121.09        113.08         0.98 o                         
  10   1   2        722.65        697.53         5.68 o                         
  11   1   2          9.40          6.47         0.28 o                         
  12   1   2       1289.22       1221.67         8.24 o                         
  13   1   2        972.10        907.56         6.81 o                         
  14   1   2         61.51         74.93         1.12 o                         
  15   1   2        198.64        202.39         2.39 o                         
  16   1   2        201.38        199.51         2.42 o                         
  17   1   2        200.63        198.61         2.46 o                         
  18   1   2        101.48         94.72         1.52 o                         
  19   1   2         12.56         15.51         0.66 o                         
  20   1   2          2.38          2.98         0.44 o                         
  21   1   2         60.64         60.79         1.86 o                         
 -22   2   2         11.71         11.81         0.88 o                         
 -21   2   2        151.68        165.99         2.47 o                         
 -20   2   2         26.37         33.10         1.02 o                         
 -19   2   2         43.01         48.36         1.16 o                         
 -18   2   2        381.68        378.60         4.23 o                         
 -17   2   2         17.46         18.51         0.72 o                         
 -16   2   2        213.78        224.30         2.75 o                         
 -15   2   2        169.18        166.60         2.07 o                         
 -14   2   2         81.01         67.87         1.12 o                         
 -13   2   2        835.59        765.63         6.82 o                         
 -12   2   2        229.40        215.49         2.17 o                         
 -11   2   2          8.35          8.91         0.33 o                         
 -10   2   2         66.31         71.31         0.82 o                         
  -9   2   2         90.69         77.59         0.79 o                         
  -8   2   2        109.99        127.26         1.11 o                         
  -7   2   2       3547.50       3760.93        24.60 o                         
  -6   2   2        645.40        656.54         4.50 o                         
  -5   2   2        179.52        174.18         1.37 o                         
  -4   2   2        331.37        332.91         2.39 o                         
  -3   2   2         43.95         47.34         0.51 o                         
  -2   2   2         69.16         69.51         0.67 o                         
  -1   2   2        999.79       1078.25         7.15 o                         
   0   2   2        250.07        243.90         1.78 o                         
   1   2   2       2145.36       2335.49        16.81 o                         
   2   2   2        208.18        191.59         1.45 o                         
   3   2   2         34.14         23.53         0.35 o                         
   4   2   2        652.93        697.56         4.73 o                         
   5   2   2          7.98         12.52         0.25 o                         
   6   2   2        576.83        648.47         5.32 o                         
   7   2   2        221.27        242.22         2.09 o                         
   8   2   2        156.74        179.65         1.45 o                         
   9   2   2         41.07         42.32         0.56 o                         
  10   2   2       1539.49       1547.70        11.20 o                         
  11   2   2        286.42        284.49         2.57 o                         
  12   2   2         51.48         42.48         0.74 o                         
  13   2   2        111.94         94.59         1.23 o                         
  14   2   2         14.53         10.02         0.47 o                         
  15   2   2         13.75         15.60         0.58 o                         
  16   2   2         12.72         16.22         0.62 o                         
  17   2   2        133.05        139.71         1.97 o                         
  18   2   2         15.17         15.83         0.96 o                         
  19   2   2        166.45        166.16         2.31 o                         
  20   2   2         58.64         57.82         1.26 o                         
  21   2   2         70.47         75.22         1.43 o                         
 -21   3   2         92.64         91.68         1.79 o                         
 -20   3   2          0.14         -0.27         0.35 o                         
 -19   3   2         41.36         43.48         1.17 o                         
 -18   3   2          4.53          6.35         0.52 o                         
 -17   3   2         12.57         11.51         0.66 o                         
 -16   3   2         10.78         10.48         0.62 o                         
 -15   3   2          0.15          0.56         0.29 o                         
 -14   3   2         43.49         51.38         1.08 o                         
 -13   3   2          7.03         10.54         0.62 o                         
 -12   3   2        150.63        125.89         1.74 o                         
 -11   3   2        154.88        135.31         1.56 o                         
 -10   3   2          6.84          7.62         0.37 o                         
  -9   3   2        252.16        265.35         2.39 o                         
  -8   3   2         42.38         40.38         0.58 o                         
  -7   3   2        239.51        242.89         1.92 o                         
  -6   3   2        158.55        162.22         1.37 o                         
  -5   3   2          1.69          4.87         0.22 o                         
  -4   3   2          0.14          0.77         0.13 o                         
  -3   3   2          7.31         10.45         0.27 o                         
  -2   3   2        177.76        174.85         1.42 o                         
  -1   3   2        317.21        320.61         2.42 o                         
   0   3   2          2.65          1.39         0.14 o                         
   1   3   2        469.90        529.32         3.70 o                         
   2   3   2        207.06        249.70         1.97 o                         
   3   3   2         19.80         26.52         0.42 o                         
   4   3   2         87.90         95.70         0.92 o                         
   5   3   2       2305.16       2326.63        16.50 o                         
   6   3   2         47.54         49.82         0.69 o                         
   7   3   2          7.90          9.26         0.43 o                         
   8   3   2        127.93        119.40         1.39 o                         
   9   3   2         25.30         25.13         0.57 o                         
  10   3   2        346.04        333.60         3.24 o                         
  11   3   2        143.12        136.80         1.61 o                         
  12   3   2         71.49         70.62         1.08 o                         
  13   3   2         60.16         62.92         1.03 o                         
  14   3   2         45.33         41.12         1.00 o                         
  15   3   2         40.59         41.41         0.98 o                         
  16   3   2        119.68        122.46         1.85 o                         
  17   3   2         13.61         15.59         0.68 o                         
  18   3   2        185.67        198.34         2.66 o                         
  19   3   2        214.46        235.52         3.06 o                         
  20   3   2         51.93         59.77         1.75 o                         
 -20   4   2          3.04          3.11         0.50 o                         
 -19   4   2          8.80         11.20         0.75 o                         
 -18   4   2         59.27         68.93         1.40 o                         
 -17   4   2         19.94         22.10         0.87 o                         
 -16   4   2         17.73         16.28         0.95 o                         
 -15   4   2         21.38         20.56         0.80 o                         
 -14   4   2        152.41        146.97         2.17 o                         
 -13   4   2          1.41          2.55         0.38 o                         
 -12   4   2         24.81         32.29         0.79 o                         
 -11   4   2         48.62         52.62         0.93 o                         
 -10   4   2          0.18          0.24         0.23 o                         
  -9   4   2         30.82         27.84         0.65 o                         
  -8   4   2        163.54        175.78         1.91 o                         
  -7   4   2        305.56        302.01         2.71 o                         
  -6   4   2        103.07        101.11         1.13 o                         
  -5   4   2        218.81        222.99         1.91 o                         
  -4   4   2         57.11         42.93         0.60 o                         
  -3   4   2         47.81         48.12         0.63 o                         
  -2   4   2        132.12        140.36         1.27 o                         
  -1   4   2         57.95         69.80         0.91 o                         
   0   4   2        172.37        178.08         1.52 o                         
   1   4   2          0.22          0.83         0.15 o                         
   2   4   2         59.54         54.35         0.72 o                         
   3   4   2          0.74          2.09         0.21 o                         
   4   4   2         41.39         49.96         0.81 o                         
   5   4   2         14.16         15.31         0.53 o                         
   6   4   2        254.66        237.23         2.37 o                         
   7   4   2        272.60        249.99         2.50 o                         
   8   4   2        152.44        161.05         1.82 o                         
   9   4   2        496.01        487.54         4.39 o                         
  10   4   2         95.16         89.35         1.26 o                         
  11   4   2         30.15         31.36         0.84 o                         
  12   4   2         45.97         46.50         0.92 o                         
  13   4   2         12.10         14.65         0.61 o                         
  14   4   2         17.13         16.12         0.70 o                         
  15   4   2        229.35        244.66         3.04 o                         
  16   4   2          1.94          1.42         0.39 o                         
  17   4   2         53.70         64.02         1.46 o                         
  18   4   2         30.46         29.98         1.07 o                         
  19   4   2         28.43         29.92         1.10 o                         
 -19   5   2          0.40          1.43         1.43 o                         
 -18   5   2         85.32         95.71         1.97 o                         
 -17   5   2        250.99        268.20         3.46 o                         
 -16   5   2         11.62         12.43         0.76 o                         
 -15   5   2         17.16         17.64         0.80 o                         
 -14   5   2         19.41         24.07         0.89 o                         
 -13   5   2          3.36          5.64         0.53 o                         
 -12   5   2         23.85         21.81         0.74 o                         
 -11   5   2        573.65        597.61         5.44 o                         
 -10   5   2        147.72        143.59         1.79 o                         
  -9   5   2          0.48          0.27         0.26 o                         
  -8   5   2         19.84         16.26         0.58 o                         
  -7   5   2          0.34          0.67         0.28 o                         
  -6   5   2         65.11         56.73         1.01 o                         
  -5   5   2         10.59          9.56         0.47 o                         
  -4   5   2        190.34        188.79         2.04 o                         
  -3   5   2        363.40        340.08         2.91 o                         
  -2   5   2         22.88         28.29         0.59 o                         
  -1   5   2        185.80        190.59         1.84 o                         
   0   5   2        214.72        184.38         1.85 o                         
   1   5   2         29.10         30.91         0.69 o                         
   2   5   2         44.39         47.45         0.86 o                         
   3   5   2        719.01        688.77         5.91 o                         
   4   5   2         52.56         54.89         0.95 o                         
   5   5   2          1.36          2.52         0.41 o                         
   6   5   2         47.37         45.57         0.90 o                         
   7   5   2          5.62          8.88         0.54 o                         
   8   5   2          7.27          8.69         0.51 o                         
   9   5   2          8.88         10.46         0.55 o                         
  10   5   2         64.24         59.21         1.16 o                         
  11   5   2          0.61          1.38         0.34 o                         
  12   5   2          7.96          5.57         0.46 o                         
  13   5   2         43.04         41.37         1.08 o                         
  14   5   2        111.39        117.83         2.08 o                         
  15   5   2        113.55        126.58         3.27 o                         
  16   5   2          2.94          2.94         0.56 o                         
  17   5   2          9.35         12.20         1.00 o                         
 -16   6   2         44.06         50.65         1.43 o                         
 -15   6   2        198.90        205.51         3.14 o                         
 -14   6   2          5.22          3.85         0.56 o                         
 -13   6   2         54.41         54.10         1.43 o                         
 -12   6   2        110.83        118.97         2.00 o                         
 -11   6   2          6.67          5.29         0.54 o                         
 -10   6   2         71.18         69.70         1.47 o                         
  -9   6   2          0.02          0.69         0.33 o                         
  -8   6   2         38.25         36.74         1.00 o                         
  -7   6   2        172.40        165.89         2.28 o                         
  -6   6   2         56.51         56.36         1.19 o                         
  -5   6   2        219.31        218.61         2.83 o                         
  -4   6   2         45.84         46.79         1.14 o                         
  -3   6   2         46.00         46.10         1.24 o                         
  -2   6   2         29.49         27.80         1.00 o                         
  -1   6   2        116.54        112.84         2.25 o                         
   0   6   2          1.95          1.21         0.33 o                         
   1   6   2        318.27        335.12         3.51 o                         
   2   6   2        320.76        306.73         3.29 o                         
   3   6   2          7.99          7.34         0.50 o                         
   4   6   2          1.35          0.93         0.31 o                         
   5   6   2         74.74         79.62         1.41 o                         
   6   6   2         24.88         25.00         0.79 o                         
   7   6   2          2.94          2.27         0.37 o                         
   8   6   2          0.52          1.00         0.35 o                         
   9   6   2        264.60        269.07         3.13 o                         
  10   6   2        132.88        133.31         2.09 o                         
  11   6   2        159.71        170.71         2.47 o                         
  12   6   2         11.21         13.92         0.82 o                         
  13   6   2          0.36          0.04         0.41 o                         
  14   6   2         84.55         86.87         2.01 o                         
  15   6   2        106.01        113.71         2.36 o                         
 -13   7   2         12.42         13.59         1.18 o                         
 -12   7   2         47.25         48.76         1.73 o                         
 -11   7   2         29.87         28.25         1.24 o                         
 -10   7   2        143.93        148.96         2.51 o                         
  -9   7   2        129.76        125.80         2.22 o                         
  -8   7   2          0.80         -0.05         0.41 o                         
  -7   7   2          0.03         -0.39         0.39 o                         
  -6   7   2          0.95          1.81         0.52 o                         
  -5   7   2          6.46          4.95         0.97 o                         
  -4   7   2         51.26         51.94         1.61 o                         
  -3   7   2        320.58        317.16         4.82 o                         
  -2   7   2        113.36        113.71         2.44 o                         
  -1   7   2         17.61         18.43         1.22 o                         
   0   7   2        128.40        132.57         2.67 o                         
   1   7   2          4.93          2.77         0.63 o                         
   2   7   2          3.74          4.50         0.82 o                         
   3   7   2         12.44         10.60         1.00 o                         
   4   7   2         98.81         96.14         1.85 o                         
   5   7   2         68.12         71.76         1.60 o                         
   6   7   2        140.64        140.79         2.37 o                         
   7   7   2         80.43         77.36         1.58 o                         
   8   7   2         12.21         14.54         0.81 o                         
   9   7   2        122.16        136.04         2.23 o                         
  10   7   2          2.78          3.65         0.55 o                         
  11   7   2         53.60         54.54         1.39 o                         
  -8   8   2         91.20         99.29         5.57 o                         
  -7   8   2          6.12          5.12         0.91 o                         
  -6   8   2        223.46        231.91         4.61 o                         
  -5   8   2         12.43         11.03         1.12 o                         
  -4   8   2         11.39         11.60         1.66 o                         
  -3   8   2         16.42         17.51         1.31 o                         
  -2   8   2          0.59         -0.13         0.59 o                         
  -1   8   2          1.81          1.71         0.70 o                         
   0   8   2          5.40          4.76         0.88 o                         
   1   8   2         54.17         52.79         2.02 o                         
   2   8   2        247.71        269.85         5.14 o                         
   3   8   2         65.31         68.17         2.27 o                         
   4   8   2         13.05         15.78         1.30 o                         
   5   8   2          2.69          1.96         0.77 o                         
   6   8   2          5.87          4.92         0.89 o                         
 -23   1   3         20.80         20.84         1.11 o                         
 -22   1   3         80.24         86.44         1.81 o                         
 -21   1   3          0.25          0.44         0.39 o                         
 -20   1   3         25.33         25.62         0.91 o                         
 -19   1   3         53.34         56.23         1.53 o                         
 -18   1   3        114.94        110.73         1.65 o                         
 -17   1   3         91.89         92.71         1.45 o                         
 -16   1   3        422.02        393.65         3.74 o                         
 -15   1   3        192.27        183.80         2.06 o                         
 -14   1   3        145.02        144.32         1.70 o                         
 -13   1   3          1.79          1.40         0.25 o                         
 -12   1   3         60.60         56.60         0.89 o                         
 -11   1   3         18.88         20.87         0.52 o                         
 -10   1   3         37.98         27.11         0.41 o                         
  -9   1   3         12.27         13.21         0.30 o                         
  -8   1   3        808.53        837.03         6.78 o                         
  -7   1   3        389.16        420.07         3.00 o                         
  -6   1   3          1.11          1.90         0.17 o                         
  -5   1   3          2.80          3.10         0.25 o                         
  -4   1   3         60.36         50.27         0.61 o                         
  -3   1   3        735.55        733.32         4.95 o                         
  -2   1   3       3107.62       3386.85        26.54 o                         
  -1   1   3        164.50        222.35         1.65 o                         
   0   1   3         22.77         19.76         0.40 o                         
   1   1   3         52.11         53.97         0.55 o                         
   2   1   3         47.89         60.33         0.74 o                         
   3   1   3        120.23        132.54         1.06 o                         
   4   1   3        121.26        117.13         0.97 o                         
   5   1   3        289.00        316.62         2.21 o                         
   6   1   3        698.12        705.12         4.79 o                         
   7   1   3        548.73        599.87         4.14 o                         
   8   1   3          3.31          1.76         0.14 o                         
   9   1   3        351.56        351.49         2.73 o                         
  10   1   3          1.94          1.76         0.18 o                         
  11   1   3          0.08          0.53         0.12 o                         
  12   1   3         60.23         70.60         0.75 o                         
  13   1   3         30.79         28.82         0.48 o                         
  14   1   3         34.27         29.22         0.62 o                         
  15   1   3         59.42         63.03         1.05 o                         
  16   1   3         19.40         23.47         0.64 o                         
  17   1   3          6.03          6.70         0.43 o                         
  18   1   3         41.96         42.36         0.93 o                         
  19   1   3         62.74         65.55         1.30 o                         
  20   1   3         28.41         29.20         0.92 o                         
 -22   2   3        207.41        203.41         4.07 o                         
 -21   2   3         20.39         20.87         0.91 o                         
 -20   2   3         81.43         83.04         1.62 o                         
 -19   2   3         26.73         27.19         0.93 o                         
 -18   2   3         20.03         18.15         0.78 o                         
 -17   2   3         71.93         70.89         1.37 o                         
 -16   2   3        300.72        282.15         3.29 o                         
 -15   2   3         84.21         87.52         1.35 o                         
 -14   2   3         65.61         72.99         1.18 o                         
 -13   2   3        291.80        272.87         2.58 o                         
 -12   2   3        305.12        276.74         2.57 o                         
 -11   2   3          4.36          3.33         0.26 o                         
 -10   2   3         81.24         83.63         0.95 o                         
  -9   2   3          0.16          0.23         0.13 o                         
  -8   2   3        568.89        541.45         3.84 o                         
  -7   2   3        195.63        185.30         1.57 o                         
  -6   2   3       1200.91       1233.91         8.25 o                         
  -5   2   3        489.66        476.62         3.37 o                         
  -4   2   3        585.90        628.61         4.34 o                         
  -3   2   3          0.28          3.32         0.19 o                         
  -2   2   3        788.87        881.36         6.45 o                         
  -1   2   3        470.76        543.95         3.92 o                         
   0   2   3        303.52        366.42         2.74 o                         
   1   2   3        955.90        987.36         7.16 o                         
   2   2   3        480.11        484.57         3.37 o                         
   3   2   3        549.71        509.79         3.69 o                         
   4   2   3       1408.53       1364.64         9.05 o                         
   5   2   3        274.10        262.27         1.98 o                         
   6   2   3        135.98        129.52         1.17 o                         
   7   2   3        131.73        122.06         1.08 o                         
   8   2   3         71.05         63.45         0.69 o                         
   9   2   3         63.92         68.56         0.83 o                         
  10   2   3       1284.56       1202.06         8.83 o                         
  11   2   3         37.87         27.19         0.62 o                         
  12   2   3          0.23          2.17         0.24 o                         
  13   2   3        654.83        585.55         5.11 o                         
  14   2   3        151.19        136.44         1.71 o                         
  15   2   3        164.91        160.99         2.08 o                         
  16   2   3         60.24         59.45         1.12 o                         
  17   2   3          7.44          5.21         0.45 o                         
  18   2   3        181.19        181.25         2.42 o                         
  19   2   3        546.20        547.89         5.71 o                         
  20   2   3          4.23          3.11         0.42 o                         
 -21   3   3         90.20         93.00         1.94 o                         
 -20   3   3         45.57         44.10         1.24 o                         
 -19   3   3        199.59        200.92         2.97 o                         
 -18   3   3        153.83        157.09         2.32 o                         
 -17   3   3        327.48        305.84         3.63 o                         
 -16   3   3        216.59        211.58         2.58 o                         
 -15   3   3          6.39          4.86         0.50 o                         
 -14   3   3        108.75         89.96         1.50 o                         
 -13   3   3         33.78         37.64         0.91 o                         
 -12   3   3         20.09         26.43         0.74 o                         
 -11   3   3        361.37        330.12         3.12 o                         
 -10   3   3        562.92        561.39         4.62 o                         
  -9   3   3        527.19        530.77         4.16 o                         
  -8   3   3        597.60        545.66         4.09 o                         
  -7   3   3        105.21         98.33         0.95 o                         
  -6   3   3          5.89          7.35         0.28 o                         
  -5   3   3        255.27        230.89         1.84 o                         
  -4   3   3        225.69        215.10         1.80 o                         
  -3   3   3        411.88        403.44         3.05 o                         
  -2   3   3       1437.24       1394.72         9.87 o                         
  -1   3   3        207.52        186.95         1.95 o                         
   0   3   3        233.05        197.62         1.60 o                         
   1   3   3        342.64        361.06         2.75 o                         
   2   3   3        229.52        249.23         2.09 o                         
   3   3   3         84.28         89.26         0.95 o                         
   4   3   3        214.84        219.91         1.91 o                         
   5   3   3        317.86        331.97         2.72 o                         
   6   3   3        786.29        736.87         5.83 o                         
   7   3   3       1744.09       1638.19        13.01 o                         
   8   3   3         63.21         61.14         0.95 o                         
   9   3   3         78.21         77.88         1.09 o                         
  10   3   3          8.14          9.45         0.43 o                         
  11   3   3         17.42         17.35         0.54 o                         
  12   3   3         35.89         40.47         0.80 o                         
  13   3   3        249.77        242.58         2.53 o                         
  14   3   3         31.56         32.84         0.80 o                         
  15   3   3        312.65        298.29         3.66 o                         
  16   3   3        366.21        367.17         4.59 o                         
  17   3   3         95.63         98.58         1.75 o                         
  18   3   3        251.68        263.84         3.56 o                         
  19   3   3          8.79         10.79         0.75 o                         
 -20   4   3         83.71         90.13         1.70 o                         
 -19   4   3        149.93        157.70         2.19 o                         
 -18   4   3         54.31         56.60         1.29 o                         
 -17   4   3        125.86        125.43         1.94 o                         
 -16   4   3        372.21        353.90         3.85 o                         
 -15   4   3        217.74        209.04         3.11 o                         
 -14   4   3        172.73        167.98         2.18 o                         
 -13   4   3        367.97        364.48         4.03 o                         
 -12   4   3          4.80          3.87         0.43 o                         
 -11   4   3        151.20        142.28         1.83 o                         
 -10   4   3         43.99         39.57         0.80 o                         
  -9   4   3        100.88        104.32         1.36 o                         
  -8   4   3          3.26          3.97         0.30 o                         
  -7   4   3        182.57        182.86         2.21 o                         
  -6   4   3        450.16        420.66         3.18 o                         
  -5   4   3       2690.18       2616.19        17.25 o                         
  -4   4   3        187.13        198.30         1.78 o                         
  -3   4   3         10.82          7.80         0.32 o                         
  -2   4   3          0.02          0.71         0.17 o                         
  -1   4   3        194.75        156.85         1.52 o                         
   0   4   3          0.21          1.05         0.20 o                         
   1   4   3        872.13        839.86         7.54 o                         
   2   4   3        131.42        152.82         1.68 o                         
   3   4   3        858.16        861.36         7.14 o                         
   4   4   3        229.52        209.20         2.30 o                         
   5   4   3         16.63         14.19         0.54 o                         
   6   4   3        877.09        846.57         7.51 o                         
   7   4   3         42.95         46.91         0.92 o                         
   8   4   3         18.17         16.48         0.57 o                         
   9   4   3        598.53        555.71         5.24 o                         
  10   4   3        465.79        433.41         4.28 o                         
  11   4   3        111.87        116.44         1.64 o                         
  12   4   3        365.29        370.62         3.83 o                         
  13   4   3         71.00         67.07         1.30 o                         
  14   4   3         64.91         67.43         1.42 o                         
  15   4   3         31.29         31.25         1.08 o                         
  16   4   3          4.02          3.58         0.50 o                         
  17   4   3         92.95         93.50         1.94 o                         
  18   4   3         34.15         33.93         1.19 o                         
 -18   5   3         80.79         81.24         1.71 o                         
 -17   5   3        189.74        195.59         4.04 o                         
 -16   5   3          7.28          6.61         0.62 o                         
 -15   5   3         20.46         22.72         0.90 o                         
 -14   5   3          0.02          0.44         0.37 o                         
 -13   5   3        280.85        280.30         3.40 o                         
 -12   5   3          1.77          0.89         0.35 o                         
 -11   5   3        174.34        168.93         2.31 o                         
 -10   5   3        436.72        411.66         4.16 o                         
  -9   5   3        283.54        286.18         3.10 o                         
  -8   5   3        110.33        112.91         1.59 o                         
  -7   5   3        118.52        112.73         1.62 o                         
  -6   5   3         51.45         52.79         1.17 o                         
  -5   5   3          0.85          0.17         0.25 o                         
  -4   5   3        541.75        528.53         4.97 o                         
  -3   5   3          4.51          5.56         0.35 o                         
  -2   5   3        185.91        187.42         2.03 o                         
  -1   5   3        591.54        557.54         4.67 o                         
   0   5   3        109.77         94.65         1.29 o                         
   1   5   3        162.75        167.20         2.02 o                         
   2   5   3          4.03          0.65         0.28 o                         
   3   5   3         16.20         16.86         0.61 o                         
   4   5   3         15.99         18.15         0.65 o                         
   5   5   3        414.07        378.13         4.09 o                         
   6   5   3         92.86         98.84         1.51 o                         
   7   5   3        245.94        237.25         2.90 o                         
   8   5   3        237.36        225.50         2.92 o                         
   9   5   3         18.19         24.04         0.82 o                         
  10   5   3          4.23          3.52         0.44 o                         
  11   5   3         92.47         93.08         1.63 o                         
  12   5   3         18.90         19.86         0.87 o                         
  13   5   3        150.56        149.84         2.39 o                         
  14   5   3        121.82        121.72         3.33 o                         
  15   5   3        164.77        158.43         2.99 o                         
  16   5   3         15.75         12.57         0.92 o                         
 -16   6   3        121.55        126.55         2.91 o                         
 -15   6   3          6.83          8.12         0.90 o                         
 -14   6   3         45.80         43.33         1.90 o                         
 -13   6   3         49.45         51.35         1.75 o                         
 -12   6   3        128.73        134.70         4.89 o                         
 -11   6   3        114.44        112.24         2.23 o                         
 -10   6   3        376.38        372.16         4.55 o                         
  -9   6   3        106.32         94.11         1.79 o                         
  -8   6   3          1.58          1.65         0.44 o                         
  -7   6   3         62.74         59.20         1.35 o                         
  -6   6   3         41.63         39.25         1.10 o                         
  -5   6   3        121.74        119.82         2.05 o                         
  -4   6   3          4.17          3.14         0.49 o                         
  -3   6   3          0.01          0.08         0.41 o                         
  -2   6   3         12.55         14.03         1.02 o                         
  -1   6   3          3.99          4.30         0.53 o                         
   0   6   3         29.73         30.34         0.90 o                         
   1   6   3         52.56         48.07         1.04 o                         
   2   6   3        647.96        601.24         5.75 o                         
   3   6   3        163.05        164.47         2.30 o                         
   4   6   3          1.29          1.96         0.39 o                         
   5   6   3         44.46         45.53         1.37 o                         
   6   6   3         80.78         89.55         1.87 o                         
   7   6   3         39.09         41.31         1.09 o                         
   8   6   3         85.35         85.82         2.17 o                         
   9   6   3          8.97         11.33         0.70 o                         
  10   6   3         46.64         46.87         1.21 o                         
  11   6   3          9.34          7.57         0.63 o                         
  12   6   3         58.78         57.82         1.40 o                         
  13   6   3         29.67         27.03         1.08 o                         
  14   6   3         40.82         42.18         2.17 o                         
 -12   7   3          0.02          0.26         0.65 o                         
 -11   7   3         42.82         38.45         2.45 o                         
 -10   7   3         33.77         33.34         1.43 o                         
  -9   7   3         61.06         60.47         1.65 o                         
  -8   7   3         75.69         76.22         1.90 o                         
  -7   7   3        165.44        163.88         3.15 o                         
  -6   7   3          3.43          3.16         0.71 o                         
  -5   7   3        127.82        134.53         5.40 o                         
  -4   7   3        127.44        128.43         3.82 o                         
  -3   7   3          5.21          5.37         0.86 o                         
  -2   7   3        164.75        154.00         3.37 o                         
  -1   7   3          0.37          1.07         0.64 o                         
   0   7   3         11.06         10.92         1.06 o                         
   1   7   3         58.80         56.01         1.96 o                         
   2   7   3        247.61        234.87         4.49 o                         
   3   7   3          4.86          4.22         0.62 o                         
   4   7   3          9.12          9.13         0.83 o                         
   5   7   3          6.61          7.34         0.63 o                         
   6   7   3          9.45          9.35         0.83 o                         
   7   7   3          1.74          3.26         0.55 o                         
   8   7   3         11.09         12.68         0.82 o                         
   9   7   3         91.51         99.05         1.92 o                         
  10   7   3          0.00          0.49         0.43 o                         
  -6   8   3         15.45         17.09         1.36 o                         
  -5   8   3          0.01          0.20         0.63 o                         
  -4   8   3          0.62         -0.10         0.63 o                         
  -3   8   3          1.27          0.00         0.61 o                         
  -2   8   3         35.40         35.63         4.56 o                         
  -1   8   3          6.70          6.85         1.09 o                         
   0   8   3         62.36         64.41         2.28 o                         
   1   8   3         70.12         71.36         2.39 o                         
   2   8   3         18.76         17.36         1.36 o                         
   3   8   3          5.85          8.01         1.12 o                         
   4   8   3         26.79         32.49         1.90 o                         
 -22   0   4        382.37        401.51         7.57 o                         
 -21   0   4         43.31         43.56         1.67 o                         
 -20   0   4        360.34        350.58         5.74 o                         
 -19   0   4         27.74         27.93         1.16 o                         
 -18   0   4          0.30          0.92         0.49 o                         
 -17   0   4        232.10        233.05         3.62 o                         
 -16   0   4         46.23         41.25         1.24 o                         
 -15   0   4        154.02        140.65         2.45 o                         
 -14   0   4       1464.75       1402.31        16.09 o                         
 -13   0   4        428.02        433.48         5.58 o                         
 -12   0   4        683.80        669.73         8.07 o                         
 -11   0   4        521.15        505.18         7.19 o                         
 -10   0   4        143.01        157.36         2.03 o                         
  -9   0   4          7.57          9.86         0.41 o                         
  -8   0   4       2292.94       2331.68        29.51 o                         
  -7   0   4        127.69        122.45         1.55 o                         
  -6   0   4        395.74        375.27         3.87 o                         
  -5   0   4       1057.47       1043.27        10.72 o                         
  -4   0   4        353.48        332.01         3.72 o                         
  -3   0   4        926.90        883.04         8.42 o                         
  -2   0   4        115.13        130.04         1.54 o                         
  -1   0   4        216.68        251.20         3.88 o                         
   0   0   4          4.02          8.02         0.65 o                         
   1   0   4        351.94        365.40         5.08 o                         
   2   0   4        125.27        121.49         1.45 o                         
   3   0   4       2455.45       2482.77        22.97 o                         
   4   0   4       3103.55       3281.54        37.09 o                         
   5   0   4        119.73        103.39         1.29 o                         
   6   0   4          0.31          2.47         0.29 o                         
   7   0   4        114.80        111.68         2.20 o                         
   8   0   4         62.49         55.88         1.23 o                         
   9   0   4          3.63          5.11         0.84 o                         
  10   0   4        592.01        572.12         7.06 o                         
  11   0   4        653.79        608.16         7.50 o                         
  12   0   4        345.34        332.97         4.58 o                         
  13   0   4        167.93        189.03         3.01 o                         
  14   0   4        241.38        225.50         3.15 o                         
  15   0   4        223.06        219.75         3.89 o                         
  16   0   4         92.64         94.82         1.98 o                         
  17   0   4         11.97         17.04         0.79 o                         
  18   0   4        412.66        426.33         7.19 o                         
  19   0   4          0.50          0.05         0.81 o                         
  20   0   4        172.03        163.60         3.44 o                         
 -22   1   4          0.22          0.27         0.42 o                         
 -21   1   4         13.06         12.01         0.77 o                         
 -20   1   4        351.66        358.82         4.21 o                         
 -19   1   4        134.05        136.09         2.37 o                         
 -18   1   4         51.08         51.65         1.11 o                         
 -17   1   4        104.63        116.15         1.70 o                         
 -16   1   4        145.90        140.12         1.78 o                         
 -15   1   4        932.74        889.57         7.54 o                         
 -14   1   4          0.51          0.93         0.26 o                         
 -13   1   4        501.56        496.44         4.44 o                         
 -12   1   4          3.44          4.68         0.33 o                         
 -11   1   4        761.52        771.72         6.47 o                         
 -10   1   4        231.17        231.26         1.97 o                         
  -9   1   4        415.67        400.99         2.97 o                         
  -8   1   4       2124.41       2204.23        14.53 o                         
  -7   1   4         53.74         68.77         0.85 o                         
  -6   1   4        250.52        246.81         1.99 o                         
  -5   1   4        122.81        131.54         1.15 o                         
  -3   1   4        786.55       1010.10         6.56 o                         
  -2   1   4       3750.06       3994.72        30.02 o                         
  -1   1   4       2978.63       3186.10        27.13 o                         
   0   1   4       1044.35        992.24         8.04 o                         
   1   1   4        168.96        146.40         1.33 o                         
   2   1   4        141.37        137.66         1.20 o                         
   3   1   4         83.43         79.24         0.78 o                         
   4   1   4        189.54        196.66         1.55 o                         
   5   1   4         14.26         15.98         0.29 o                         
   6   1   4        482.83        481.23         3.53 o                         
   7   1   4        190.56        197.23         1.53 o                         
   8   1   4        599.29        585.29         3.99 o                         
   9   1   4        449.79        460.69         3.49 o                         
  10   1   4        183.07        172.71         1.63 o                         
  11   1   4       1190.86       1096.79         8.15 o                         
  12   1   4        143.07        131.75         1.48 o                         
  13   1   4        179.52        169.18         1.90 o                         
  14   1   4         41.55         42.84         0.73 o                         
  15   1   4        419.08        419.76         4.31 o                         
  16   1   4         87.37         95.17         1.41 o                         
  17   1   4        229.54        226.35         2.68 o                         
  18   1   4          9.78          8.30         0.45 o                         
  19   1   4         49.85         49.87         1.10 o                         
 -22   2   4          9.48          8.73         0.70 o                         
 -21   2   4         56.99         57.35         1.40 o                         
 -20   2   4        156.59        160.77         2.42 o                         
 -19   2   4          0.06          0.18         0.45 o                         
 -18   2   4          5.53          5.03         0.52 o                         
 -17   2   4          2.83          4.01         0.45 o                         
 -16   2   4        152.13        156.44         2.05 o                         
 -15   2   4         85.35         93.12         1.43 o                         
 -14   2   4        217.50        211.74         2.44 o                         
 -13   2   4        440.11        404.71         3.77 o                         
 -12   2   4         71.16         74.13         1.09 o                         
 -11   2   4         41.57         39.32         0.76 o                         
 -10   2   4         27.18         32.58         0.69 o                         
  -9   2   4          8.69         12.46         0.34 o                         
  -8   2   4        121.37        116.16         1.14 o                         
  -7   2   4         98.54         98.52         1.02 o                         
  -6   2   4        100.94        104.43         1.01 o                         
  -5   2   4        344.09        337.00         2.52 o                         
  -4   2   4        242.51        251.35         1.95 o                         
  -3   2   4       2180.32       2285.91        18.39 o                         
  -2   2   4         33.44         42.55         0.61 o                         
  -1   2   4         23.21         24.04         0.47 o                         
   0   2   4         16.18         21.11         0.65 o                         
   1   2   4       1178.61       1265.34        10.90 o                         
   2   2   4         27.37         35.03         0.81 o                         
   3   2   4       1162.30       1159.56         8.09 o                         
   4   2   4        325.52        305.40         2.48 o                         
   5   2   4          2.04          2.13         0.16 o                         
   6   2   4        225.91        254.06         2.07 o                         
   7   2   4         60.83         61.84         0.74 o                         
   8   2   4        560.41        544.90         4.08 o                         
   9   2   4          3.57          4.10         0.27 o                         
  10   2   4        369.17        371.21         3.40 o                         
  11   2   4        517.32        516.97         4.56 o                         
  12   2   4        229.80        222.94         2.21 o                         
  13   2   4         23.08         19.64         0.56 o                         
  14   2   4        168.83        173.20         2.10 o                         
  15   2   4          6.59          7.08         0.48 o                         
  16   2   4         38.87         38.72         0.98 o                         
  17   2   4         25.84         29.27         1.02 o                         
  18   2   4         92.53        103.17         1.84 o                         
  19   2   4          0.66          0.89         0.46 o                         
 -21   3   4         18.75         20.49         0.97 o                         
 -20   3   4        126.72        133.76         2.21 o                         
 -19   3   4         55.82         57.80         1.37 o                         
 -18   3   4          2.13          3.65         0.50 o                         
 -17   3   4         58.02         58.79         1.31 o                         
 -16   3   4         19.16         17.82         0.76 o                         
 -15   3   4         28.41         31.90         0.93 o                         
 -14   3   4          8.89          9.56         0.58 o                         
 -13   3   4         14.20         19.40         0.66 o                         
 -12   3   4          8.80          8.14         0.47 o                         
 -11   3   4        105.46         99.65         1.31 o                         
 -10   3   4        196.59        204.13         2.00 o                         
  -9   3   4        578.23        569.66         4.49 o                         
  -8   3   4        619.47        628.35         4.68 o                         
  -7   3   4         18.38         17.78         0.39 o                         
  -6   3   4        116.17        112.04         1.11 o                         
  -5   3   4        102.79        105.40         1.04 o                         
  -4   3   4         25.95         26.82         0.45 o                         
  -3   3   4        238.86        259.79         2.34 o                         
  -2   3   4          4.98          6.78         0.35 o                         
  -1   3   4          2.05          6.25         0.47 o                         
   0   3   4        156.82        172.03         1.76 o                         
   1   3   4          0.01          0.28         0.19 o                         
   2   3   4         19.87         17.07         0.44 o                         
   3   3   4         87.90         99.70         1.22 o                         
   4   3   4        221.71        211.27         2.12 o                         
   5   3   4         83.97         81.17         1.17 o                         
   6   3   4       1046.31       1051.89         9.09 o                         
   7   3   4          2.65          3.31         0.33 o                         
   8   3   4         28.74         28.01         0.73 o                         
   9   3   4        270.80        273.98         3.08 o                         
  10   3   4         19.56         21.30         0.68 o                         
  11   3   4         15.57         15.41         0.57 o                         
  12   3   4         35.90         35.69         0.87 o                         
  13   3   4          0.55          1.04         0.32 o                         
  14   3   4         66.55         67.32         1.33 o                         
  15   3   4        142.70        156.48         2.47 o                         
  16   3   4          1.42          1.80         0.40 o                         
  17   3   4         22.52         25.05         1.11 o                         
  18   3   4        361.51        380.23         4.95 o                         
 -20   4   4         52.84         64.57         4.01 o                         
 -19   4   4         21.86         20.59         0.95 o                         
 -18   4   4         72.39         83.40         1.78 o                         
 -17   4   4         45.74         44.47         1.19 o                         
 -16   4   4         45.45         48.68         1.15 o                         
 -15   4   4         50.98         51.18         1.13 o                         
 -14   4   4         22.55         23.83         0.78 o                         
 -13   4   4          2.39          2.52         0.36 o                         
 -12   4   4         34.03         39.06         0.97 o                         
 -11   4   4         35.58         30.60         0.78 o                         
 -10   4   4          0.01         -0.05         0.23 o                         
  -9   4   4          0.03          0.59         0.25 o                         
  -8   4   4         27.90         29.87         0.73 o                         
  -7   4   4          0.07         -0.03         0.21 o                         
  -6   4   4        288.56        273.62         2.57 o                         
  -5   4   4         68.48         70.05         0.99 o                         
  -4   4   4         63.95         60.98         0.94 o                         
  -3   4   4        241.27        241.39         3.24 o                         
  -2   4   4        359.64        343.49         3.23 o                         
  -1   4   4         13.46         10.39         0.53 o                         
   0   4   4          0.35          0.63         0.21 o                         
   1   4   4          1.19          3.64         0.31 o                         
   2   4   4        405.22        396.80         3.87 o                         
   3   4   4        188.85        173.04         2.15 o                         
   4   4   4          0.01          0.50         0.25 o                         
   5   4   4         20.54         22.75         0.72 o                         
   6   4   4        161.49        154.71         2.07 o                         
   7   4   4        180.38        171.51         2.37 o                         
   8   4   4          0.04         -0.13         0.26 o                         
   9   4   4          5.99          7.53         0.51 o                         
  10   4   4         40.35         41.50         0.95 o                         
  11   4   4         15.90         14.08         0.69 o                         
  12   4   4          0.17          0.21         0.29 o                         
  13   4   4         81.00         82.12         1.48 o                         
  14   4   4          4.41          5.77         0.54 o                         
  15   4   4         79.17         88.47         1.83 o                         
  16   4   4         17.64         17.93         0.89 o                         
  17   4   4          5.06          7.23         0.79 o                         
 -18   5   4         17.90         21.11         1.92 o                         
 -17   5   4         32.97         37.63         1.81 o                         
 -16   5   4          8.70          7.91         1.00 o                         
 -15   5   4         13.87         10.54         1.53 o                         
 -14   5   4         28.81         31.24         1.54 o                         
 -13   5   4        125.30        126.24         3.03 o                         
 -12   5   4         10.63          9.88         0.95 o                         
 -11   5   4        124.66        134.47         2.65 o                         
 -10   5   4        146.89        147.26         2.48 o                         
  -9   5   4         83.52         82.23         1.72 o                         
  -8   5   4          4.55          5.94         0.59 o                         
  -7   5   4         92.79         89.93         1.78 o                         
  -6   5   4         12.65         10.51         0.70 o                         
  -5   5   4          1.66          2.79         0.37 o                         
  -4   5   4         26.61         29.14         0.75 o                         
  -3   5   4         10.78          8.52         0.47 o                         
  -2   5   4          6.25          6.00         0.39 o                         
  -1   5   4         67.19         72.83         1.31 o                         
   0   5   4         37.22         36.18         0.99 o                         
   1   5   4        390.78        355.65         3.90 o                         
   2   5   4         38.71         38.14         0.96 o                         
   3   5   4         33.11         26.42         0.84 o                         
   4   5   4          6.93          6.47         0.51 o                         
   5   5   4         83.48         77.27         1.43 o                         
   6   5   4         29.14         30.44         0.91 o                         
   7   5   4        219.54        217.55         2.79 o                         
   8   5   4         40.14         40.91         1.00 o                         
   9   5   4         12.42         10.70         0.66 o                         
  10   5   4        136.09        138.63         2.11 o                         
  11   5   4         12.46         13.63         0.72 o                         
  12   5   4         40.48         41.48         1.19 o                         
  13   5   4          0.00          0.46         0.38 o                         
  14   5   4         81.68         81.18         1.84 o                         
  15   5   4          5.08          4.98         0.64 o                         
 -15   6   4         67.07         71.80         2.40 o                         
 -14   6   4          1.72          1.53         0.77 o                         
 -13   6   4        118.69        119.26         3.11 o                         
 -12   6   4        205.32        203.80         4.18 o                         
 -11   6   4         47.16         52.19         1.98 o                         
 -10   6   4         35.14         34.30         1.37 o                         
  -9   6   4          0.06         -0.22         0.42 o                         
  -8   6   4          0.53          0.66         0.44 o                         
  -7   6   4         60.74         62.52         1.57 o                         
  -6   6   4         13.43         13.86         0.85 o                         
  -5   6   4        144.58        146.62         3.45 o                         
  -4   6   4        208.82        207.80         3.50 o                         
  -3   6   4        114.96        115.56         2.53 o                         
  -2   6   4         50.24         50.71         1.61 o                         
  -1   6   4          1.16          0.59         0.39 o                         
   0   6   4         29.90         29.01         0.87 o                         
   1   6   4         99.54        106.66         1.78 o                         
   2   6   4        292.40        289.00         3.47 o                         
   3   6   4         37.82         38.10         1.06 o                         
   4   6   4          1.54          1.80         0.42 o                         
   5   6   4         66.50         67.70         1.34 o                         
   6   6   4         11.56         12.25         0.86 o                         
   7   6   4         10.04         12.36         0.74 o                         
   8   6   4        106.01        118.06         1.99 o                         
   9   6   4          5.32          5.78         0.57 o                         
  10   6   4         45.20         41.36         1.19 o                         
  11   6   4        119.73        112.95         2.14 o                         
  12   6   4         83.91         90.49         2.09 o                         
 -11   7   4          0.09          0.08         0.65 o                         
 -10   7   4         37.36         42.50         1.61 o                         
  -9   7   4        116.89        116.40         2.92 o                         
  -8   7   4         46.74         48.51         1.79 o                         
  -7   7   4         60.40         59.12         1.87 o                         
  -6   7   4          0.17          0.07         0.60 o                         
  -5   7   4          8.11          9.36         1.00 o                         
  -4   7   4          6.61         10.56         1.14 o                         
  -3   7   4        126.18        122.21         2.99 o                         
  -2   7   4         29.22         32.47         1.58 o                         
  -1   7   4         27.30         33.56         1.58 o                         
   0   7   4        398.27        410.02         6.79 o                         
   1   7   4         25.28         30.90         1.55 o                         
   2   7   4          6.68          5.01         0.67 o                         
   3   7   4         12.85         16.25         0.95 o                         
   4   7   4          0.06         -0.17         0.37 o                         
   5   7   4          0.86          1.15         0.43 o                         
   6   7   4         83.53         88.46         1.76 o                         
   7   7   4         70.12         70.53         1.67 o                         
   8   7   4          9.60          6.48         0.65 o                         
   9   7   4        128.91        139.33         3.49 o                         
  -2   8   4          0.02          0.47         0.66 o                         
  -1   8   4          0.16          0.38         0.68 o                         
   0   8   4          4.17          3.24         1.81 o                         
 -22   1   5         16.20         17.47         0.92 o                         
 -21   1   5          9.34         11.67         0.92 o                         
 -20   1   5          0.72          1.71         0.46 o                         
 -19   1   5          5.42          8.48         0.59 o                         
 -18   1   5          2.43          2.37         0.41 o                         
 -17   1   5         32.51         34.80         0.87 o                         
 -16   1   5        436.19        418.52         4.03 o                         
 -15   1   5          0.27          0.48         0.30 o                         
 -14   1   5         19.63         17.89         0.61 o                         
 -13   1   5          0.12          0.65         0.24 o                         
 -12   1   5         50.74         49.81         0.90 o                         
 -11   1   5         16.67         20.83         0.57 o                         
 -10   1   5         70.53         61.40         0.89 o                         
  -9   1   5         51.32         56.00         0.74 o                         
  -8   1   5        110.70        105.01         1.06 o                         
  -7   1   5        202.73        204.37         1.70 o                         
  -6   1   5         46.63         47.46         0.62 o                         
  -5   1   5         41.43         38.86         0.56 o                         
  -4   1   5         95.60        100.94         0.97 o                         
  -3   1   5         27.52         27.06         0.47 o                         
  -2   1   5        110.09        113.17         1.21 o                         
  -1   1   5         42.51         38.23         0.59 o                         
   0   1   5        496.19        509.81         4.37 o                         
   1   1   5         29.73         26.86         0.48 o                         
   2   1   5         94.91         82.41         1.43 o                         
   3   1   5          0.11          0.10         0.13 o                         
   4   1   5         24.33         27.74         0.46 o                         
   5   1   5        274.76        292.05         2.25 o                         
   6   1   5        219.01        205.93         2.46 o                         
   7   1   5          1.54          2.11         0.18 o                         
   8   1   5         69.23         65.03         0.76 o                         
   9   1   5        177.90        173.04         1.57 o                         
  10   1   5          4.36          2.03         0.18 o                         
  11   1   5        189.43        181.01         1.76 o                         
  12   1   5         10.02          6.75         0.42 o                         
  13   1   5         13.35         14.05         0.60 o                         
  14   1   5         23.56         19.88         0.74 o                         
  15   1   5         65.89         64.78         1.66 o                         
  16   1   5         17.38         15.60         0.70 o                         
  17   1   5         29.83         30.36         1.00 o                         
  18   1   5         17.88         17.08         0.92 o                         
 -21   2   5         23.21         21.98         0.98 o                         
 -20   2   5        144.66        143.47         2.29 o                         
 -19   2   5         79.65         76.11         1.56 o                         
 -18   2   5        166.60        157.84         2.34 o                         
 -17   2   5          0.78          1.12         0.39 o                         
 -16   2   5        307.48        282.64         3.16 o                         
 -15   2   5         53.34         52.36         1.07 o                         
 -14   2   5          1.19          0.45         0.27 o                         
 -13   2   5        111.33        110.32         1.48 o                         
 -12   2   5        359.60        332.02         3.22 o                         
 -11   2   5          0.46          0.55         0.25 o                         
 -10   2   5        435.05        426.05         3.67 o                         
  -9   2   5        159.78        155.44         1.45 o                         
  -8   2   5          2.60          1.64         0.31 o                         
  -7   2   5         14.06         12.92         0.36 o                         
  -6   2   5        463.82        466.95         3.60 o                         
  -5   2   5        101.57         84.98         1.09 o                         
  -4   2   5       1973.22       2064.04        16.25 o                         
  -3   2   5        192.09        180.34         1.89 o                         
  -2   2   5        605.39        694.04         5.83 o                         
  -1   2   5        249.14        272.31         2.61 o                         
   0   2   5         55.61         58.89         0.91 o                         
   1   2   5          5.07          5.25         0.32 o                         
   2   2   5         10.68          7.99         0.38 o                         
   3   2   5         51.84         54.94         0.87 o                         
   4   2   5        200.70        188.75         2.21 o                         
   5   2   5       1500.02       1462.62        11.18 o                         
   6   2   5        248.72        241.15         2.52 o                         
   7   2   5          2.03          3.05         0.33 o                         
   8   2   5         90.40         93.80         1.31 o                         
   9   2   5          7.34          9.05         0.43 o                         
  10   2   5        412.47        379.36         3.99 o                         
  11   2   5         14.11         14.94         0.54 o                         
  12   2   5          0.96          2.16         0.29 o                         
  13   2   5         44.19         40.35         0.84 o                         
  14   2   5        162.41        160.85         2.11 o                         
  15   2   5        110.15        105.36         1.79 o                         
  16   2   5         19.89         19.39         0.72 o                         
  17   2   5        254.17        270.52         3.64 o                         
  18   2   5         18.37         17.64         0.88 o                         
 -20   3   5          9.10          9.75         0.80 o                         
 -19   3   5        111.33        114.81         2.17 o                         
 -18   3   5         92.05         96.90         1.93 o                         
 -17   3   5        225.67        225.69         3.64 o                         
 -16   3   5        167.61        161.58         2.51 o                         
 -15   3   5        153.86        144.85         2.29 o                         
 -14   3   5          2.42          4.47         0.49 o                         
 -13   3   5          0.15         -0.08         0.28 o                         
 -12   3   5          0.02         -0.11         0.30 o                         
 -11   3   5         34.80         32.27         0.94 o                         
 -10   3   5         55.30         60.18         1.16 o                         
  -9   3   5        209.01        201.83         2.45 o                         
  -8   3   5        254.06        260.50         2.78 o                         
  -7   3   5       1243.45       1171.20         9.58 o                         
  -6   3   5        334.86        326.59         5.72 o                         
  -5   3   5         26.39         22.54         0.61 o                         
  -4   3   5          2.63          7.28         0.50 o                         
  -3   3   5        219.39        200.43         2.44 o                         
  -2   3   5          3.62          3.39         0.33 o                         
  -1   3   5        337.85        335.54         3.17 o                         
   0   3   5        453.86        435.15         3.93 o                         
   1   3   5         46.85         48.79         0.91 o                         
   2   3   5        695.85        665.77         6.03 o                         
   3   3   5         38.27         39.70         0.76 o                         
   4   3   5         79.12         83.03         1.19 o                         
   5   3   5        201.70        184.61         2.14 o                         
   6   3   5        230.17        210.01         2.66 o                         
   7   3   5        522.85        503.05         5.45 o                         
   8   3   5        752.29        731.98         7.58 o                         
   9   3   5        177.84        167.15         2.18 o                         
  10   3   5          9.89          6.22         0.45 o                         
  11   3   5        185.92        173.72         2.29 o                         
  12   3   5         72.47         69.20         1.29 o                         
  13   3   5          0.24          0.64         0.29 o                         
  14   3   5          6.78          9.38         0.56 o                         
  15   3   5         88.61         80.90         2.78 o                         
  16   3   5         72.92         71.55         1.75 o                         
  17   3   5        117.98        119.23         2.15 o                         
 -19   4   5        284.66        290.62         5.52 o                         
 -18   4   5         61.29         60.29         2.19 o                         
 -17   4   5          1.49          0.90         0.81 o                         
 -16   4   5         19.12         18.02         1.74 o                         
 -15   4   5        146.25        142.90         3.29 o                         
 -14   4   5        119.86        124.71         3.44 o                         
 -13   4   5        188.89        191.19         3.89 o                         
 -12   4   5        190.67        177.68         3.59 o                         
 -11   4   5        273.26        260.47         5.84 o                         
 -10   4   5         27.65         31.33         1.04 o                         
  -9   4   5         43.33         43.85         1.16 o                         
  -8   4   5         11.14         10.39         0.68 o                         
  -7   4   5         85.08         82.44         1.39 o                         
  -6   4   5         71.09         71.54         1.14 o                         
  -5   4   5        675.05        638.35         5.59 o                         
  -4   4   5        214.45        226.18         2.41 o                         
  -3   4   5        665.78        632.52         5.85 o                         
  -2   4   5         87.99         74.15         1.30 o                         
  -1   4   5         66.87         72.57         1.14 o                         
   0   4   5          1.31          3.37         0.33 o                         
   1   4   5         64.00         55.32         1.10 o                         
   2   4   5          0.44          1.07         0.27 o                         
   3   4   5        892.82        855.56         8.17 o                         
   4   4   5        125.15        117.78         1.76 o                         
   5   4   5         94.33         95.66         1.57 o                         
   6   4   5        203.67        195.15         2.51 o                         
   7   4   5         80.72         82.16         1.45 o                         
   8   4   5        109.87        109.93         2.05 o                         
   9   4   5         33.48         29.13         0.92 o                         
  10   4   5         41.69         44.77         1.09 o                         
  11   4   5        203.74        195.58         2.48 o                         
  12   4   5        325.48        326.71         3.81 o                         
  13   4   5         87.80         90.14         1.62 o                         
  14   4   5        173.66        168.02         2.78 o                         
  15   4   5         15.91         15.95         0.87 o                         
 -17   5   5        138.18        137.39         3.46 o                         
 -16   5   5         15.67         18.71         1.37 o                         
 -15   5   5        230.38        236.71         4.69 o                         
 -14   5   5          7.98          9.00         1.57 o                         
 -13   5   5          3.00          1.80         0.69 o                         
 -12   5   5          0.44          0.16         0.55 o                         
 -11   5   5        153.17        153.62         3.35 o                         
 -10   5   5          2.66          1.18         0.52 o                         
  -9   5   5        247.46        240.73         3.84 o                         
  -8   5   5        141.29        139.29         2.41 o                         
  -7   5   5        112.08        112.44         1.98 o                         
  -6   5   5        226.91        226.73         3.03 o                         
  -5   5   5         16.42         15.56         0.73 o                         
  -4   5   5         56.88         56.77         1.11 o                         
  -3   5   5         20.02         18.39         0.73 o                         
  -2   5   5          3.98          4.69         0.43 o                         
  -1   5   5        180.03        173.62         2.20 o                         
   0   5   5        379.01        341.93         3.86 o                         
   1   5   5        168.82        160.27         3.84 o                         
   2   5   5         66.89         77.89         1.45 o                         
   3   5   5          4.58          5.60         0.51 o                         
   4   5   5         67.35         71.65         1.40 o                         
   5   5   5          9.37         13.80         0.72 o                         
   6   5   5         40.42         38.90         1.15 o                         
   7   5   5        150.50        148.89         2.23 o                         
   8   5   5        385.60        385.44         4.39 o                         
   9   5   5         10.61         12.06         0.68 o                         
  10   5   5          7.58          9.05         0.64 o                         
  11   5   5         97.03         95.66         1.76 o                         
  12   5   5         34.65         36.03         1.09 o                         
  13   5   5         26.58         29.52         1.08 o                         
 -14   6   5         15.54         14.39         1.28 o                         
 -13   6   5         40.58         40.17         1.86 o                         
 -12   6   5        342.66        334.88         5.96 o                         
 -11   6   5         89.72         87.99         2.59 o                         
 -10   6   5          0.01         -0.20         0.50 o                         
  -9   6   5         16.34         15.25         0.91 o                         
  -8   6   5         89.42         87.95         1.95 o                         
  -7   6   5         51.33         58.40         1.56 o                         
  -6   6   5        161.20        159.97         3.13 o                         
  -5   6   5        100.32        107.29         2.35 o                         
  -4   6   5          1.53          1.35         0.53 o                         
  -3   6   5         80.93         78.92         1.97 o                         
  -2   6   5          1.73          2.11         0.65 o                         
  -1   6   5          1.52          1.59         0.44 o                         
   0   6   5          3.21          2.76         0.46 o                         
   1   6   5          4.16          6.28         0.56 o                         
   2   6   5         35.51         33.31         0.98 o                         
   3   6   5        110.02        106.13         1.85 o                         
   4   6   5         80.95         77.18         1.56 o                         
   5   6   5          2.38          1.92         0.55 o                         
   6   6   5         21.57         21.72         1.10 o                         
   7   6   5        109.80        123.18         1.97 o                         
   8   6   5         18.92         16.36         0.85 o                         
   9   6   5          0.40          0.31         0.41 o                         
  10   6   5          9.23         11.59         0.78 o                         
  11   6   5         67.43         69.73         1.80 o                         
 -10   7   5          0.19         -0.66         0.66 o                         
  -9   7   5          3.15          2.69         0.79 o                         
  -8   7   5         38.44         36.25         1.56 o                         
  -7   7   5         57.14         59.51         2.13 o                         
  -6   7   5          0.04          0.40         0.63 o                         
  -5   7   5          3.11          4.66         0.84 o                         
  -4   7   5          0.62          1.33         0.65 o                         
  -3   7   5          1.47          1.68         0.67 o                         
  -2   7   5          0.55         -0.17         0.71 o                         
  -1   7   5          3.97          3.72         0.77 o                         
   0   7   5        296.25        293.64         6.45 o                         
   1   7   5         92.08         90.71         2.33 o                         
   2   7   5         41.07         39.08         1.95 o                         
   3   7   5        128.06        132.99         2.14 o                         
   4   7   5          0.00         -0.02         0.43 o                         
   5   7   5         33.26         31.34         1.34 o                         
   6   7   5         51.13         52.26         1.42 o                         
 -21   0   6        238.59        243.02         7.40 o                         
 -20   0   6         81.61         78.34         2.33 o                         
 -19   0   6         77.42         82.62         2.58 o                         
 -18   0   6        122.69        119.60         2.82 o                         
 -17   0   6         20.31         21.67         1.25 o                         
 -16   0   6         83.04         82.33         2.17 o                         
 -15   0   6        106.49        105.04         2.44 o                         
 -14   0   6        133.39        133.69         2.78 o                         
 -13   0   6          6.24          6.97         0.72 o                         
 -12   0   6        568.03        562.75         8.00 o                         
 -11   0   6         24.76         22.10         1.02 o                         
 -10   0   6       1877.06       1880.57        23.73 o                         
  -9   0   6        156.61        154.99         2.24 o                         
  -8   0   6        267.52        288.65         3.57 o                         
  -7   0   6         14.95         15.47         0.70 o                         
  -6   0   6        394.56        389.75         5.62 o                         
  -5   0   6          5.10          8.92         0.49 o                         
  -4   0   6        605.38        593.42         6.51 o                         
  -3   0   6       1355.90       1413.84        18.13 o                         
  -2   0   6        365.24        353.03         5.21 o                         
  -1   0   6         99.38         79.90         1.52 o                         
   0   0   6          0.96          2.35         0.35 o                         
   1   0   6        135.91        136.61         2.19 o                         
   2   0   6         15.36         16.08         0.67 o                         
   3   0   6         22.41         20.57         0.79 o                         
   4   0   6       1064.74       1123.68        12.94 o                         
   5   0   6        464.26        468.27         5.90 o                         
   6   0   6         35.30         32.52         1.07 o                         
   7   0   6        673.28        662.25         8.04 o                         
   8   0   6          0.36          0.74         0.34 o                         
   9   0   6        567.16        531.21         7.47 o                         
  10   0   6          0.07          1.29         0.39 o                         
  11   0   6        726.09        705.19         9.64 o                         
  12   0   6         29.79         29.31         0.95 o                         
  13   0   6        222.24        232.80         5.06 o                         
  14   0   6         73.85         74.29         2.47 o                         
 -21   1   6         12.93         14.64         1.02 o                         
 -20   1   6        113.02        114.59         2.18 o                         
 -19   1   6         21.86         24.96         1.15 o                         
 -18   1   6        151.37        145.23         2.41 o                         
 -17   1   6         14.55         11.29         0.70 o                         
 -16   1   6         55.30         59.11         1.31 o                         
 -15   1   6        891.27        855.40         9.87 o                         
 -14   1   6         96.29         95.08         1.79 o                         
 -13   1   6         25.46         24.94         0.81 o                         
 -12   1   6         19.40         17.39         0.96 o                         
 -11   1   6         47.98         50.22         1.54 o                         
 -10   1   6        197.73        197.35         2.40 o                         
  -9   1   6        344.09        345.77         3.10 o                         
  -8   1   6        188.27        193.19         1.95 o                         
  -7   1   6        269.22        255.73         2.40 o                         
  -6   1   6        190.03        193.69         1.93 o                         
  -5   1   6         27.77         23.17         0.52 o                         
  -4   1   6         57.08         53.86         0.83 o                         
  -3   1   6        153.79        184.15         1.96 o                         
  -2   1   6          7.50          9.99         0.63 o                         
  -1   1   6        792.22        846.15         7.04 o                         
   0   1   6        291.05        286.28         2.75 o                         
   1   1   6        343.64        334.70         3.13 o                         
   2   1   6       1315.57       1318.32        10.64 o                         
   3   1   6         48.16         45.85         0.79 o                         
   4   1   6          1.64          3.22         0.28 o                         
   5   1   6          9.63         12.79         0.46 o                         
   6   1   6         10.22         10.64         0.56 o                         
   7   1   6         24.27         23.38         0.56 o                         
   8   1   6        467.58        464.44         4.20 o                         
   9   1   6        112.15        117.77         1.47 o                         
  10   1   6        281.68        276.84         2.83 o                         
  11   1   6        369.56        351.42         3.77 o                         
  12   1   6         59.39         60.78         1.36 o                         
  13   1   6         88.63         89.01         1.63 o                         
  14   1   6          3.14          4.27         0.67 o                         
  15   1   6          1.92          2.07         0.79 o                         
  16   1   6        356.00        370.84        12.83 o                         
 -20   2   6          1.65          1.10         0.69 o                         
 -19   2   6         20.91         22.99         1.44 o                         
 -18   2   6          2.40          2.72         0.69 o                         
 -17   2   6         81.76         80.78         1.96 o                         
 -16   2   6         23.55         22.94         1.30 o                         
 -15   2   6        169.48        169.84         3.08 o                         
 -14   2   6          2.67          3.94         0.55 o                         
 -13   2   6        215.54        205.38         3.11 o                         
 -12   2   6        146.39        151.42         2.48 o                         
 -11   2   6         39.44         38.97         1.16 o                         
 -10   2   6        423.50        403.09         4.58 o                         
  -9   2   6          4.18          4.69         0.38 o                         
  -8   2   6        105.25        110.23         1.73 o                         
  -7   2   6         39.03         39.72         1.01 o                         
  -6   2   6         26.27         28.88         0.68 o                         
  -5   2   6         80.85         92.01         1.26 o                         
  -4   2   6        135.94        145.42         2.21 o                         
  -3   2   6        956.20        965.76         8.16 o                         
  -2   2   6        104.07        104.07         1.36 o                         
  -1   2   6        127.41        123.49         1.52 o                         
   0   2   6          9.24          8.60         0.42 o                         
   1   2   6          0.00          0.32         0.21 o                         
   2   2   6          0.14          0.62         0.22 o                         
   3   2   6        175.68        183.36         2.00 o                         
   4   2   6        359.57        348.74         3.47 o                         
   5   2   6        303.86        299.42         2.94 o                         
   6   2   6         13.70         14.33         0.51 o                         
   7   2   6         16.35         15.87         0.57 o                         
   8   2   6        119.37        118.61         1.75 o                         
   9   2   6        110.85        102.55         1.48 o                         
  10   2   6         54.54         55.21         1.03 o                         
  11   2   6        274.73        279.41         3.18 o                         
  12   2   6          0.86          1.26         0.29 o                         
  13   2   6        127.99        129.19         2.15 o                         
  14   2   6        190.76        199.62         2.42 o                         
  15   2   6          2.78          3.02         0.55 o                         
  16   2   6        201.15        204.40         3.12 o                         
 -19   3   6          3.96          5.01         0.90 o                         
 -18   3   6          2.46          1.76         0.73 o                         
 -17   3   6        156.16        158.51         3.56 o                         
 -16   3   6          0.48          0.33         0.56 o                         
 -15   3   6          9.91         10.70         1.04 o                         
 -14   3   6          2.68          3.73         0.64 o                         
 -13   3   6          1.73          1.10         0.51 o                         
 -12   3   6         81.39         77.57         1.87 o                         
 -11   3   6          0.65          0.48         0.38 o                         
 -10   3   6        141.68        141.23         2.16 o                         
  -9   3   6         43.95         44.68         1.01 o                         
  -8   3   6        203.31        199.32         2.35 o                         
  -7   3   6        345.61        347.17         3.38 o                         
  -6   3   6        127.61        125.62         1.62 o                         
  -5   3   6        204.27        202.75         2.30 o                         
  -4   3   6         32.56         38.20         0.81 o                         
  -3   3   6        869.17        865.89         7.33 o                         
  -2   3   6         55.90         56.91         1.17 o                         
  -1   3   6        112.90        112.79         1.48 o                         
   0   3   6          7.14          5.58         0.39 o                         
   1   3   6          0.99          0.74         0.25 o                         
   2   3   6        120.01        117.86         1.52 o                         
   3   3   6         98.87         91.28         1.30 o                         
   4   3   6        574.90        570.70         5.40 o                         
   5   3   6          2.62          3.30         0.39 o                         
   6   3   6        180.38        180.23         2.93 o                         
   7   3   6         22.52         22.52         0.73 o                         
   8   3   6         49.47         49.05         1.08 o                         
   9   3   6        311.02        316.77         3.62 o                         
  10   3   6         24.00         24.05         0.80 o                         
  11   3   6         83.20         82.21         1.46 o                         
  12   3   6          2.58          2.81         0.41 o                         
  13   3   6         19.08         21.77         0.75 o                         
  14   3   6         49.43         50.63         1.17 o                         
  15   3   6         16.28         21.03         0.87 o                         
 -18   4   6         47.41         45.45         2.01 o                         
 -17   4   6         25.58         22.66         1.51 o                         
 -16   4   6          6.29          6.18         0.91 o                         
 -15   4   6        122.03        124.68         3.09 o                         
 -14   4   6          0.55         -0.19         0.54 o                         
 -13   4   6          4.10          4.80         0.79 o                         
 -12   4   6         62.26         69.79         2.15 o                         
 -11   4   6         37.35         30.64         1.23 o                         
 -10   4   6         49.08         46.26         1.29 o                         
  -9   4   6         56.76         54.92         1.27 o                         
  -8   4   6          5.89          6.36         0.51 o                         
  -7   4   6          0.77         -0.09         0.30 o                         
  -6   4   6        114.00        103.41         1.57 o                         
  -5   4   6         47.25         42.61         1.02 o                         
  -4   4   6         27.56         29.59         0.77 o                         
  -3   4   6         15.77         13.18         0.56 o                         
  -2   4   6         24.48         23.35         0.68 o                         
  -1   4   6         21.58         17.53         0.69 o                         
   0   4   6        194.13        187.05         2.30 o                         
   1   4   6         34.35         32.79         0.86 o                         
   2   4   6         91.30         83.19         1.39 o                         
   3   4   6          7.00          6.99         0.51 o                         
   4   4   6          7.07          9.54         0.65 o                         
   5   4   6         14.89         14.83         0.67 o                         
   6   4   6         23.57         24.52         0.81 o                         
   7   4   6          3.21          4.33         0.48 o                         
   8   4   6          2.28          1.06         0.39 o                         
   9   4   6         33.77         30.02         0.94 o                         
  10   4   6          0.00          0.06         0.34 o                         
  11   4   6         15.15         17.46         0.80 o                         
  12   4   6          3.92          4.07         0.46 o                         
  13   4   6         29.06         32.24         1.07 o                         
  14   4   6          2.96          4.65         1.33 o                         
 -16   5   6          0.07         -0.11         0.69 o                         
 -15   5   6          8.63          7.22         1.00 o                         
 -14   5   6          1.13          0.21         0.97 o                         
 -13   5   6        124.62        124.30         3.13 o                         
 -12   5   6         48.77         48.62         1.89 o                         
 -11   5   6         14.15         13.48         1.15 o                         
 -10   5   6          3.70          4.40         0.70 o                         
  -9   5   6         59.20         57.98         1.53 o                         
  -8   5   6          0.06          0.27         0.41 o                         
  -7   5   6         47.21         45.63         1.23 o                         
  -6   5   6        144.68        144.75         2.32 o                         
  -5   5   6          5.01          5.84         0.54 o                         
  -4   5   6          8.81          8.25         0.59 o                         
  -3   5   6         12.79         14.50         0.69 o                         
  -2   5   6          1.98          2.12         0.39 o                         
  -1   5   6          7.80          5.20         0.47 o                         
   0   5   6         31.43         32.77         1.00 o                         
   1   5   6        168.21        159.51         2.46 o                         
   2   5   6          9.65         11.13         0.67 o                         
   3   5   6         65.91         63.19         1.36 o                         
   4   5   6          6.50          7.20         0.63 o                         
   5   5   6          1.76          1.87         0.40 o                         
   6   5   6        145.96        151.96         2.19 o                         
   7   5   6         92.42         85.36         2.05 o                         
   8   5   6          5.68          7.10         0.63 o                         
   9   5   6         11.37         10.81         0.71 o                         
  10   5   6         72.51         74.10         2.17 o                         
  11   5   6          0.05          0.16         0.41 o                         
 -12   6   6        100.10         98.71         2.85 o                         
 -11   6   6        172.34        170.20         3.80 o                         
 -10   6   6          0.09         -0.37         0.57 o                         
  -9   6   6         30.79         31.41         1.39 o                         
  -8   6   6          0.34         -0.25         0.48 o                         
  -7   6   6         56.20         54.17         1.74 o                         
  -6   6   6         57.83         61.22         2.15 o                         
  -5   6   6          5.77          5.37         0.85 o                         
  -4   6   6         20.73         23.93         1.27 o                         
  -3   6   6         64.50         62.73         1.82 o                         
  -2   6   6         71.84         72.39         1.78 o                         
  -1   6   6        104.87        121.94         2.21 o                         
   0   6   6        110.10        107.32         2.15 o                         
   1   6   6         17.15         16.59         0.84 o                         
   2   6   6         21.74         22.70         0.95 o                         
   3   6   6         45.86         44.81         1.24 o                         
   4   6   6          2.34          2.42         0.54 o                         
   5   6   6         81.67         86.96         1.78 o                         
   6   6   6         20.37         15.65         0.83 o                         
   7   6   6         14.34         14.55         0.86 o                         
   8   6   6        116.40        133.04         2.27 o                         
  -6   7   6         13.17         12.87         1.24 o                         
  -5   7   6         34.02         32.88         1.70 o                         
  -4   7   6         24.95         27.11         1.72 o                         
  -3   7   6         20.83         17.39         1.86 o                         
  -2   7   6          1.36          0.66         0.67 o                         
  -1   7   6         10.45         11.81         1.19 o                         
   0   7   6        177.37        172.63         5.33 o                         
   1   7   6        145.69        148.86         3.64 o                         
   2   7   6         16.94         23.51         1.22 o                         
 -20   1   7          7.92          7.37         0.89 o                         
 -19   1   7          0.95         -0.45         0.51 o                         
 -18   1   7          1.50          1.05         0.56 o                         
 -17   1   7          1.43          1.03         0.51 o                         
 -16   1   7         66.46         69.57         1.73 o                         
 -15   1   7          2.53          1.39         0.52 o                         
 -14   1   7        180.73        168.34         3.13 o                         
 -13   1   7         14.49         14.11         0.87 o                         
 -12   1   7          3.98          5.16         0.58 o                         
 -11   1   7          5.85          3.86         0.53 o                         
 -10   1   7         98.26         94.51         1.84 o                         
  -9   1   7         31.54         29.80         0.79 o                         
  -8   1   7         72.76         74.19         1.16 o                         
  -7   1   7         30.24         29.11         0.72 o                         
  -6   1   7         19.06         18.30         0.62 o                         
  -5   1   7        112.69        112.79         1.49 o                         
  -4   1   7          4.47          5.67         0.40 o                         
  -3   1   7          0.44          0.74         0.27 o                         
  -2   1   7         52.16         53.68         0.99 o                         
  -1   1   7          5.04          5.08         0.41 o                         
   0   1   7         55.59         57.36         1.04 o                         
   1   1   7         27.84         26.21         0.72 o                         
   2   1   7        131.96        132.97         1.97 o                         
   3   1   7         41.08         38.52         0.85 o                         
   4   1   7         40.82         37.47         1.02 o                         
   5   1   7         18.50         17.72         0.60 o                         
   6   1   7         59.70         58.72         1.04 o                         
   7   1   7         44.45         42.52         1.04 o                         
   8   1   7         72.87         69.52         1.24 o                         
   9   1   7         32.33         29.70         0.92 o                         
  10   1   7         17.53         14.49         0.63 o                         
  11   1   7         25.24         26.09         0.80 o                         
  12   1   7         17.46         15.29         0.66 o                         
  13   1   7        103.21        104.12         2.00 o                         
  14   1   7          1.21          6.81         0.78 o                         
  15   1   7          4.37          4.71         0.71 o                         
 -19   2   7         12.67         14.30         1.28 o                         
 -18   2   7        336.33        328.38         6.76 o                         
 -17   2   7        140.23        134.58         3.18 o                         
 -16   2   7         56.59         51.00         2.12 o                         
 -15   2   7         21.11         19.45         1.28 o                         
 -14   2   7          1.10          0.55         0.47 o                         
 -13   2   7         71.59         69.62         1.66 o                         
 -12   2   7         62.41         63.52         1.97 o                         
 -11   2   7         13.14         13.23         0.84 o                         
 -10   2   7         68.58         66.08         1.55 o                         
  -9   2   7        265.00        255.50         3.05 o                         
  -8   2   7        369.43        367.72         3.57 o                         
  -7   2   7          8.72         10.46         0.52 o                         
  -6   2   7          0.92          0.55         0.27 o                         
  -5   2   7         24.97         29.57         0.75 o                         
  -4   2   7       1007.09       1005.99         8.60 o                         
  -3   2   7        135.24        130.93         1.78 o                         
  -2   2   7         48.33         45.68         0.90 o                         
  -1   2   7         54.26         53.32         0.97 o                         
   0   2   7          5.34          4.63         0.37 o                         
   1   2   7         57.32         54.61         1.03 o                         
   2   2   7         80.87         75.31         1.18 o                         
   3   2   7        357.45        337.13         3.37 o                         
   4   2   7         12.85         14.09         0.68 o                         
   5   2   7        693.65        662.87         6.17 o                         
   6   2   7        205.14        195.36         2.49 o                         
   7   2   7        120.30        118.25         1.78 o                         
   8   2   7         60.18         65.31         1.26 o                         
   9   2   7         61.08         58.77         1.25 o                         
  10   2   7         10.72          9.80         0.59 o                         
  11   2   7         21.34         21.61         1.08 o                         
  12   2   7          1.75          2.67         0.50 o                         
  13   2   7         10.17         10.40         0.64 o                         
  14   2   7         60.99         67.39         1.43 o                         
 -18   3   7         36.60         37.86         1.84 o                         
 -17   3   7         97.18         92.96         2.67 o                         
 -16   3   7         70.23         73.14         2.35 o                         
 -15   3   7         76.36         76.32         2.36 o                         
 -14   3   7        130.64        129.91         3.60 o                         
 -13   3   7         23.20         24.74         1.49 o                         
 -12   3   7          6.01          6.21         0.74 o                         
 -11   3   7         13.38         14.85         0.88 o                         
 -10   3   7         44.61         47.07         1.35 o                         
  -9   3   7         15.77         17.15         0.86 o                         
  -8   3   7          0.26          0.44         0.34 o                         
  -7   3   7        655.15        648.90         5.81 o                         
  -6   3   7        358.40        349.63         3.48 o                         
  -5   3   7        439.45        436.04         4.15 o                         
  -4   3   7          3.06          3.25         0.36 o                         
  -3   3   7         25.35         27.41         0.77 o                         
  -2   3   7         80.37         84.72         1.31 o                         
  -1   3   7        183.44        181.37         2.13 o                         
   0   3   7          6.45          7.23         0.46 o                         
   1   3   7         73.61         71.75         1.66 o                         
   2   3   7        258.85        247.45         2.66 o                         
   3   3   7         38.86         39.97         0.95 o                         
   4   3   7        211.50        217.58         2.89 o                         
   5   3   7         88.80         82.88         1.71 o                         
   6   3   7         84.98         86.92         1.52 o                         
   7   3   7          0.98          1.60         0.36 o                         
   8   3   7        288.81        269.28         3.28 o                         
   9   3   7        146.08        141.78         2.11 o                         
  10   3   7         44.33         49.68         1.24 o                         
  11   3   7         53.73         55.80         1.33 o                         
  12   3   7         59.19         60.38         1.57 o                         
  13   3   7         11.05          8.90         0.74 o                         
 -16   4   7         52.67         53.99         3.41 o                         
 -15   4   7         11.87         12.33         1.22 o                         
 -14   4   7          3.19          4.01         0.85 o                         
 -13   4   7         94.75         97.23         5.26 o                         
 -12   4   7         18.87         18.74         1.33 o                         
 -11   4   7        268.08        253.16         4.18 o                         
 -10   4   7        175.17        180.39         3.69 o                         
  -9   4   7         15.78         16.64         0.94 o                         
  -8   4   7         43.21         45.38         1.15 o                         
  -7   4   7          0.45          1.09         0.38 o                         
  -6   4   7          5.53          6.64         0.51 o                         
  -5   4   7         98.26         95.66         1.55 o                         
  -4   4   7          0.21          2.05         0.43 o                         
  -3   4   7         80.83         84.58         1.36 o                         
  -2   4   7        437.00        403.57         4.94 o                         
  -1   4   7        133.38        128.02         1.87 o                         
   0   4   7         44.04         52.30         1.14 o                         
   1   4   7         24.78         25.11         0.82 o                         
   2   4   7         14.17         15.33         0.73 o                         
   3   4   7         12.01         11.15         0.66 o                         
   4   4   7         72.09         70.85         1.42 o                         
   5   4   7        194.48        193.95         2.65 o                         
   6   4   7        182.47        183.97         2.58 o                         
   7   4   7        140.52        143.79         2.21 o                         
   8   4   7          8.03          6.73         0.58 o                         
   9   4   7          0.87          1.94         0.48 o                         
  10   4   7        244.92        235.19         3.40 o                         
  11   4   7          0.33          0.15         0.43 o                         
 -14   5   7         38.21         41.20         1.93 o                         
 -13   5   7        122.13        122.39         4.40 o                         
 -12   5   7          0.64          1.01         0.67 o                         
 -11   5   7         17.31         13.63         1.38 o                         
 -10   5   7         18.48         18.82         1.32 o                         
  -9   5   7          4.81          5.12         0.77 o                         
  -8   5   7          0.19          0.40         0.43 o                         
  -7   5   7        258.09        267.81         3.64 o                         
  -6   5   7        153.93        150.43         2.47 o                         
  -5   5   7         69.54         70.22         1.49 o                         
  -4   5   7          0.42          0.69         0.40 o                         
  -3   5   7          5.82          5.38         0.52 o                         
  -2   5   7         17.57         17.45         0.94 o                         
  -1   5   7         22.65         25.69         0.94 o                         
   0   5   7         13.35         12.68         0.75 o                         
   1   5   7        244.20        226.40         3.02 o                         
   2   5   7        102.27        105.59         1.88 o                         
   3   5   7          0.87          1.32         0.43 o                         
   4   5   7         34.37         34.69         1.10 o                         
   5   5   7         20.89         27.09         1.41 o                         
   6   5   7         96.71        100.44         1.87 o                         
   7   5   7         66.14         68.44         1.53 o                         
   8   5   7         31.49         30.41         1.08 o                         
   9   5   7         10.99         11.37         0.84 o                         
 -10   6   7         91.94         89.02         2.70 o                         
  -9   6   7          0.16          0.14         0.61 o                         
  -8   6   7          1.64          1.40         0.73 o                         
  -7   6   7         32.75         37.97         1.53 o                         
  -6   6   7         56.87         50.28         2.50 o                         
  -5   6   7         28.77         30.95         1.87 o                         
  -4   6   7          0.23          1.74         0.60 o                         
  -3   6   7          6.18          7.06         0.85 o                         
  -2   6   7        161.66        167.28         2.97 o                         
  -1   6   7         22.90         24.30         1.08 o                         
   0   6   7          0.07          0.02         0.40 o                         
   1   6   7          7.84          8.06         0.68 o                         
   2   6   7          6.49          5.97         0.63 o                         
   3   6   7         36.90         38.81         1.37 o                         
   4   6   7         92.31         90.26         2.95 o                         
   5   6   7          0.02          0.15         0.45 o                         
 -18   0   8          9.71         11.08         1.65 o                         
 -17   0   8        117.73        108.97         6.74 o                         
 -16   0   8        259.13        258.61         6.96 o                         
 -15   0   8         33.64         39.17         3.11 o                         
 -14   0   8          5.44          6.93         1.33 o                         
 -13   0   8          2.10          2.05         0.96 o                         
 -12   0   8         96.98        102.04         3.75 o                         
 -11   0   8          4.23          4.73         1.49 o                         
 -10   0   8        443.84        459.17        10.17 o                         
  -9   0   8        192.40        192.80         5.45 o                         
  -8   0   8         41.12         42.06         1.52 o                         
  -7   0   8         33.76         35.79         1.96 o                         
  -6   0   8          4.55          9.35         1.20 o                         
  -5   0   8         48.36         52.31         1.63 o                         
  -4   0   8          5.66         25.17         4.99 o                         
  -3   0   8        361.99        398.89         6.16 o                         
  -2   0   8        777.09        789.63        10.93 o                         
  -1   0   8         16.92         17.75         1.04 o                         
   0   0   8        330.04        323.25         5.33 o                         
   1   0   8         82.52         77.50         2.00 o                         
   2   0   8         20.90         22.05         1.11 o                         
   3   0   8         39.03         37.50         1.39 o                         
   4   0   8        178.38        182.80         3.44 o                         
   5   0   8         54.64         52.20         1.63 o                         
   6   0   8        203.58        199.64         3.68 o                         
   7   0   8        280.60        284.90         4.81 o                         
   8   0   8          0.98          1.20         0.48 o                         
   9   0   8        752.30        750.41        10.56 o                         
  10   0   8         37.48         34.06         2.06 o                         
  11   0   8          2.56          2.94         0.57 o                         
  12   0   8         17.25         17.87         1.01 o                         
  13   0   8         76.70         81.08         2.38 o                         
 -18   1   8         21.29         24.47         1.50 o                         
 -17   1   8          7.76          4.84         0.75 o                         
 -16   1   8         37.13         42.66         1.63 o                         
 -15   1   8         40.59         41.49         1.57 o                         
 -14   1   8        163.06        166.20         3.51 o                         
 -13   1   8         29.94         32.17         1.34 o                         
 -12   1   8        217.84        214.14         3.67 o                         
 -11   1   8        243.28        236.50         3.91 o                         
 -10   1   8        195.49        200.70         3.48 o                         
  -9   1   8         81.02         87.59         1.93 o                         
  -8   1   8         50.79         57.60         1.15 o                         
  -7   1   8         30.86         29.85         0.90 o                         
  -6   1   8         84.10         91.85         1.59 o                         
  -5   1   8        224.27        226.70         2.86 o                         
  -4   1   8         35.26         36.45         0.92 o                         
  -3   1   8        122.30        122.01         1.76 o                         
  -2   1   8          9.83         11.15         0.60 o                         
  -1   1   8          0.22          0.65         0.31 o                         
   0   1   8          0.08          1.20         0.36 o                         
   1   1   8         40.83         46.38         1.09 o                         
   2   1   8        462.35        471.48         5.01 o                         
   3   1   8        757.80        748.33         6.98 o                         
   4   1   8         11.38         13.65         0.64 o                         
   5   1   8          1.46          2.22         0.37 o                         
   6   1   8         90.28         93.00         1.52 o                         
   7   1   8         12.91         11.20         0.61 o                         
   8   1   8         29.83         26.80         0.90 o                         
   9   1   8        129.83        136.05         2.15 o                         
  10   1   8        101.33        102.79         1.80 o                         
  11   1   8         13.45         13.90         0.72 o                         
  12   1   8        219.61        230.13         3.30 o                         
 -17   2   8        118.90        115.85         3.44 o                         
 -16   2   8         29.28         29.26         2.39 o                         
 -15   2   8          3.43          3.90         0.73 o                         
 -14   2   8          7.71          7.48         0.83 o                         
 -13   2   8         52.36         54.28         1.73 o                         
 -12   2   8          0.02          0.47         0.51 o                         
 -11   2   8         72.27         71.49         2.20 o                         
 -10   2   8        164.90        168.14         3.12 o                         
  -9   2   8        254.31        252.07         3.68 o                         
  -8   2   8          1.92          2.25         0.49 o                         
  -7   2   8         91.54         89.19         1.48 o                         
  -6   2   8         23.79         22.35         0.80 o                         
  -5   2   8         12.35         12.47         0.64 o                         
  -4   2   8         10.45         12.38         0.73 o                         
  -3   2   8         83.36         87.45         1.47 o                         
  -2   2   8        136.67        143.09         1.97 o                         
  -1   2   8          4.29          4.68         0.45 o                         
   0   2   8        284.54        283.58         3.17 o                         
   1   2   8         13.28         13.40         0.64 o                         
   2   2   8         12.00         12.19         0.64 o                         
   3   2   8         29.65         26.78         0.94 o                         
   4   2   8        162.77        157.78         2.24 o                         
   5   2   8         66.59         69.71         1.47 o                         
   6   2   8         18.33         19.30         0.85 o                         
   7   2   8         57.84         58.96         1.44 o                         
   8   2   8         17.26         19.88         1.00 o                         
   9   2   8         31.59         28.76         1.37 o                         
  10   2   8          7.96          8.19         0.93 o                         
  11   2   8          2.33          1.97         0.47 o                         
  12   2   8         37.09         39.69         1.46 o                         
 -16   3   8         42.61         45.72         1.97 o                         
 -15   3   8          0.34          0.83         0.61 o                         
 -14   3   8         22.83         20.85         1.22 o                         
 -13   3   8          0.23          0.38         0.52 o                         
 -12   3   8          9.61          8.68         0.80 o                         
 -11   3   8          1.95          2.19         0.54 o                         
 -10   3   8          0.38         -0.41         0.41 o                         
  -9   3   8         37.81         35.99         1.16 o                         
  -8   3   8         52.70         54.95         1.29 o                         
  -7   3   8         30.81         33.85         0.96 o                         
  -6   3   8        111.29        104.86         1.59 o                         
  -5   3   8        583.87        576.05         5.63 o                         
  -4   3   8         88.64         82.15         1.45 o                         
  -3   3   8        114.22        115.48         1.77 o                         
  -2   3   8          6.36          6.81         0.52 o                         
  -1   3   8         68.97         69.24         1.31 o                         
   0   3   8         49.82         45.93         1.07 o                         
   1   3   8         76.27         75.99         1.53 o                         
   2   3   8          6.51          6.93         0.56 o                         
   3   3   8          9.51          8.64         0.60 o                         
   4   3   8         66.95         62.33         1.33 o                         
   5   3   8          0.44          0.91         0.38 o                         
   6   3   8          7.99          8.16         0.64 o                         
   7   3   8         18.31         17.45         0.99 o                         
   8   3   8         49.81         49.76         1.30 o                         
   9   3   8        213.85        217.21         3.14 o                         
  10   3   8        113.59        113.02         2.35 o                         
 -14   4   8         63.59         63.98         2.27 o                         
 -13   4   8         24.43         20.23         1.48 o                         
 -12   4   8         58.08         57.68         2.25 o                         
 -11   4   8          0.22          0.01         0.53 o                         
 -10   4   8          0.61          0.38         0.52 o                         
  -9   4   8          0.26         -0.16         0.52 o                         
  -8   4   8          2.42          1.98         0.55 o                         
  -7   4   8         18.05         17.92         0.86 o                         
  -6   4   8         36.02         37.07         1.05 o                         
  -5   4   8         43.06         43.35         1.04 o                         
  -4   4   8         23.44         23.69         0.82 o                         
  -3   4   8          1.63          2.98         0.42 o                         
  -2   4   8         50.46         48.50         1.15 o                         
  -1   4   8         65.28         58.37         1.27 o                         
   0   4   8         25.74         25.35         0.88 o                         
   1   4   8          3.81          3.20         0.48 o                         
   2   4   8          0.00          0.40         0.38 o                         
   3   4   8         58.70         58.04         1.44 o                         
   4   4   8         54.32         55.33         1.45 o                         
   5   4   8          6.21          7.72         0.67 o                         
   6   4   8         50.85         48.03         1.74 o                         
   7   4   8         40.09         37.59         1.22 o                         
   8   4   8         10.36          9.03         0.74 o                         
   9   4   8         34.52         34.61         3.50 o                         
 -11   5   8          0.66          0.51         0.72 o                         
 -10   5   8         57.80         53.07         2.07 o                         
  -9   5   8         55.59         54.86         2.07 o                         
  -8   5   8         54.38         54.61         1.67 o                         
  -7   5   8          2.65          2.16         0.54 o                         
  -6   5   8         58.12         60.48         2.10 o                         
  -5   5   8          0.08         -0.09         0.45 o                         
  -4   5   8         41.27         39.98         1.21 o                         
  -3   5   8         12.66         13.73         0.79 o                         
  -2   5   8         39.47         40.62         1.21 o                         
  -1   5   8          5.54          4.48         0.58 o                         
   0   5   8         44.08         40.40         1.20 o                         
   1   5   8         36.99         39.84         1.21 o                         
   2   5   8          8.46          8.13         0.70 o                         
   3   5   8          9.40          9.89         0.75 o                         
   4   5   8          9.99         10.86         0.77 o                         
   5   5   8          4.29          6.16         0.64 o                         
 -16   1   9          0.30         -0.49         0.63 o                         
 -15   1   9         14.94         14.29         1.29 o                         
 -14   1   9         68.00         68.91         2.66 o                         
 -13   1   9          1.97          2.01         0.73 o                         
 -12   1   9         27.10         28.11         1.58 o                         
 -11   1   9         27.05         27.15         1.51 o                         
 -10   1   9          5.19          5.50         0.85 o                         
  -9   1   9         30.42         26.09         1.57 o                         
  -8   1   9         93.33         96.39         1.90 o                         
  -7   1   9         16.05         15.19         0.83 o                         
  -6   1   9         53.31         55.01         1.29 o                         
  -5   1   9        123.26        118.43         2.06 o                         
  -4   1   9          8.04          8.29         0.71 o                         
  -3   1   9          0.06          0.21         0.35 o                         
  -2   1   9          0.37          0.51         0.37 o                         
  -1   1   9         32.99         32.05         0.94 o                         
   0   1   9          3.31          3.61         0.47 o                         
   1   1   9         12.19         11.27         0.67 o                         
   2   1   9          7.52          6.96         0.56 o                         
   3   1   9         55.10         55.36         1.28 o                         
   4   1   9        171.07        164.76         2.40 o                         
   5   1   9         17.51         20.75         0.83 o                         
   6   1   9          8.18          7.64         0.60 o                         
   7   1   9         54.58         51.83         1.32 o                         
   8   1   9         32.91         34.30         1.08 o                         
   9   1   9         26.79         26.31         1.07 o                         
  10   1   9          0.94          3.63         1.81 o                         
 -15   2   9         30.85         32.74         1.88 o                         
 -14   2   9          0.09          1.22         0.71 o                         
 -13   2   9          8.17          7.65         1.00 o                         
 -12   2   9         90.06         92.75         3.07 o                         
 -11   2   9          2.85          2.82         0.79 o                         
 -10   2   9         77.55         64.29         2.22 o                         
  -9   2   9        117.04        115.43         2.98 o                         
  -8   2   9        218.05        223.27         3.90 o                         
  -7   2   9          3.45          4.52         0.52 o                         
  -6   2   9         83.57         81.56         1.65 o                         
  -5   2   9         28.88         28.65         0.99 o                         
  -4   2   9         36.17         40.05         1.13 o                         
  -3   2   9         10.94         12.33         0.85 o                         
  -2   2   9        126.91        128.21         2.19 o                         
  -1   2   9         11.03         12.75         0.73 o                         
   0   2   9        111.88        109.21         1.87 o                         
   1   2   9         19.93         22.64         1.05 o                         
   2   2   9         98.12         89.21         1.68 o                         
   3   2   9        201.39        186.42         2.62 o                         
   4   2   9         58.19         55.89         1.39 o                         
   5   2   9          6.37          8.37         0.68 o                         
   6   2   9         36.79         34.58         1.20 o                         
   7   2   9         80.84         79.69         1.80 o                         
   8   2   9         29.98         32.94         1.16 o                         
   9   2   9         64.81         67.15         1.64 o                         
 -13   3   9          2.94          2.35         0.79 o                         
 -12   3   9         51.69         54.57         1.92 o                         
 -11   3   9         17.05         17.92         1.50 o                         
 -10   3   9          0.02         -0.61         0.61 o                         
  -9   3   9         20.71         21.28         1.25 o                         
  -8   3   9          2.84          1.84         0.56 o                         
  -7   3   9          0.01          0.77         0.47 o                         
  -6   3   9        100.73         96.65         1.70 o                         
  -5   3   9        304.54        290.63         3.56 o                         
  -4   3   9         31.35         32.77         1.02 o                         
  -3   3   9         76.16         78.68         1.51 o                         
  -2   3   9         14.50         16.25         0.79 o                         
  -1   3   9         13.93         13.10         0.77 o                         
   0   3   9          0.01         -0.20         0.40 o                         
   1   3   9          2.09          2.35         0.65 o                         
   2   3   9          0.54          0.21         0.40 o                         
   3   3   9        101.03        105.97         2.18 o                         
   4   3   9        121.06        118.09         3.27 o                         
   5   3   9         25.77         28.36         1.15 o                         
   6   3   9         59.93         61.12         1.64 o                         
   7   3   9         23.11         22.70         1.46 o                         
 -11   4   9         74.91         79.96         2.56 o                         
 -10   4   9          0.03          0.03         0.64 o                         
  -9   4   9        128.41        129.92         3.22 o                         
  -8   4   9        151.32        153.01         2.86 o                         
  -7   4   9         59.50         58.83         1.73 o                         
  -6   4   9          1.42          2.62         0.56 o                         
  -5   4   9        176.69        164.43         2.53 o                         
  -4   4   9         64.70         56.78         1.46 o                         
  -3   4   9          2.23          2.95         0.53 o                         
  -2   4   9         64.09         64.87         1.50 o                         
  -1   4   9         35.15         36.35         1.15 o                         
   0   4   9         96.83         97.87         1.97 o                         
   1   4   9          6.50          8.54         0.75 o                         
   2   4   9         75.63         78.92         1.79 o                         
   3   4   9         10.68         11.34         0.99 o                         
   4   4   9         24.71         29.52         1.18 o                         
  -5   5   9          4.84          4.15         1.56 o                         
  -4   5   9         88.28         91.87         3.14 o                         
  -3   5   9         51.76         49.93         2.89 o                         
  -2   5   9          1.47          0.91         1.43 o                         
 -13   0  10         97.14         98.84         4.22 o                         
 -12   0  10         53.50         57.84         3.16 o                         
 -11   0  10         33.72         43.65         2.85 o                         
 -10   0  10         72.05         76.84         4.73 o                         
  -9   0  10          9.02         10.71         1.69 o                         
  -8   0  10         24.00         26.14         2.10 o                         
  -7   0  10        114.62        124.89         3.14 o                         
  -6   0  10         10.73         11.11         1.22 o                         
  -5   0  10         61.78         57.68         1.98 o                         
  -4   0  10         92.12         84.41         2.43 o                         
  -3   0  10          6.64          9.36         1.00 o                         
  -2   0  10         31.72         36.82         1.64 o                         
  -1   0  10         18.40         19.63         1.28 o                         
   0   0  10        192.32        208.51         4.17 o                         
   1   0  10        387.55        395.94         6.57 o                         
   2   0  10         20.35         22.25         1.38 o                         
   3   0  10        130.98        128.70         3.08 o                         
   4   0  10          0.27         -0.33         0.53 o                         
   5   0  10        109.02        108.76         2.81 o                         
   6   0  10         24.79         27.80         1.46 o                         
 -13   1  10          2.29          2.38         1.14 o                         
 -12   1  10        106.45        113.94         3.16 o                         
 -11   1  10        308.33        315.62         5.93 o                         
 -10   1  10         11.27         10.23         1.17 o                         
  -9   1  10         51.49         53.53         2.14 o                         
  -8   1  10          2.13          3.06         0.82 o                         
  -7   1  10          0.50          0.97         0.44 o                         
  -6   1  10         23.80         25.30         1.20 o                         
  -5   1  10          6.03          7.87         0.66 o                         
  -4   1  10        190.91        193.40         3.08 o                         
  -3   1  10         17.24         19.22         0.93 o                         
  -2   1  10          6.86          8.63         0.69 o                         
  -1   1  10         87.60         85.24         1.72 o                         
   0   1  10         14.11         14.68         0.83 o                         
   1   1  10        131.37        122.98         2.11 o                         
   2   1  10         66.89         72.05         1.57 o                         
   3   1  10        304.86        308.30         3.86 o                         
   4   1  10          0.48          0.80         0.41 o                         
   5   1  10         83.79         87.39         1.85 o                         
   6   1  10          0.05         -0.39         1.43 o                         
 -11   2  10          7.61          6.71         1.10 o                         
 -10   2  10          0.47          1.89         0.74 o                         
  -9   2  10        201.91        205.57         5.06 o                         
  -8   2  10          0.72          0.95         0.75 o                         
  -7   2  10         16.86         19.55         1.12 o                         
  -6   2  10         65.40         64.63         1.52 o                         
  -5   2  10         27.73         29.45         1.08 o                         
  -4   2  10          1.19          1.09         0.46 o                         
  -3   2  10         35.59         39.12         1.20 o                         
  -2   2  10         10.35          8.96         0.69 o                         
  -1   2  10          0.91          0.67         0.46 o                         
   0   2  10         96.61        102.90         1.93 o                         
   1   2  10         26.45         26.38         1.11 o                         
   2   2  10         42.88         42.18         1.35 o                         
   3   2  10          0.01          0.13         0.43 o                         
   4   2  10         11.58         11.54         0.82 o                         
  -9   3  10          6.96          6.91         1.12 o                         
  -8   3  10         11.61         10.94         1.38 o                         
  -7   3  10          2.51          2.60         1.00 o                         
  -6   3  10         50.03         43.14         1.44 o                         
  -5   3  10         41.45         41.72         1.29 o                         
  -4   3  10        134.00        127.95         2.22 o                         
  -3   3  10          0.27          0.55         0.45 o                         
  -2   3  10          3.33          2.86         0.54 o                         
  -1   3  10          0.17          0.55         0.45 o                         
   0   3  10          1.99          2.14         0.55 o                         
   1   3  10         18.13         16.19         0.97 o                         
   2   3  10          2.70          3.34         0.61 o                         
  -4   1  11         10.42          7.91         2.07 o                         
  -3   1  11          0.53         -0.65         1.30 o                         
                                                                                
