# Supplementary material for: Crystal structures of 6-chloro­indan-1-one and 6-bromo­indan-1-one exhibit different inter­molecular packing inter­actions
Source: Acta Crystallogr E Crystallogr Commun. 2016 Oct 7;72(Pt 11):1536–40. doi: 10.1107/S2056989016015371 (PMC5095827; doi:10.1107/S2056989016015371)
Supplement: Supplementary file 3 [file e-72-01536-IIsup3.hkl]

data_II                                                                         
_shelx_title ' AC1823C_0t in P2(1)/c'                                           
_shelx_refln_list_code          4                                               
_shelx_F_calc_maximum      209.60                                               
_exptl_crystal_F_000       416.00                                               
_reflns_d_resolution_high  0.6988                                               
                                                                                
loop_                                                                           
 _space_group_symop_operation_xyz                                               
 'x, y, z'                                                                      
 '-x, y+1/2, -z+1/2'                                                            
 '-x, -y, -z'                                                                   
 'x, -y-1/2, z-1/2'                                                             
                                                                                
_cell_length_a     6.4894                                                       
_cell_length_b    17.1009                                                       
_cell_length_c     7.2241                                                       
_cell_angle_alpha  90.000                                                       
_cell_angle_beta  102.964                                                       
_cell_angle_gamma  90.000                                                       
                                                                                
_shelx_F_squared_multiplier     1.000                                           
                                                                                
loop_                                                                           
 _refln_index_h                                                                 
 _refln_index_k                                                                 
 _refln_index_l                                                                 
 _refln_F_squared_calc                                                          
 _refln_F_squared_meas                                                          
 _refln_F_squared_sigma                                                         
 _refln_observed_status                                                         
   1   0   0        117.32        142.32         2.60 o                         
   2   0   0        728.21        752.68        12.61 o                         
   3   0   0       6594.71       6175.22       110.13 o                         
   4   0   0       1381.75       1274.99        21.61 o                         
   5   0   0        549.15        616.60        11.50 o                         
   6   0   0       3593.34       3558.54        67.97 o                         
   7   0   0       1092.22       1140.44        28.24 o                         
   8   0   0         46.29         48.83        10.06 o                         
   9   0   0        816.94        805.71        49.06 o                         
   1   1   0       5824.96       6111.38        76.91 o                         
   2   1   0       3415.53       3541.42        40.52 o                         
   3   1   0        788.05        971.60        12.45 o                         
   4   1   0         17.58         13.70         1.39 o                         
   5   1   0        341.52        339.26         5.09 o                         
   6   1   0         50.59         40.27         2.97 o                         
   7   1   0        217.89        202.31         6.46 o                         
   8   1   0        180.55        182.24         9.18 o                         
   9   1   0          1.81          5.02        17.32 o                         
   0   2   0       1115.33       1072.35        19.47 o                         
   1   2   0       6446.93       6470.37        82.31 o                         
   2   2   0        920.81        986.54        12.09 o                         
   3   2   0       3836.28       3747.80        42.95 o                         
   4   2   0       3459.38       3542.84        42.59 o                         
   5   2   0        206.24        180.39         3.75 o                         
   6   2   0        957.45       1014.06        16.23 o                         
   7   2   0        622.57        659.96        11.94 o                         
   8   2   0          1.60          3.24         7.34 o                         
   1   3   0       6243.76       6355.74        85.66 o                         
   1   3   0       5768.24       6323.56       235.67 o                         
   2   3   0       2584.13       2697.35        34.19 o                         
   3   3   0        523.75        582.75         7.58 o                         
   4   3   0        904.53        872.22        11.20 o                         
   5   3   0       2373.50       2346.77        31.05 o                         
   6   3   0          5.27          5.73         2.96 o                         
   7   3   0         59.30         64.63         5.00 o                         
   7   3   0          4.52         -5.58         5.58 o                         
   7   3   0         54.78         -6.09         6.09 o                         
   8   3   0        247.75        214.90        10.05 o                         
   0   4   0         27.94         28.57         1.42 o                         
   1   4   0        934.48        908.78        11.26 o                         
   2   4   0       2022.13       2177.09        27.72 o                         
   3   4   0       3483.79       3622.22        45.92 o                         
   4   4   0       1439.16       1480.16        17.65 o                         
   5   4   0         38.78         38.64         2.26 o                         
   5   4   0          2.95         -2.90         3.61 o                         
   5   4   0         35.83          2.52         4.39 o                         
   6   4   0        263.43        292.08         7.33 o                         
   6   4   0        243.37         -0.31         4.26 o                         
   6   4   0         20.06         -4.99         5.05 o                         
   7   4   0         77.24         68.36         6.08 o                         
   8   4   0          3.76          6.97         7.03 o                         
   1   5   0       7513.46       7265.79        91.82 o                         
   2   5   0       4598.25       4640.97        58.64 o                         
   2   5   0       4248.05       4690.03       174.51 o                         
   3   5   0       1082.57       1127.06        14.22 o                         
   4   5   0       2653.02       2657.66        34.18 o                         
   5   5   0       2566.87       2624.52        39.89 o                         
   6   5   0        460.42        108.78        10.51 o                         
   6   5   0        498.37        534.55        10.86 o                         
   6   5   0         37.96         -4.62         4.62 o                         
   7   5   0        199.01        220.53         8.14 o                         
   7   5   0         15.16          2.78         6.79 o                         
   7   5   0        183.85          4.45         5.53 o                         
   8   5   0        538.94        611.85        15.13 o                         
   0   6   0          1.92          6.42         1.13 o                         
   1   6   0        146.46        135.31         2.41 o                         
   2   6   0          6.53          8.27         1.14 o                         
   2   6   0          6.04          3.24         1.45 o                         
   2   6   0          0.50         -0.54         1.09 o                         
   3   6   0        335.37        380.76         5.71 o                         
   4   6   0         86.87         87.85         2.34 o                         
   5   6   0          0.41          0.61         2.72 o                         
   5   6   0          0.38         -2.05         4.43 o                         
   5   6   0          0.03         -4.65         4.65 o                         
   6   6   0         22.61         22.13         3.93 o                         
   6   6   0         20.89         -1.03         4.46 o                         
   6   6   0          1.72          5.27         5.43 o                         
   7   6   0          8.48          4.32         5.02 o                         
   8   6   0         56.28         57.15         7.32 o                         
   1   7   0       6880.54       6719.47        85.26 o                         
   2   7   0       6868.84       6670.75        88.34 o                         
   2   7   0       6345.71        790.57        33.47 o                         
   2   7   0        523.13          1.14         2.30 o                         
   3   7   0        347.29        333.87         5.69 o                         
   3   7   0         26.45         -0.27         1.25 o                         
   3   7   0        320.84        203.80         8.39 o                         
   4   7   0       2842.41       2845.71        39.01 o                         
   5   7   0       2765.14       2781.99        42.39 o                         
   6   7   0        314.42        314.20         6.94 o                         
   7   7   0        337.27        343.60        10.36 o                         
   8   7   0        494.47        522.93        13.80 o                         
   0   8   0         54.21         53.87         2.30 o                         
   1   8   0        380.13        418.60         6.25 o                         
   2   8   0        863.98        854.20        11.74 o                         
   2   8   0         65.80          1.53         2.30 o                         
   3   8   0       1731.94       1748.98        22.96 o                         
   3   8   0       1600.04        220.52         9.02 o                         
   4   8   0       1721.83       1685.54        23.81 o                         
   5   8   0          0.94          0.40         2.86 o                         
   6   8   0        158.78        171.61         5.29 o                         
   7   8   0         14.51          3.05         5.31 o                         
   8   8   0          7.69          4.60         7.55 o                         
   1   9   0       3607.60       3504.53        44.63 o                         
   2   9   0       4543.97       4351.32        58.20 o                         
   2   9   0        346.06          0.97         1.44 o                         
   2   9   0       4197.90        749.43        32.10 o                         
   3   9   0         47.58         38.44         2.73 o                         
   4   9   0        580.33        553.29         8.18 o                         
   5   9   0       1318.51       1307.19        21.30 o                         
   6   9   0        129.88        114.11         4.83 o                         
   7   9   0        241.51        235.44         9.60 o                         
   8   9   0        350.48        355.33        12.45 o                         
   0  10   0       5758.89       5615.72       102.53 o                         
   1  10   0       1359.00       1301.40        16.50 o                         
   2  10   0        641.37        624.75         9.22 o                         
   2  10   0         48.85          0.03         2.70 o                         
   2  10   0        592.52         19.92         3.69 o                         
   3  10   0       3614.46       3611.84        46.31 o                         
   4  10   0        699.96        719.43        10.71 o                         
   5  10   0          0.90          0.72         3.15 o                         
   6  10   0        819.77        785.25        14.38 o                         
   7  10   0        553.70        550.29        15.06 o                         
   8  10   0         13.72         20.20         7.50 o                         
   1  11   0        402.44        377.36         5.56 o                         
   2  11   0       1539.56       1431.64        19.11 o                         
   2  11   0       1422.31        234.39        12.29 o                         
   3  11   0         10.31          5.00         2.08 o                         
   4  11   0        241.39        227.02         4.94 o                         
   5  11   0        153.56        142.87         5.24 o                         
   6  11   0         64.98         70.99         4.72 o                         
   7  11   0        204.43        201.85         9.57 o                         
   8  11   0         91.10         99.79         9.58 o                         
   0  12   0      15801.44      15086.51       273.12 o                         
   1  12   0       1996.90       2019.44        25.29 o                         
   2  12   0        333.10        322.87         5.88 o                         
   2  12   0        307.73        129.47         8.67 o                         
   2  12   0         25.37         -1.08         3.02 o                         
   3  12   0       4202.85       4006.64        51.48 o                         
   4  12   0        661.00        663.27        11.58 o                         
   5  12   0        163.08        142.64         5.20 o                         
   6  12   0       1799.51       1779.02        28.93 o                         
   7  12   0        956.98        997.06        23.35 o                         
   1  13   0        494.60        474.06         6.89 o                         
   2  13   0        864.73        763.51        12.01 o                         
   3  13   0        281.20        205.61         4.88 o                         
   4  13   0          0.42          2.65         3.39 o                         
   5  13   0         79.52         76.96         4.44 o                         
   6  13   0         87.88         82.30         5.27 o                         
   7  13   0        132.37        120.89         8.62 o                         
   0  14   0        291.01        320.84         8.45 o                         
   1  14   0       2883.00       2770.89        34.30 o                         
   2  14   0        405.18        395.21         7.07 o                         
   3  14   0       1910.93       1874.21        26.70 o                         
   4  14   0       1442.22       1277.00        19.78 o                         
   5  14   0         81.73         80.63         4.93 o                         
   6  14   0        412.78        391.08         9.02 o                         
   7  14   0        436.81        461.59        14.31 o                         
   1  15   0        359.85        359.17         6.24 o                         
   2  15   0       1183.85       1191.00        17.89 o                         
   3  15   0        354.73        276.26         6.00 o                         
   4  15   0        416.37        386.37         8.25 o                         
   5  15   0        481.79        457.25         9.58 o                         
   6  15   0         50.11         41.23         5.30 o                         
   7  15   0         21.50         25.76         7.32 o                         
   0  16   0       2266.79       2098.62        39.59 o                         
   1  16   0         25.62         29.11         3.13 o                         
   2  16   0        513.51        486.23         9.00 o                         
   3  16   0       1436.94       1358.56        20.39 o                         
   4  16   0        416.10        428.87         9.02 o                         
   5  16   0          3.03          6.69         4.61 o                         
   6  16   0        301.64        322.40         8.69 o                         
   1  17   0       1789.78       1737.76        27.28 o                         
   2  17   0       2194.87       2106.86        30.10 o                         
   3  17   0         86.62         87.84         4.60 o                         
   4  17   0        803.93        795.70        14.89 o                         
   5  17   0        677.33        649.28        12.50 o                         
   6  17   0        346.71        361.40         9.30 o                         
   0  18   0        334.21        306.81         9.37 o                         
   1  18   0          0.25          3.97         3.77 o                         
   2  18   0         21.63         20.78         3.85 o                         
   3  18   0         71.49         72.89         4.64 o                         
   4  18   0         26.72         26.10         4.88 o                         
   5  18   0         87.62         79.00         6.84 o                         
   6  18   0         38.51         35.03         7.41 o                         
   1  19   0       2388.97       2352.30        39.82 o                         
   2  19   0       1988.70       1954.75        33.91 o                         
   3  19   0         59.92         67.13         5.88 o                         
   4  19   0        945.91        958.54        22.25 o                         
   5  19   0       1365.02       1373.49        29.78 o                         
   0  20   0        115.54        104.17         9.46 o                         
   1  20   0        123.78        167.14         7.46 o                         
   2  20   0        125.84        140.19         7.09 o                         
   3  20   0        655.94        699.22        15.42 o                         
   4  20   0        199.80        194.92         9.66 o                         
   5  20   0          0.99          5.20         7.26 o                         
   1  21   0       1139.36       1125.69        23.79 o                         
   2  21   0        661.69        676.27        14.99 o                         
   3  21   0          3.86         11.27         6.87 o                         
   4  21   0        139.60        128.27         9.75 o                         
   0  22   0       2089.05       2047.52        55.63 o                         
   1  22   0        104.06        101.68         7.90 o                         
   2  22   0        131.90        157.66         8.16 o                         
   3  22   0        578.39        570.26        16.14 o                         
   1  23   0         88.80         76.52         7.72 o                         
   2  23   0        216.91        225.34        10.11 o                         
   3  23   0         64.92         75.78        10.78 o                         
   0  24   0       1699.35       1720.41        48.65 o                         
   1  24   0        484.16        482.48        13.87 o                         
  -9   1   1        166.82        183.63        10.61 o                         
  -9   1   1         13.75         12.94         5.66 o                         
  -8   1   1        599.47        643.88        13.51 o                         
  -8   1   1         49.42         54.78         6.22 o                         
  -7   1   1          5.24          5.24         3.32 o                         
  -7   1   1         63.58         65.17         4.52 o                         
  -6   1   1       1912.46       1918.97        26.80 o                         
  -6   1   1        157.66        165.35         3.87 o                         
  -5   1   1       2259.30       2371.90        31.36 o                         
  -5   1   1        186.25        206.44         3.91 o                         
  -4   1   1       1289.96       1333.89        15.91 o                         
  -4   1   1        106.34        111.10         2.66 o                         
  -3   1   1        147.20        155.63         2.97 o                         
  -3   1   1       1785.56       1798.95        20.93 o                         
  -2   1   1      10949.50      10944.63       150.13 o                         
  -2   1   1        902.65        993.03        13.41 o                         
  -1   1   1        205.67        232.84         3.09 o                         
  -1   1   1       2494.80       2639.14        31.79 o                         
   0   1   1       1089.31       1184.60        14.30 o                         
   0   1   1         89.80         97.05         1.39 o                         
   1   1   1        976.74       1039.36        14.35 o                         
   1   1   1      11848.23      11354.21       137.44 o                         
   2   1   1       6062.55       6222.15        71.26 o                         
   2   1   1        499.78        564.06         8.10 o                         
   3   1   1        448.22        466.65         6.04 o                         
   3   1   1         36.95         41.40         1.23 o                         
   4   1   1       2258.49       2371.04        27.71 o                         
   4   1   1        186.18        216.36         4.06 o                         
   5   1   1       2355.29       2323.59        28.60 o                         
   5   1   1        194.16        209.49         4.76 o                         
   6   1   1          4.14          6.69         2.28 o                         
   6   1   1         50.20         52.09         3.76 o                         
   7   1   1         49.71         45.27         4.33 o                         
   7   1   1        603.04        617.27        14.09 o                         
   8   1   1        589.14        652.42        17.56 o                         
   8   1   1         48.57         42.46         5.97 o                         
  -9   2   1         17.49         27.33         5.83 o                         
  -9   2   1        212.16        214.91        11.02 o                         
  -8   2   1         27.62         31.96         4.16 o                         
  -8   2   1          2.28          1.24         4.45 o                         
  -7   2   1         24.13         26.98         3.99 o                         
  -7   2   1        292.72        287.08         6.96 o                         
  -6   2   1          3.25          2.66         1.61 o                         
  -6   2   1         39.42         45.00         3.13 o                         
  -5   2   1         37.19         38.40         2.12 o                         
  -5   2   1        451.12        434.10         6.66 o                         
  -4   2   1       1325.22       1392.16        16.57 o                         
  -4   2   1        109.25        121.37         2.76 o                         
  -3   2   1       2965.86       3149.58        40.64 o                         
  -3   2   1        244.50        261.12         4.09 o                         
  -2   2   1         34.45         39.27         1.11 o                         
  -2   2   1        417.95        454.58         6.81 o                         
  -1   2   1         59.67         62.48         1.16 o                         
  -1   2   1        723.79        734.27         9.66 o                         
   0   2   1        229.78        237.97         3.11 o                         
   0   2   1         18.94         19.45         0.63 o                         
   1   2   1         11.09         15.98         0.70 o                         
   1   2   1          0.91          1.18         0.35 o                         
   2   2   1       2614.55       2783.36        31.54 o                         
   2   2   1        215.54        243.60         3.98 o                         
   3   2   1        225.72        251.48         3.65 o                         
   3   2   1       2738.03       2862.67        33.03 o                         
   4   2   1         34.92         37.07         1.46 o                         
   4   2   1        423.58        443.93         6.06 o                         
   5   2   1        111.39         90.83         2.60 o                         
   5   2   1          9.18          7.05         1.74 o                         
   6   2   1         43.49         44.53         3.27 o                         
   6   2   1        527.50        522.30        10.62 o                         
   7   2   1         45.94         60.82         5.10 o                         
   7   2   1          3.79          5.29         3.00 o                         
   8   2   1        116.00        129.93         9.20 o                         
   8   2   1          9.56          8.15         4.75 o                         
  -9   3   1        111.35        122.13         9.35 o                         
  -9   3   1          9.18         10.90         5.49 o                         
  -8   3   1        339.17        354.13         9.37 o                         
  -8   3   1         27.96         23.50         4.42 o                         
  -7   3   1         15.68         15.06         2.96 o                         
  -7   3   1          1.29         -0.48         3.21 o                         
  -6   3   1         13.10         13.06         1.81 o                         
  -6   3   1        158.94        189.83         5.48 o                         
  -5   3   1       1700.39       1659.85        22.40 o                         
  -5   3   1        140.18        128.90         3.32 o                         
  -4   3   1         45.72         50.27         1.98 o                         
  -4   3   1        554.64        583.37         8.16 o                         
  -3   3   1        102.33        101.13         2.07 o                         
  -3   3   1       1241.28       1274.50        16.99 o                         
  -2   3   1       6269.89       6152.27        77.70 o                         
  -2   3   1        516.87        552.72         7.47 o                         
  -1   3   1        178.49        198.46         2.96 o                         
  -1   3   1       2165.15       2225.42        26.61 o                         
   0   3   1        365.53        391.34         5.02 o                         
   0   3   1         30.13         35.19         0.85 o                         
   1   3   1        470.60        507.79         6.77 o                         
   1   3   1       5708.58       5637.62        64.67 o                         
   2   3   1        275.58        298.59         4.31 o                         
   2   3   1       3342.94       3407.19        41.07 o                         
   3   3   1         18.03         19.90         1.25 o                         
   3   3   1        218.73        219.62         3.54 o                         
   4   3   1        173.18        187.69         3.65 o                         
   4   3   1       2100.77       2079.28        25.79 o                         
   5   3   1        805.44        829.75        11.29 o                         
   5   3   1         66.40         65.39         3.12 o                         
   6   3   1          0.05          0.68         2.25 o                         
   6   3   1          0.57          0.96         2.49 o                         
   7   3   1         34.05         41.46         3.65 o                         
   7   3   1        413.06        440.85        11.38 o                         
   8   3   1         91.93         97.84         8.06 o                         
   8   3   1          7.58          5.15         5.02 o                         
  -9   4   1          2.80         -0.25         5.11 o                         
  -9   4   1         33.94         30.26         6.68 o                         
  -8   4   1          4.45          2.70         4.09 o                         
  -8   4   1         54.03         54.28         5.36 o                         
  -7   4   1         68.47         69.78         5.33 o                         
  -7   4   1        830.61        845.30        15.47 o                         
  -6   4   1        592.06        598.03        10.66 o                         
  -6   4   1         48.81         55.00         3.20 o                         
  -5   4   1        181.40        182.09         4.25 o                         
  -5   4   1         14.95         13.25         1.37 o                         
  -4   4   1        143.99        156.67         3.43 o                         
  -4   4   1       1746.71       1797.01        22.78 o                         
  -3   4   1       4675.93       4788.70        57.14 o                         
  -3   4   1        385.47        423.93         6.13 o                         
  -2   4   1          0.77          0.36         0.56 o                         
  -2   4   1          9.35         11.43         0.85 o                         
  -1   4   1       6119.43       6426.46        76.91 o                         
  -1   4   1        504.47        565.32         8.15 o                         
   0   4   1        441.36        495.76         7.67 o                         
   0   4   1       5353.86       5459.62        70.33 o                         
   1   4   1         44.42         43.66         0.99 o                         
   1   4   1        538.80        548.78         6.71 o                         
   2   4   1        225.12        246.15         3.74 o                         
   2   4   1       2730.82       2740.05        33.21 o                         
   3   4   1       4804.58       5010.95        60.37 o                         
   3   4   1        396.08        440.60         6.80 o                         
   4   4   1         13.22         11.95         1.28 o                         
   4   4   1        160.36        165.20         3.27 o                         
   5   4   1        151.88        159.13         3.53 o                         
   5   4   1         12.52         11.66         1.80 o                         
   6   4   1         84.69         86.20         4.27 o                         
   6   4   1       1027.33       1050.56        18.14 o                         
   7   4   1         29.65         33.29         3.48 o                         
   7   4   1        359.63        360.15        10.33 o                         
   8   4   1          3.30          0.62         4.90 o                         
   8   4   1         39.98         37.66         6.27 o                         
  -8   5   1          4.17          5.90         4.17 o                         
  -8   5   1         50.63         57.14         4.92 o                         
  -7   5   1          6.85          7.21         3.48 o                         
  -7   5   1         83.14         81.34         5.36 o                         
  -6   5   1         68.09         56.46         4.14 o                         
  -6   5   1          5.61          3.44         1.93 o                         
  -5   5   1       1684.23       1670.78        24.27 o                         
  -5   5   1        138.84        147.33         3.71 o                         
  -4   5   1          0.25          1.66         0.90 o                         
  -4   5   1          3.03          2.63         0.80 o                         
  -3   5   1         10.17          8.58         0.94 o                         
  -3   5   1        123.37        115.54         2.61 o                         
  -2   5   1       2695.42       2900.61        35.09 o                         
  -2   5   1        222.20        247.23         3.83 o                         
  -1   5   1         69.90         78.32         1.82 o                         
  -1   5   1        847.94        889.10        10.62 o                         
   0   5   1        503.37        546.17         6.74 o                         
   0   5   1         41.50         46.13         1.28 o                         
   1   5   1         73.81         81.62         1.58 o                         
   1   5   1        895.29        893.71        11.19 o                         
   2   5   1        677.39        722.35         9.34 o                         
   2   5   1         55.84         62.30         1.76 o                         
   3   5   1         10.17          8.55         0.79 o                         
   3   5   1        123.36        117.82         2.49 o                         
   4   5   1       2113.83       2067.98        25.74 o                         
   4   5   1        174.26        185.46         3.67 o                         
   5   5   1          1.69          2.19         1.57 o                         
   5   5   1         20.51         25.78         2.00 o                         
   6   5   1         20.12         13.61         2.65 o                         
   6   5   1          1.66          0.53         2.40 o                         
   7   5   1         13.19         10.99         3.02 o                         
   7   5   1        159.96        170.75         7.44 o                         
   8   5   1          1.52         -4.93         5.03 o                         
   8   5   1         18.50         17.52         4.98 o                         
  -8   6   1          2.31          3.64         3.53 o                         
  -8   6   1          0.19          3.29         4.18 o                         
  -7   6   1        144.88        149.73         7.09 o                         
  -7   6   1       1757.40       1738.42        29.36 o                         
  -6   6   1        131.72        132.31         4.38 o                         
  -6   6   1       1597.77       1566.94        26.18 o                         
  -5   6   1         36.19         33.77         2.08 o                         
  -5   6   1        438.95        414.96         7.73 o                         
  -4   6   1        413.99        430.51         6.59 o                         
  -4   6   1       5021.85       4890.31        65.95 o                         
  -3   6   1       5600.21       5642.06        71.16 o                         
  -3   6   1        461.67        511.43         7.36 o                         
  -2   6   1        113.83        138.77         2.59 o                         
  -2   6   1       1380.77       1557.84        20.43 o                         
  -1   6   1      10191.73      10583.16       121.63 o                         
  -1   6   1        840.18        908.60        12.92 o                         
   0   6   1       1186.14       1307.74        17.18 o                         
   0   6   1      14388.38      13935.36       159.91 o                         
   1   6   1        609.77        717.78         9.63 o                         
   1   6   1       7396.71       7744.10        92.70 o                         
   2   6   1       5192.57       5337.35        63.65 o                         
   2   6   1        428.06        476.20         7.23 o                         
   3   6   1       4488.00       4514.20        54.59 o                         
   3   6   1        369.98        394.90         6.31 o                         
   4   6   1        805.55        801.64        10.08 o                         
   4   6   1         66.41         67.20         2.95 o                         
   5   6   1       3288.79       3209.07        48.62 o                         
   5   6   1        271.12        279.84         6.23 o                         
   6   6   1        173.22        195.27         6.66 o                         
   6   6   1       2101.19       2157.61        37.11 o                         
   7   6   1         18.04         14.11         3.21 o                         
   7   6   1        218.87        223.40         8.64 o                         
   8   6   1         19.36         14.12         5.03 o                         
   8   6   1          1.60         -1.51         4.91 o                         
  -8   7   1         34.87         35.78         4.85 o                         
  -8   7   1          2.87          0.38         4.38 o                         
  -7   7   1          4.91          2.46         3.67 o                         
  -7   7   1         59.61         63.15         4.97 o                         
  -6   7   1         11.23          6.85         2.08 o                         
  -6   7   1        136.27        132.55         5.59 o                         
  -5   7   1        110.13        106.56         3.78 o                         
  -5   7   1       1335.97       1264.88        20.53 o                         
  -4   7   1          0.41         -0.59         1.05 o                         
  -4   7   1          4.99          5.94         1.27 o                         
  -3   7   1          1.92          1.45         0.90 o                         
  -3   7   1         23.27         23.39         1.57 o                         
  -2   7   1        349.15        392.06         6.24 o                         
  -2   7   1       4235.30       4529.80        57.54 o                         
  -1   7   1         75.15        115.25         2.19 o                         
  -1   7   1          6.19         10.11         0.99 o                         
   0   7   1          8.13         11.17         0.89 o                         
   0   7   1          0.67          0.52         0.65 o                         
   1   7   1        373.50        368.41         5.29 o                         
   1   7   1         30.79         30.75         1.21 o                         
   2   7   1       1627.06       1790.57        22.05 o                         
   2   7   1        134.13        159.19         3.02 o                         
   3   7   1          0.66          2.78         1.00 o                         
   3   7   1          0.05          0.54         0.98 o                         
   4   7   1       2161.43       2036.62        25.49 o                         
   4   7   1        178.18        177.68         4.47 o                         
   5   7   1         48.80         42.66         2.82 o                         
   5   7   1          4.02          3.77         1.77 o                         
   6   7   1         14.44         13.60         2.72 o                         
   6   7   1          1.19          2.62         2.46 o                         
   7   7   1        356.40        359.05        10.61 o                         
   7   7   1         29.38         24.92         3.54 o                         
   8   7   1          2.81          1.69         4.53 o                         
   8   7   1         34.11         52.70         6.34 o                         
  -8   8   1        394.09        401.58        11.90 o                         
  -8   8   1         32.49         39.62         5.41 o                         
  -7   8   1        414.22        426.31        10.26 o                         
  -7   8   1         34.15         30.78         4.25 o                         
  -6   8   1        828.98        839.89        15.46 o                         
  -6   8   1         68.34         72.94         3.85 o                         
  -5   8   1         58.62         52.23         2.58 o                         
  -5   8   1        711.06        681.31        12.25 o                         
  -4   8   1        107.76        119.49         2.95 o                         
  -4   8   1       1307.19       1318.18        18.99 o                         
  -3   8   1       1596.83       1524.91        20.22 o                         
  -3   8   1        131.64        131.16         3.11 o                         
  -2   8   1         38.24         45.41         1.78 o                         
  -2   8   1        463.91        516.66         6.80 o                         
  -1   8   1       3809.98       3839.38        46.39 o                         
  -1   8   1        314.09        351.64         5.83 o                         
   0   8   1       7586.27       7807.74        94.16 o                         
   0   8   1        625.39        694.89         9.73 o                         
   1   8   1        314.49        403.34         6.21 o                         
   1   8   1         25.93         43.20         1.48 o                         
   2   8   1        676.38        591.00         8.06 o                         
   2   8   1         55.76         51.94         1.88 o                         
   3   8   1        261.54        283.64         5.12 o                         
   3   8   1       3172.61       3189.72        40.93 o                         
   4   8   1        256.35        256.94         4.95 o                         
   4   8   1         21.13         18.61         2.09 o                         
   5   8   1          3.24          4.88         1.92 o                         
   5   8   1         39.33         41.71         2.76 o                         
   6   8   1        851.68        824.68        15.28 o                         
   6   8   1         70.21         78.75         4.92 o                         
   7   8   1        551.08        591.13        15.76 o                         
   7   8   1         45.43         33.69         3.92 o                         
   8   8   1         26.61         22.49         5.92 o                         
   8   8   1          2.19         -1.30         4.59 o                         
  -8   9   1         26.45         25.09         5.18 o                         
  -8   9   1        320.81        319.36        11.14 o                         
  -7   9   1          1.19         -3.15         3.31 o                         
  -7   9   1          0.10         -1.12         3.89 o                         
  -6   9   1        540.05        528.15        10.70 o                         
  -6   9   1         44.52         37.68         3.31 o                         
  -5   9   1         22.28         27.08         2.24 o                         
  -5   9   1        270.31        261.13         6.59 o                         
  -4   9   1         24.49         25.24         1.96 o                         
  -4   9   1        297.09        272.07         5.16 o                         
  -3   9   1        927.58        958.67        13.34 o                         
  -3   9   1         76.47         84.04         2.71 o                         
  -2   9   1       1660.52       1591.97        19.03 o                         
  -2   9   1        136.89        137.57         3.27 o                         
  -1   9   1        164.43        191.36         3.84 o                         
  -1   9   1       1994.61       2140.49        25.18 o                         
   0   9   1         45.73         53.48         1.86 o                         
   0   9   1        554.74        613.19         7.98 o                         
   1   9   1       2328.34       2326.08        30.14 o                         
   1   9   1        191.94        212.43         3.65 o                         
   2   9   1        111.47        118.32         2.73 o                         
   2   9   1       1352.21       1376.78        18.46 o                         
   3   9   1        246.51        231.26         4.24 o                         
   3   9   1         20.32         18.66         1.60 o                         
   4   9   1         14.37          9.74         2.10 o                         
   4   9   1        174.37        170.26         4.02 o                         
   5   9   1         91.99         92.21         4.10 o                         
   5   9   1       1115.87       1080.28        18.23 o                         
   6   9   1          7.68          9.71         3.16 o                         
   6   9   1          0.63         -2.59         2.59 o                         
   7   9   1        118.33        124.46         8.32 o                         
   7   9   1          9.75          9.04         3.40 o                         
   8   9   1         21.56         26.14         5.82 o                         
   8   9   1        261.49        264.62        11.59 o                         
  -8  10   1          7.32         15.22         4.87 o                         
  -8  10   1          0.60          2.21         4.79 o                         
  -7  10   1          9.50          6.88         3.51 o                         
  -7  10   1        115.22        117.09         6.35 o                         
  -6  10   1        167.83        177.60         5.84 o                         
  -6  10   1         13.84         11.46         2.54 o                         
  -5  10   1          1.99         -0.57         2.03 o                         
  -5  10   1         24.16         22.05         2.62 o                         
  -4  10   1       2415.74       2361.74        36.44 o                         
  -4  10   1        199.15        215.32         4.73 o                         
  -3  10   1         85.34         89.29         2.83 o                         
  -3  10   1       1035.23       1057.59        15.65 o                         
  -2  10   1        342.09        333.15         4.98 o                         
  -2  10   1         28.20         25.85         1.65 o                         
  -1  10   1        643.37        653.70         8.96 o                         
  -1  10   1         53.04         56.26         1.73 o                         
   0  10   1         68.58         64.85         1.95 o                         
   0  10   1        831.88        813.04        11.67 o                         
   1  10   1         12.13         10.30         1.37 o                         
   1  10   1          1.00          0.40         0.92 o                         
   2  10   1        103.43        104.22         2.72 o                         
   2  10   1       1254.61       1258.12        17.14 o                         
   3  10   1        166.40        177.33         4.02 o                         
   3  10   1       2018.54       2065.26        27.29 o                         
   4  10   1         55.76         58.67         3.27 o                         
   4  10   1        676.34        673.06        10.28 o                         
   5  10   1          9.96          9.31         2.23 o                         
   5  10   1        120.83        120.63         4.54 o                         
   6  10   1        323.20        332.82         9.51 o                         
   6  10   1         26.64         18.80         3.22 o                         
   7  10   1          0.14          2.80         3.31 o                         
   7  10   1          1.73          4.59         5.23 o                         
  -8  11   1         18.34         19.56         5.28 o                         
  -8  11   1        222.48        253.00        11.58 o                         
  -7  11   1          3.15          7.65         3.30 o                         
  -7  11   1         38.22         34.78         4.43 o                         
  -6  11   1         73.19         72.51         4.32 o                         
  -6  11   1        887.88        903.78        16.42 o                         
  -5  11   1       2077.03       2059.12        32.57 o                         
  -5  11   1        171.23        175.98         5.20 o                         
  -4  11   1        270.54        267.84         6.05 o                         
  -4  11   1         22.30         25.32         2.18 o                         
  -3  11   1       1103.72       1085.83        15.20 o                         
  -3  11   1         90.99         91.88         3.00 o                         
  -2  11   1        294.16        299.11         5.74 o                         
  -2  11   1       3568.32       3552.91        41.36 o                         
  -1  11   1        142.64        154.12         3.23 o                         
  -1  11   1       1730.26       1722.82        21.72 o                         
   0  11   1         62.21         60.32         2.02 o                         
   0  11   1        754.68        752.00         9.80 o                         
   1  11   1       4675.67       4657.92        59.36 o                         
   1  11   1        385.45        402.69         6.37 o                         
   2  11   1       1614.08       1646.57        22.13 o                         
   2  11   1        133.06        142.51         3.44 o                         
   3  11   1          1.32         -0.62         1.35 o                         
   3  11   1         15.96         18.47         2.00 o                         
   4  11   1       1966.38       2019.73        28.82 o                         
   4  11   1        162.10        154.63         4.69 o                         
   5  11   1        119.72        122.03         4.74 o                         
   5  11   1       1452.23       1420.16        21.74 o                         
   6  11   1          0.04         -2.61         2.86 o                         
   6  11   1          0.45          3.48         3.37 o                         
   7  11   1         13.14          7.63         3.74 o                         
   7  11   1        159.35        159.72         9.47 o                         
  -8  12   1         30.13         22.41         5.65 o                         
  -8  12   1          2.48         -5.38         5.38 o                         
  -7  12   1          0.54         -3.52         3.52 o                         
  -7  12   1          6.50          5.29         3.89 o                         
  -6  12   1         30.86         29.65         3.35 o                         
  -6  12   1          2.54          2.10         2.64 o                         
  -5  12   1         44.82         32.98         2.95 o                         
  -5  12   1          3.69          1.82         2.24 o                         
  -4  12   1         12.71         10.14         2.25 o                         
  -4  12   1          1.05         -0.11         1.71 o                         
  -3  12   1         11.11         14.77         1.84 o                         
  -3  12   1        134.77        144.16         3.93 o                         
  -2  12   1          1.99          2.34         1.30 o                         
  -2  12   1         24.14         26.09         1.91 o                         
  -1  12   1         99.78         95.13         2.68 o                         
  -1  12   1          8.23          7.23         1.35 o                         
   0  12   1         15.37         13.63         1.31 o                         
   0  12   1        186.48        169.08         3.55 o                         
   1  12   1          1.79          3.96         1.47 o                         
   1  12   1          0.15          0.83         1.15 o                         
   2  12   1        112.37        113.07         3.54 o                         
   2  12   1          9.26          9.34         1.50 o                         
   3  12   1         68.67         68.07         3.23 o                         
   3  12   1          5.66          4.08         1.63 o                         
   4  12   1          3.26         -0.29         2.12 o                         
   4  12   1          0.27          0.81         1.87 o                         
   5  12   1         95.03         92.00         4.73 o                         
   5  12   1          7.83          8.58         2.31 o                         
   6  12   1          0.25          0.47         3.11 o                         
   6  12   1          2.99          3.82         3.57 o                         
   7  12   1          0.20          2.76         3.71 o                         
   7  12   1          2.45          4.07         5.41 o                         
  -7  13   1          4.08          3.32         3.79 o                         
  -7  13   1         49.51         47.50         4.80 o                         
  -6  13   1        479.25        483.39        10.77 o                         
  -6  13   1         39.51         34.51         3.77 o                         
  -5  13   1        181.06        199.92         5.90 o                         
  -5  13   1       2196.38       2226.70        32.74 o                         
  -4  13   1         51.85         46.89         2.95 o                         
  -4  13   1        629.02        637.29        11.23 o                         
  -3  13   1         62.45         62.64         2.91 o                         
  -3  13   1        757.55        813.90        12.20 o                         
  -2  13   1       4224.67       4139.99        50.70 o                         
  -2  13   1        348.27        340.11         6.36 o                         
  -1  13   1       2349.29       2275.03        27.15 o                         
  -1  13   1        193.67        184.40         4.08 o                         
   0  13   1        669.83        623.62         9.06 o                         
   0  13   1         55.22         56.23         3.02 o                         
   1  13   1        503.46        546.01         8.91 o                         
   1  13   1       6107.13       5957.31        75.74 o                         
   2  13   1       1745.92       1754.12        23.79 o                         
   2  13   1        143.93        156.40         3.94 o                         
   3  13   1          4.29          2.10         1.65 o                         
   3  13   1         51.99         45.57         2.92 o                         
   4  13   1       2340.96       2316.97        31.08 o                         
   4  13   1        192.98        206.66         5.71 o                         
   5  13   1         93.14         99.91         4.75 o                         
   5  13   1       1129.86       1178.29        18.89 o                         
   6  13   1          0.95         -0.29         3.62 o                         
   6  13   1          0.08          5.74         3.48 o                         
   7  13   1        343.81        363.83        12.99 o                         
   7  13   1         28.34         25.04         4.36 o                         
  -7  14   1          3.42          5.90         3.95 o                         
  -7  14   1         41.47         47.84         5.14 o                         
  -6  14   1          3.72          0.94         3.27 o                         
  -6  14   1         45.17         49.10         4.19 o                         
  -5  14   1          7.75          6.49         2.57 o                         
  -5  14   1         94.05        102.10         5.16 o                         
  -4  14   1        763.48        779.84        13.33 o                         
  -4  14   1         62.94         63.53         3.32 o                         
  -3  14   1         32.15         35.76         2.54 o                         
  -3  14   1        390.04        377.48         7.02 o                         
  -2  14   1         32.52         33.22         2.33 o                         
  -2  14   1        394.48        376.46         6.47 o                         
  -1  14   1        422.34        428.29         6.92 o                         
  -1  14   1         34.82         36.76         2.27 o                         
   0  14   1         59.17         62.63         3.28 o                         
   0  14   1        717.73        713.86        10.82 o                         
   1  14   1         98.66         97.30         3.35 o                         
   1  14   1          8.13          7.91         1.65 o                         
   2  14   1         38.57         40.31         2.40 o                         
   2  14   1        467.92        418.69         7.52 o                         
   3  14   1         76.40         76.48         3.41 o                         
   3  14   1        926.80        952.21        14.19 o                         
   4  14   1        193.97        206.54         5.46 o                         
   4  14   1         15.99         16.10         2.71 o                         
   5  14   1          0.11          0.38         2.57 o                         
   5  14   1          1.33          2.40         3.03 o                         
   6  14   1        126.65        119.37         6.74 o                         
   6  14   1         10.44         12.55         3.23 o                         
   7  14   1         13.95         19.64         5.83 o                         
   7  14   1          1.15         -1.67         3.98 o                         
  -7  15   1         18.15         22.62         5.42 o                         
  -7  15   1          1.50          1.64         3.84 o                         
  -6  15   1         34.24         33.61         4.21 o                         
  -6  15   1          2.82          4.76         3.46 o                         
  -5  15   1       1332.39       1329.89        21.13 o                         
  -5  15   1        109.84        117.10         5.17 o                         
  -4  15   1         15.71         17.23         2.48 o                         
  -4  15   1        190.62        193.59         5.92 o                         
  -3  15   1        529.45        508.74         8.78 o                         
  -3  15   1         43.65         41.81         2.81 o                         
  -2  15   1        189.69        195.45         4.67 o                         
  -2  15   1       2301.02       2340.40        32.96 o                         
  -1  15   1         45.13         44.81         3.02 o                         
  -1  15   1        547.40        536.41         8.31 o                         
   0  15   1        179.23        185.12         4.30 o                         
   0  15   1         14.78         14.31         1.79 o                         
   1  15   1       1556.81       1564.78        21.55 o                         
   1  15   1        128.34        137.66         4.31 o                         
   2  15   1       1422.08       1428.54        20.04 o                         
   2  15   1        117.23        127.19         4.15 o                         
   3  15   1         38.36         42.72         3.26 o                         
   3  15   1          3.16          3.82         2.09 o                         
   4  15   1       1394.09       1395.25        20.25 o                         
   4  15   1        114.93        125.57         5.08 o                         
   5  15   1         28.12         25.39         3.39 o                         
   5  15   1        341.13        327.78         8.20 o                         
   6  15   1          0.02          0.35         3.64 o                         
   6  15   1          0.28         -2.17         4.38 o                         
  -6  16   1         28.78         24.70         3.99 o                         
  -6  16   1        349.12        360.99         9.98 o                         
  -5  16   1          0.94          0.18         3.80 o                         
  -5  16   1          0.08         -2.42         2.66 o                         
  -4  16   1        125.42        129.58         4.63 o                         
  -4  16   1       1521.37       1491.73        25.39 o                         
  -3  16   1        978.60       1007.89        16.00 o                         
  -3  16   1         80.67         85.49         3.93 o                         
  -2  16   1          0.02          0.17         1.88 o                         
  -2  16   1          0.20          2.00         2.43 o                         
  -1  16   1        113.81        114.75         4.11 o                         
  -1  16   1       1380.54       1370.37        21.98 o                         
   0  16   1        146.70        145.26         4.42 o                         
   0  16   1       1779.48       1720.08        23.52 o                         
   1  16   1        167.34        171.85         4.38 o                         
   1  16   1         13.79         17.31         2.29 o                         
   2  16   1        647.12        679.62        11.01 o                         
   2  16   1         53.35         50.97         3.23 o                         
   3  16   1       1682.22       1696.01        23.71 o                         
   3  16   1        138.68        151.32         5.66 o                         
   4  16   1         28.62         21.16         3.57 o                         
   4  16   1        347.17        345.06         8.30 o                         
   5  16   1        528.10        536.91        11.11 o                         
   5  16   1         43.54         38.52         4.50 o                         
   6  16   1         19.28         12.86         4.09 o                         
   6  16   1        233.88        223.74         9.53 o                         
  -6  17   1          9.37          8.81         4.61 o                         
  -6  17   1        113.72        126.58         8.08 o                         
  -5  17   1         81.73         92.18         6.66 o                         
  -5  17   1          6.74          8.81         3.70 o                         
  -4  17   1          3.70          4.34         3.05 o                         
  -4  17   1         44.86         46.84         4.99 o                         
  -3  17   1         38.57         38.63         3.77 o                         
  -3  17   1          3.18          1.26         2.81 o                         
  -2  17   1         47.58         50.91         4.04 o                         
  -2  17   1        577.22        559.21        11.14 o                         
  -1  17   1         22.94         18.53         2.55 o                         
  -1  17   1        278.32        277.82         7.13 o                         
   0  17   1         10.65          5.59         2.76 o                         
   0  17   1        129.23        132.02         4.72 o                         
   1  17   1        304.18        298.96         7.49 o                         
   1  17   1         25.08         23.21         3.03 o                         
   2  17   1        303.88        288.50         6.95 o                         
   2  17   1         25.05         25.21         3.26 o                         
   3  17   1         82.88         77.25         4.72 o                         
   3  17   1          6.83          9.59         3.43 o                         
   4  17   1         78.52         78.03         5.75 o                         
   4  17   1          6.47          5.96         3.51 o                         
   5  17   1        136.45        142.50         7.15 o                         
   5  17   1         11.25         10.68         4.10 o                         
   6  17   1          0.19          4.35         4.25 o                         
   6  17   1          2.29          5.47         5.73 o                         
  -6  18   1         45.58         44.12         5.58 o                         
  -6  18   1        552.86        577.36        14.77 o                         
  -5  18   1          0.11          0.93         3.74 o                         
  -5  18   1          1.38          1.69         4.78 o                         
  -4  18   1        992.90       1003.74        20.19 o                         
  -4  18   1         81.85         76.66         5.30 o                         
  -3  18   1       1597.89       1603.43        26.06 o                         
  -3  18   1        131.73        124.69         5.29 o                         
  -2  18   1         77.71         71.69         4.83 o                         
  -2  18   1          6.41          8.01         2.80 o                         
  -1  18   1        167.34        170.99         6.52 o                         
  -1  18   1       2029.91       1974.95        30.91 o                         
   0  18   1        295.45        295.11         8.88 o                         
   0  18   1       3583.91       3575.05        53.34 o                         
   1  18   1        466.78        456.43         9.82 o                         
   1  18   1         38.48         42.84         4.21 o                         
   2  18   1         92.36         95.18         5.02 o                         
   2  18   1       1120.32       1103.24        18.94 o                         
   3  18   1       1161.21       1158.68        18.75 o                         
   3  18   1         95.73        102.71         6.80 o                         
   4  18   1        296.04        303.03         9.01 o                         
   4  18   1         24.40         20.36         4.20 o                         
   5  18   1        558.20        578.28        13.19 o                         
   5  18   1         46.02         40.47         4.98 o                         
  -5  19   1         28.83         28.05         4.72 o                         
  -5  19   1        349.75        355.45        11.21 o                         
  -4  19   1          2.44          5.42         3.87 o                         
  -4  19   1         29.55         31.70         4.97 o                         
  -3  19   1          0.47          4.07         3.05 o                         
  -3  19   1          5.72          7.49         4.23 o                         
  -2  19   1         13.51         13.13         3.20 o                         
  -2  19   1        163.85        174.58         6.35 o                         
  -1  19   1          5.96          8.33         3.06 o                         
  -1  19   1         72.32         85.59         5.24 o                         
   0  19   1         48.67         63.80         5.21 o                         
   0  19   1          4.01          5.19         3.04 o                         
   1  19   1          2.16          6.20         3.12 o                         
   1  19   1         26.16         35.57         4.00 o                         
   2  19   1          8.37          8.79         3.25 o                         
   2  19   1        101.54        108.88         5.76 o                         
   3  19   1         18.46         21.29         4.12 o                         
   3  19   1          1.52          3.90         3.63 o                         
   4  19   1         23.66         23.70         4.55 o                         
   4  19   1        287.00        297.15        10.11 o                         
   5  19   1          0.58          4.17         4.82 o                         
   5  19   1          0.05          0.80         4.23 o                         
  -5  20   1         18.71         17.34         4.49 o                         
  -5  20   1        226.96        238.56         9.98 o                         
  -4  20   1         26.30         30.33         4.45 o                         
  -4  20   1        319.09        293.47        10.04 o                         
  -3  20   1         60.25         63.71         4.80 o                         
  -3  20   1        730.90        695.20        15.77 o                         
  -2  20   1          2.60          3.51         3.29 o                         
  -2  20   1         31.49         38.63         4.16 o                         
  -1  20   1       1097.92       1072.45        18.60 o                         
  -1  20   1         90.51         91.98         5.52 o                         
   0  20   1       1320.54       1329.73        24.11 o                         
   0  20   1        108.86        103.99         6.71 o                         
   1  20   1          0.90          2.23         3.45 o                         
   1  20   1         10.97         10.12         3.45 o                         
   2  20   1        346.96        323.75         8.62 o                         
   2  20   1         28.60         30.78         3.95 o                         
   3  20   1         88.55         89.85         6.29 o                         
   3  20   1       1074.17       1033.83        18.66 o                         
   4  20   1          1.71         -2.48         4.21 o                         
   4  20   1         20.79         19.54         4.99 o                         
  -4  21   1         43.70         40.53         5.60 o                         
  -4  21   1          3.60         11.35         5.25 o                         
  -3  21   1         21.71         26.26         4.41 o                         
  -3  21   1        263.39        265.97         9.68 o                         
  -2  21   1        191.63        185.21         7.32 o                         
  -2  21   1         15.80         18.38         3.75 o                         
  -1  21   1         32.43         38.48         4.42 o                         
  -1  21   1        393.38        421.14         9.98 o                         
   0  21   1         11.33         11.45         3.67 o                         
   0  21   1        137.41        156.09         7.31 o                         
   1  21   1         31.42         25.76         3.85 o                         
   1  21   1        381.16        390.10        10.44 o                         
   2  21   1         17.06         15.88         3.70 o                         
   2  21   1        206.91        200.90         7.44 o                         
   3  21   1          3.36          1.15         4.07 o                         
   3  21   1         40.70         44.70         5.48 o                         
   4  21   1          1.29          4.30         4.69 o                         
   4  21   1         15.65         22.12         6.02 o                         
  -4  22   1        739.40        764.19        19.89 o                         
  -4  22   1         60.95         56.42         6.68 o                         
  -3  22   1        660.94        682.20        18.00 o                         
  -3  22   1         54.49         61.95         5.80 o                         
  -2  22   1         12.72         17.39         4.66 o                         
  -2  22   1          1.05          0.93         4.67 o                         
  -1  22   1         30.07         37.24         5.12 o                         
  -1  22   1        364.72        366.32        11.68 o                         
   0  22   1        192.82        186.84         9.07 o                         
   0  22   1         15.90         17.67         4.76 o                         
   1  22   1         11.65         18.72         4.62 o                         
   1  22   1        141.35        147.51         8.80 o                         
   2  22   1         58.79         67.02         5.84 o                         
   2  22   1        713.13        751.72        16.40 o                         
   3  22   1        708.15        737.17        18.83 o                         
   3  22   1         58.38         48.30         6.37 o                         
  -3  23   1         14.66         14.67         4.97 o                         
  -3  23   1        177.86        187.26        10.57 o                         
  -2  23   1        115.94        135.44         8.63 o                         
  -2  23   1       1406.41       1409.65        26.40 o                         
  -1  23   1        118.65        129.10         8.48 o                         
  -1  23   1          9.78          9.76         5.02 o                         
   0  23   1          2.87          9.09         5.06 o                         
   0  23   1         34.86         36.99         5.66 o                         
   1  23   1       1162.75       1182.80        25.39 o                         
   1  23   1         95.85        105.31         7.93 o                         
   2  23   1         43.09         39.96         5.95 o                         
   2  23   1        522.75        540.10        14.87 o                         
  -1  24   1         24.13         22.42         5.61 o                         
  -1  24   1          1.99          3.19         5.09 o                         
   0  24   1        104.34        105.93         8.49 o                         
   0  24   1          8.60         10.96         5.27 o                         
   1  24   1          0.05          2.55         5.37 o                         
   1  24   1          0.56          8.86         5.70 o                         
  -9   0   2         51.60         50.13        10.02 o                         
  -9   0   2          4.25          0.37        15.62 o                         
  -9   0   2         89.95        114.41        21.74 o                         
  -8   0   2         24.51         32.78         7.76 o                         
  -8   0   2        297.36        328.45        12.88 o                         
  -7   0   2       2316.89       2321.95        53.32 o                         
  -7   0   2        191.00        204.12         8.88 o                         
  -6   0   2       1083.69       1161.19        24.15 o                         
  -6   0   2         89.34        106.65         5.01 o                         
  -5   0   2        640.45        629.87        13.90 o                         
  -5   0   2         52.80         46.75         2.78 o                         
  -4   0   2        173.54        177.48         5.23 o                         
  -4   0   2       2105.11       2012.66        33.30 o                         
  -3   0   2       4631.49       4869.02        78.72 o                         
  -3   0   2        381.81        394.92         9.26 o                         
  -2   0   2        271.48        227.69         4.42 o                         
  -2   0   2         22.38         20.23         1.53 o                         
  -1   0   2      43933.18      33905.37       579.08 o                         
  -1   0   2       3621.74       4066.72        65.59 o                         
   0   0   2      14033.81      13665.06       220.75 o                         
   0   0   2       1156.91       1203.55        19.71 o                         
   1   0   2        118.06        119.34         3.17 o                         
   1   0   2          9.73          8.02         0.83 o                         
   2   0   2        823.58        895.10        16.42 o                         
   2   0   2       9990.34       9030.30       189.83 o                         
   3   0   2        101.97         96.22         2.67 o                         
   3   0   2       1236.88       1073.40        18.34 o                         
   4   0   2         14.19         14.73         1.80 o                         
   4   0   2          1.17          3.57         2.04 o                         
   5   0   2       2843.82       2817.70        52.51 o                         
   5   0   2        234.44        258.95         7.66 o                         
   6   0   2       2335.59       2285.16        52.56 o                         
   6   0   2        192.54        244.79        10.34 o                         
   7   0   2        190.04        194.28        12.76 o                         
   7   0   2         15.67         15.95         4.77 o                         
   8   0   2         38.35         29.25         8.21 o                         
   8   0   2        465.21        550.37        37.34 o                         
   8   0   2        469.47        451.55        30.84 o                         
  -9   1   2         16.81         10.88         5.75 o                         
  -9   1   2        215.29        225.22        17.48 o                         
  -9   1   2        203.93        209.94        10.73 o                         
  -8   1   2         91.62         91.69         6.01 o                         
  -8   1   2          7.55          3.21         3.78 o                         
  -7   1   2         16.30         14.68         3.25 o                         
  -7   1   2          1.34          1.97         2.73 o                         
  -6   1   2        123.52        113.93         3.90 o                         
  -6   1   2         10.18          8.81         1.93 o                         
  -5   1   2         36.84         35.96         2.31 o                         
  -5   1   2          3.04          0.98         1.14 o                         
  -4   1   2         25.84         30.55         1.52 o                         
  -4   1   2        313.46        393.43         5.84 o                         
  -3   1   2         86.04         89.34         1.91 o                         
  -3   1   2       1043.66       1086.05        13.92 o                         
  -2   1   2        467.93        455.54         5.93 o                         
  -2   1   2         38.58         38.46         1.05 o                         
  -1   1   2      12716.91      13017.71       144.13 o                         
  -1   1   2       1048.35       1197.41        13.90 o                         
   0   1   2      12024.99      12538.83       143.54 o                         
   0   1   2        991.31       1083.17        12.58 o                         
   1   1   2        699.83        725.87         9.19 o                         
   1   1   2         57.69         61.47         1.39 o                         
   2   1   2          0.25         -0.63         0.63 o                         
   2   1   2          3.01          1.50         0.58 o                         
   3   1   2        238.23        271.57         4.26 o                         
   3   1   2         19.64         25.07         1.40 o                         
   4   1   2        350.52        365.50         5.65 o                         
   4   1   2         28.90         32.45         2.27 o                         
   5   1   2         17.81         14.57         2.08 o                         
   5   1   2        216.05        167.19         4.14 o                         
   6   1   2          9.42          5.22         2.71 o                         
   6   1   2        114.30         97.98         4.18 o                         
   7   1   2         74.03         72.06         5.70 o                         
   7   1   2          6.10          7.91         3.20 o                         
   8   1   2        137.82        135.98         9.43 o                         
   8   1   2         11.36         17.82         5.53 o                         
  -9   2   2          0.11         -1.36         5.09 o                         
  -9   2   2          2.06        -11.44        13.86 o                         
  -9   2   2          1.39         -1.44         5.50 o                         
  -8   2   2        322.48        332.86        10.44 o                         
  -8   2   2         26.58         32.51         4.64 o                         
  -8   2   2        326.12        334.81        24.51 o                         
  -7   2   2        419.04        443.94         9.10 o                         
  -7   2   2         34.54         39.04         3.74 o                         
  -6   2   2         45.75         43.51         2.91 o                         
  -6   2   2        554.99        557.99        10.08 o                         
  -5   2   2        753.03        762.20        12.43 o                         
  -5   2   2         62.08         63.81         2.47 o                         
  -4   2   2       4872.80       5094.08        65.52 o                         
  -4   2   2        401.70        426.82         7.66 o                         
  -3   2   2         50.90         47.43         1.47 o                         
  -3   2   2        617.44        585.14         8.41 o                         
  -2   2   2         63.88         73.70         1.40 o                         
  -2   2   2        774.83        849.99        11.51 o                         
  -1   2   2       3403.81       3370.66        38.51 o                         
  -1   2   2        280.60        292.83         3.96 o                         
   0   2   2        409.71        428.33         5.49 o                         
   0   2   2       4970.00       4989.79        60.24 o                         
   1   2   2         34.42         39.08         1.16 o                         
   1   2   2        417.58        432.46         5.43 o                         
   2   2   2       1608.81       1507.43        17.69 o                         
   2   2   2        132.63        132.51         2.80 o                         
   3   2   2        386.14        432.51         6.79 o                         
   3   2   2       4684.05       4859.46        58.65 o                         
   4   2   2          3.87          2.42         1.47 o                         
   4   2   2         46.96         54.29         2.19 o                         
   5   2   2        114.53        131.66         4.36 o                         
   5   2   2       1389.35       1279.12        17.80 o                         
   6   2   2         40.79         52.02         3.73 o                         
   6   2   2        494.74        549.79        10.07 o                         
   7   2   2         44.16         45.41         4.80 o                         
   7   2   2          3.64          2.97         3.64 o                         
   8   2   2          0.68         -1.04         4.95 o                         
   8   2   2          8.19          9.74         5.40 o                         
  -9   3   2          7.48         11.56         5.60 o                         
  -9   3   2         90.79         86.61         7.11 o                         
  -8   3   2         16.52         18.63         4.83 o                         
  -8   3   2        200.41        215.00         7.64 o                         
  -7   3   2          0.03         -2.66         2.66 o                         
  -7   3   2          0.30         -0.02         2.69 o                         
  -6   3   2        558.42        553.41        10.09 o                         
  -6   3   2         46.04         46.14         2.93 o                         
  -5   3   2       1290.31       1302.08        17.26 o                         
  -5   3   2        106.37        109.64         2.90 o                         
  -4   3   2          3.45          2.79         0.96 o                         
  -4   3   2         41.86         48.10         1.96 o                         
  -3   3   2       2144.18       2219.26        29.24 o                         
  -3   3   2        176.76        181.08         3.05 o                         
  -2   3   2        330.22        361.01         4.69 o                         
  -2   3   2       4005.64       4222.71        51.52 o                         
  -1   3   2         53.93         56.66         1.17 o                         
  -1   3   2        654.19        663.00         7.60 o                         
   0   3   2        191.89        205.44         2.90 o                         
   0   3   2       2327.71       2391.85        27.46 o                         
   1   3   2        217.90        239.21         3.46 o                         
   1   3   2       2643.20       2748.68        31.57 o                         
   2   3   2        625.49        635.03         7.90 o                         
   2   3   2         51.56         57.07         1.75 o                         
   3   3   2         16.19         16.28         1.31 o                         
   3   3   2        196.44        183.33         3.29 o                         
   4   3   2        223.05        239.87         4.40 o                         
   4   3   2       2705.71       2644.20        32.65 o                         
   5   3   2         16.14         14.86         2.23 o                         
   5   3   2        195.80        213.00         4.64 o                         
   6   3   2          1.22          0.61         2.38 o                         
   6   3   2         14.82         12.70         2.92 o                         
   7   3   2         31.31         32.95         3.80 o                         
   7   3   2        379.83        417.67        12.75 o                         
   7   3   2        396.35        414.37        27.88 o                         
   8   3   2          4.14          2.40         4.34 o                         
   8   3   2         50.22         44.07         6.78 o                         
  -9   4   2          1.83         -2.15         5.32 o                         
  -9   4   2         22.25         20.19         4.78 o                         
  -8   4   2         27.53         21.27         4.22 o                         
  -8   4   2          2.27          3.87         4.56 o                         
  -8   4   2         28.07         40.71        18.24 o                         
  -7   4   2        429.62        469.60         9.62 o                         
  -7   4   2         35.42         40.46         3.57 o                         
  -6   4   2         17.23         19.77         2.72 o                         
  -6   4   2          1.42         -0.28         1.75 o                         
  -5   4   2         23.83         28.17         1.98 o                         
  -5   4   2        289.10        302.54         5.94 o                         
  -4   4   2       2573.30       2610.02        32.60 o                         
  -4   4   2        212.14        224.90         4.69 o                         
  -3   4   2        124.53        133.26         2.54 o                         
  -3   4   2       1510.65       1612.05        21.60 o                         
  -2   4   2        106.94        105.66         1.90 o                         
  -2   4   2          8.82          9.60         0.80 o                         
  -1   4   2         31.54         30.16         0.88 o                         
  -1   4   2        382.61        367.63         4.93 o                         
   0   4   2         35.45         36.01         1.28 o                         
   0   4   2        429.99        422.81         5.09 o                         
   1   4   2        532.86        565.03         7.04 o                         
   1   4   2         43.93         51.10         1.21 o                         
   2   4   2       2166.32       2219.82        25.81 o                         
   2   4   2        178.59        197.60         3.09 o                         
   3   4   2        219.11        236.07         4.48 o                         
   3   4   2       2657.85       2731.21        33.47 o                         
   4   4   2         14.30         19.25         1.62 o                         
   4   4   2          1.18          1.08         1.37 o                         
   5   4   2          9.96         14.80         2.06 o                         
   5   4   2          0.82         -1.41         2.08 o                         
   6   4   2        297.11        296.53         7.45 o                         
   6   4   2         24.49         30.50         3.20 o                         
   7   4   2          0.54         -3.65         3.65 o                         
   7   4   2          6.53          3.74         4.94 o                         
   7   4   2          8.80         16.91        19.63 o                         
   8   4   2         11.33          7.57         4.00 o                         
   8   4   2        137.49        134.22         9.32 o                         
  -9   5   2        456.33        515.72        14.26 o                         
  -9   5   2         37.62         42.37         6.69 o                         
  -8   5   2         12.72         14.28         4.90 o                         
  -8   5   2        154.31        152.10         7.65 o                         
  -7   5   2          4.56          4.10         2.95 o                         
  -7   5   2         55.31         57.42         4.06 o                         
  -6   5   2        127.84        128.25         4.35 o                         
  -6   5   2       1550.77       1582.59        25.91 o                         
  -5   5   2       2935.95       2957.09        39.35 o                         
  -5   5   2        242.03        249.58         5.49 o                         
  -4   5   2         33.63         44.45         1.84 o                         
  -4   5   2          2.77          2.84         1.02 o                         
  -3   5   2       2401.41       2454.91        28.75 o                         
  -3   5   2        197.97        210.24         3.47 o                         
  -2   5   2       6027.28       6208.66        74.66 o                         
  -2   5   2        496.87        540.75         6.84 o                         
  -1   5   2        112.30        115.82         1.96 o                         
  -1   5   2          9.26          9.61         0.64 o                         
   0   5   2        222.09        236.42         4.22 o                         
   0   5   2       2693.99       2731.62        31.43 o                         
   1   5   2       8177.05       8210.84        93.97 o                         
   1   5   2        674.10        749.43        10.01 o                         
   2   5   2       1255.42       1259.58        15.05 o                         
   2   5   2        103.49        107.03         2.16 o                         
   3   5   2        510.99        503.56         6.75 o                         
   3   5   2         42.12         44.81         1.75 o                         
   4   5   2        248.68        262.66         5.28 o                         
   4   5   2       3016.53       2970.87        36.61 o                         
   5   5   2         70.72         77.54         3.81 o                         
   5   5   2        857.86        936.64        13.66 o                         
   6   5   2        112.02        117.72         5.30 o                         
   6   5   2          9.23          9.56         2.79 o                         
   7   5   2         26.22         19.66         3.63 o                         
   7   5   2        318.10        322.36        11.26 o                         
   7   5   2        330.82        365.36        28.15 o                         
   8   5   2         38.26         34.77         4.74 o                         
   8   5   2        464.05        469.53        16.67 o                         
   8   5   2        501.67        609.16        37.83 o                         
  -9   6   2         15.86         -9.11         9.11 o                         
  -8   6   2          3.28          3.60         3.65 o                         
  -8   6   2          0.27         -3.61         4.55 o                         
  -7   6   2          1.20          2.97         2.93 o                         
  -7   6   2         14.53          8.78         3.04 o                         
  -6   6   2          0.25         -1.11         2.18 o                         
  -6   6   2          3.01          4.31         2.45 o                         
  -5   6   2          1.58          1.45         1.33 o                         
  -5   6   2         19.21         14.28         2.06 o                         
  -4   6   2          4.64          4.91         1.53 o                         
  -4   6   2          0.38          0.56         1.06 o                         
  -3   6   2         16.29         17.33         1.18 o                         
  -3   6   2        197.62        214.21         3.87 o                         
  -2   6   2          3.66          4.26         0.75 o                         
  -2   6   2         44.37         42.79         1.41 o                         
  -1   6   2          3.00          3.10         0.65 o                         
  -1   6   2         36.37         36.52         1.17 o                         
   0   6   2          2.49          2.50         0.54 o                         
   0   6   2         30.22         28.11         1.24 o                         
   1   6   2         70.00         72.54         1.62 o                         
   1   6   2          5.77          6.93         0.71 o                         
   2   6   2        363.85        400.77         5.47 o                         
   2   6   2         30.00         33.65         1.53 o                         
   3   6   2          0.89          1.89         1.26 o                         
   3   6   2         10.74         14.49         1.26 o                         
   4   6   2          0.04         -0.17         1.31 o                         
   4   6   2          0.00          1.50         1.56 o                         
   5   6   2          1.57          0.26         2.15 o                         
   5   6   2         18.99         22.43         2.51 o                         
   6   6   2         16.42         19.41         3.36 o                         
   6   6   2          1.35          1.58         2.63 o                         
   7   6   2         16.53         13.59         4.94 o                         
   7   6   2          1.36          4.11         3.22 o                         
   7   6   2         16.80         55.90        23.12 o                         
   8   6   2         11.00         10.26         5.86 o                         
   8   6   2          0.91          0.38         3.96 o                         
  -8   7   2         24.49         32.25         5.58 o                         
  -8   7   2        297.08        313.39         9.17 o                         
  -7   7   2         11.76          8.54         3.12 o                         
  -7   7   2          0.97          4.23         3.03 o                         
  -6   7   2        133.12        137.80         5.27 o                         
  -6   7   2       1614.83       1635.31        27.40 o                         
  -5   7   2       2496.94       2533.94        38.86 o                         
  -5   7   2        205.84        219.77         4.72 o                         
  -4   7   2          9.24          8.35         1.29 o                         
  -4   7   2        112.08        107.51         3.32 o                         
  -3   7   2       3165.60       3288.81        42.40 o                         
  -3   7   2        260.96        283.44         4.45 o                         
  -2   7   2        562.70        595.93         8.49 o                         
  -2   7   2       6825.81       6971.87        79.61 o                         
  -1   7   2          5.92          4.62         0.77 o                         
  -1   7   2         71.86         64.35         1.62 o                         
   0   7   2       2236.27       2223.73        27.11 o                         
   0   7   2        184.35        197.02         3.47 o                         
   1   7   2       8484.15       8468.31       101.10 o                         
   1   7   2        699.41        781.55        10.57 o                         
   2   7   2       1744.84       1779.97        21.07 o                         
   2   7   2        143.84        153.76         3.05 o                         
   3   7   2         99.95        114.53         3.42 o                         
   3   7   2       1212.42       1246.56        15.24 o                         
   4   7   2       2886.95       2922.98        32.35 o                         
   4   7   2        237.99        255.88         5.80 o                         
   5   7   2        820.61        835.67        13.39 o                         
   5   7   2         67.65         75.53         4.33 o                         
   6   7   2        147.94        162.63         6.11 o                         
   6   7   2         12.20          9.90         2.85 o                         
   7   7   2         49.73         52.50         5.23 o                         
   7   7   2        603.26        647.08        18.71 o                         
   7   7   2        627.75        646.35        44.23 o                         
   8   7   2        168.88        178.45        10.07 o                         
   8   7   2         13.92          6.31         4.23 o                         
  -8   8   2          1.63         -0.39         4.40 o                         
  -8   8   2         19.78         16.22         3.99 o                         
  -7   8   2          9.26         10.15         3.30 o                         
  -7   8   2        112.38        113.77         6.12 o                         
  -6   8   2          1.16         -1.05         2.56 o                         
  -6   8   2         14.09         11.75         2.94 o                         
  -5   8   2        295.04        283.01         6.70 o                         
  -5   8   2         24.32         22.76         1.89 o                         
  -4   8   2        177.09        188.55         3.65 o                         
  -4   8   2       2148.12       2129.46        32.80 o                         
  -3   8   2        457.11        463.33         7.19 o                         
  -3   8   2         37.68         39.80         1.67 o                         
  -2   8   2         13.26         22.41         1.21 o                         
  -2   8   2          1.09          1.50         0.90 o                         
  -1   8   2        281.87        282.34         4.18 o                         
  -1   8   2         23.24         24.64         1.34 o                         
   0   8   2         31.38         35.06         1.34 o                         
   0   8   2        380.69        397.05         5.78 o                         
   1   8   2         36.93         38.00         1.41 o                         
   1   8   2        447.96        436.88         6.33 o                         
   2   8   2        746.43        778.32        10.39 o                         
   2   8   2         61.53         67.86         2.13 o                         
   3   8   2        199.96        205.99         4.85 o                         
   3   8   2       2425.64       2448.68        28.86 o                         
   4   8   2         33.83         41.36         2.18 o                         
   4   8   2          2.79          3.23         1.74 o                         
   5   8   2          6.78          2.00         2.35 o                         
   5   8   2         82.25         90.75         4.04 o                         
   6   8   2          5.42          3.85         2.82 o                         
   6   8   2         65.76         64.56         5.25 o                         
   7   8   2          4.24          1.86         5.14 o                         
   7   8   2          0.35          1.30         3.15 o                         
  -8   9   2        422.47        435.08        13.66 o                         
  -8   9   2         34.83         42.98         5.69 o                         
  -8   9   2        475.06        498.98        31.85 o                         
  -7   9   2          8.34         10.75         3.41 o                         
  -7   9   2          0.69          3.07         3.30 o                         
  -6   9   2        738.52        719.83        15.11 o                         
  -6   9   2         60.88         59.00         4.36 o                         
  -5   9   2        341.98        343.33         7.22 o                         
  -5   9   2         28.19         33.36         2.46 o                         
  -4   9   2         25.54         29.87         1.90 o                         
  -4   9   2        309.80        302.53         6.66 o                         
  -3   9   2        178.07        192.99         3.92 o                         
  -3   9   2       2160.08       2140.91        26.72 o                         
  -2   9   2       3379.79       3437.94        39.89 o                         
  -2   9   2        278.62        288.23         4.86 o                         
  -1   9   2         68.64         71.48         2.08 o                         
  -1   9   2        832.68        898.74        11.77 o                         
   0   9   2       2127.69       2243.47        29.42 o                         
   0   9   2        175.40        204.47         3.42 o                         
   1   9   2       3103.78       3135.27        40.24 o                         
   1   9   2        255.87        287.50         4.60 o                         
   2   9   2         41.94         45.15         2.01 o                         
   2   9   2        508.80        527.53         7.19 o                         
   3   9   2        973.81        934.26        11.40 o                         
   3   9   2         80.28         84.42         3.22 o                         
   4   9   2        999.06       1008.53        14.38 o                         
   4   9   2         82.36         87.48         3.68 o                         
   5   9   2         38.85         40.16         3.34 o                         
   5   9   2        471.24        446.57        10.48 o                         
   6   9   2         17.25         14.66         3.98 o                         
   6   9   2          1.42         -1.21         2.92 o                         
   7   9   2         52.59         44.99         5.70 o                         
   7   9   2        637.94        671.95        17.66 o                         
  -8  10   2        197.67        178.98         8.14 o                         
  -8  10   2         16.30         21.84         5.56 o                         
  -7  10   2        521.53        490.65        12.31 o                         
  -7  10   2         42.99         46.22         4.49 o                         
  -6  10   2         11.93         14.19         3.10 o                         
  -6  10   2        144.72        160.51         6.74 o                         
  -5  10   2        352.30        363.40         8.04 o                         
  -5  10   2         29.04         35.17         2.64 o                         
  -4  10   2        149.96        160.95         4.04 o                         
  -4  10   2       1819.07       1794.95        26.22 o                         
  -3  10   2       1350.16       1369.78        18.75 o                         
  -3  10   2        111.30        109.94         3.03 o                         
  -2  10   2         18.09         18.96         1.51 o                         
  -2  10   2        219.38        212.52         3.69 o                         
  -1  10   2       4072.54       4082.28        47.22 o                         
  -1  10   2        335.73        339.88         5.54 o                         
   0  10   2       2583.17       2678.60        32.85 o                         
   0  10   2        212.95        231.56         3.89 o                         
   1  10   2          5.52          5.32         1.02 o                         
   1  10   2         66.99         66.18         2.41 o                         
   2  10   2       2994.28       3086.67        37.78 o                         
   2  10   2        246.84        265.35         4.78 o                         
   3  10   2       1191.87       1192.51        15.62 o                         
   3  10   2         98.26        104.08         3.65 o                         
   4  10   2        118.34        126.12         3.84 o                         
   4  10   2          9.76          9.04         2.02 o                         
   5  10   2        745.80        753.50        15.30 o                         
   5  10   2         61.48         69.98         4.14 o                         
   6  10   2        584.12        577.16        13.27 o                         
   6  10   2         48.15         43.56         4.39 o                         
   7  10   2         48.33         16.43        32.34 o                         
   7  10   2         32.03         31.55         6.54 o                         
   7  10   2          2.64          0.15         3.62 o                         
  -8  11   2         11.55         15.19         5.32 o                         
  -8  11   2        140.12        122.63         7.80 o                         
  -8  11   2        147.23        150.01        22.74 o                         
  -7  11   2          0.77          1.88         3.61 o                         
  -7  11   2          0.06         -1.34         3.39 o                         
  -6  11   2         64.48         69.42         4.76 o                         
  -6  11   2          5.32          3.00         2.96 o                         
  -5  11   2        217.35        205.66         6.10 o                         
  -5  11   2         17.92         18.58         2.26 o                         
  -4  11   2         27.72         25.30         2.43 o                         
  -4  11   2          2.29          1.70         1.65 o                         
  -3  11   2        637.14        625.18         9.57 o                         
  -3  11   2         52.52         52.45         2.45 o                         
  -2  11   2        583.58        572.96         7.85 o                         
  -2  11   2         48.11         50.67         2.23 o                         
  -1  11   2        381.20        383.44         5.69 o                         
  -1  11   2         31.43         31.02         1.79 o                         
   0  11   2         35.97         36.83         1.96 o                         
   0  11   2        436.38        441.29         7.13 o                         
   1  11   2        731.42        736.76        10.83 o                         
   1  11   2         60.30         66.25         2.38 o                         
   2  11   2         79.39         72.58         2.68 o                         
   2  11   2          6.54          6.64         1.43 o                         
   3  11   2         14.37         12.89         1.94 o                         
   3  11   2        174.32        165.05         4.25 o                         
   4  11   2         27.05         23.03         2.56 o                         
   4  11   2        328.12        310.15         6.15 o                         
   5  11   2         92.36        108.03         5.91 o                         
   5  11   2          7.61          4.50         2.47 o                         
   6  11   2         51.13         47.95         4.91 o                         
   6  11   2          4.22          3.92         3.18 o                         
   7  11   2         86.20         94.89         9.10 o                         
   7  11   2          7.11          5.32         4.32 o                         
   7  11   2         97.75         91.27        34.29 o                         
  -8  12   2         13.70         14.16         5.21 o                         
  -8  12   2        166.18        168.43        11.61 o                         
  -8  12   2        170.71        157.10        23.90 o                         
  -7  12   2        138.85        150.26         6.88 o                         
  -7  12   2       1684.25       1706.41        32.02 o                         
  -6  12   2        324.17        306.98         7.67 o                         
  -6  12   2         26.72         32.41         3.75 o                         
  -5  12   2        262.10        257.40         6.55 o                         
  -5  12   2         21.61         22.52         2.43 o                         
  -4  12   2        131.78        134.06         3.90 o                         
  -4  12   2       1598.58       1602.15        25.75 o                         
  -3  12   2       2439.61       2376.89        29.88 o                         
  -3  12   2        201.12        205.24         4.48 o                         
  -2  12   2       1007.36       1003.25        13.55 o                         
  -2  12   2         83.04         83.79         2.80 o                         
  -1  12   2        681.06        688.85        10.96 o                         
  -1  12   2       8261.50       8209.65        98.16 o                         
   0  12   2       4057.14       4105.67        52.62 o                         
   0  12   2        334.46        352.83         6.83 o                         
   1  12   2        176.35        179.61         4.27 o                         
   1  12   2         14.54         15.61         1.50 o                         
   2  12   2       4746.89       4576.62        58.67 o                         
   2  12   2        391.32        410.05         7.12 o                         
   3  12   2       1078.28       1161.90        16.54 o                         
   3  12   2         88.89         98.76         3.96 o                         
   4  12   2          0.16          2.28         2.06 o                         
   4  12   2          1.96          2.50         2.24 o                         
   5  12   2         82.53         95.14         4.78 o                         
   5  12   2       1001.15        979.48        19.27 o                         
   6  12   2        150.46        164.91         7.15 o                         
   6  12   2       1825.09       1850.54        33.49 o                         
   7  12   2         68.64         39.85        34.03 o                         
   7  12   2          4.53         -1.94         5.43 o                         
   7  12   2         54.94         63.12         7.77 o                         
  -7  13   2          0.01         -1.33         3.59 o                         
  -7  13   2          0.17         -4.36         4.36 o                         
  -6  13   2          5.14          1.87         3.30 o                         
  -6  13   2         62.40         58.93         4.72 o                         
  -5  13   2          2.28         -0.20         2.60 o                         
  -5  13   2          0.19         -1.34         2.13 o                         
  -4  13   2        193.45        157.59         5.18 o                         
  -4  13   2         15.95         13.70         2.12 o                         
  -3  13   2        375.21        350.37         6.16 o                         
  -3  13   2         30.93         30.79         2.21 o                         
  -2  13   2        111.05        115.45         3.75 o                         
  -2  13   2          9.15          7.29         1.49 o                         
  -1  13   2        105.11        102.61         3.60 o                         
  -1  13   2       1274.98       1220.98        16.14 o                         
   0  13   2       1225.44       1158.12        15.45 o                         
   0  13   2        101.02         99.07         3.38 o                         
   1  13   2         14.86         13.55         1.74 o                         
   1  13   2        180.32        189.22         4.52 o                         
   2  13   2          1.25          1.14         1.53 o                         
   2  13   2         15.20         19.07         2.10 o                         
   3  13   2        120.95         96.87         3.91 o                         
   3  13   2          9.97          6.57         2.01 o                         
   4  13   2         47.96         53.95         3.43 o                         
   4  13   2          3.95          3.75         2.23 o                         
   5  13   2        144.46        146.57         7.01 o                         
   5  13   2         11.91         10.60         3.08 o                         
   6  13   2          2.06          2.17         4.21 o                         
   6  13   2         24.95         25.78         5.01 o                         
   7  13   2          4.09          1.00         4.80 o                         
   7  13   2         49.63         56.06         7.79 o                         
  -7  14   2         22.44         22.64         5.34 o                         
  -7  14   2        272.24        279.24        10.12 o                         
  -6  14   2        179.91        180.97         7.15 o                         
  -6  14   2         14.83         15.94         5.03 o                         
  -5  14   2        297.12        289.95         8.19 o                         
  -5  14   2         24.49         22.68         2.71 o                         
  -4  14   2        213.70        219.23         5.28 o                         
  -4  14   2       2592.22       2517.48        39.75 o                         
  -3  14   2        350.24        386.86         7.85 o                         
  -3  14   2         28.87         34.13         2.88 o                         
  -2  14   2         61.74         59.80         3.55 o                         
  -2  14   2        748.94        747.96        12.38 o                         
  -1  14   2         84.42         91.26         3.66 o                         
  -1  14   2       1024.04       1044.29        15.18 o                         
   0  14   2        136.75        136.01         4.44 o                         
   0  14   2       1658.82       1619.98        23.79 o                         
   1  14   2          2.83          1.22         1.90 o                         
   1  14   2         34.37         31.27         2.59 o                         
   2  14   2         64.79         79.33         3.69 o                         
   2  14   2        785.96        868.84        14.13 o                         
   3  14   2       2424.93       2254.71        30.44 o                         
   3  14   2        199.91        201.68         6.53 o                         
   4  14   2          0.42         -0.64         2.50 o                         
   4  14   2          0.03         -0.72         2.69 o                         
   5  14   2         37.10         45.29         4.36 o                         
   5  14   2        450.01        445.81        13.58 o                         
   6  14   2        334.37        357.78        13.05 o                         
   6  14   2         27.56         22.30         4.75 o                         
  -7  15   2         42.75         38.06         5.79 o                         
  -7  15   2          3.52         -4.50         4.77 o                         
  -6  15   2         16.52         18.98         4.89 o                         
  -6  15   2        200.41        181.05         7.44 o                         
  -5  15   2         32.22         29.32         3.49 o                         
  -5  15   2        390.89        388.71         9.75 o                         
  -4  15   2          4.67          2.96         2.58 o                         
  -4  15   2         56.69         46.86         4.79 o                         
  -3  15   2         62.83         62.40         3.74 o                         
  -3  15   2        762.18        783.40        13.12 o                         
  -2  15   2        118.19        112.04         4.43 o                         
  -2  15   2       1433.67       1375.79        20.82 o                         
  -1  15   2        251.27        220.40         6.16 o                         
  -1  15   2         20.71         16.66         2.11 o                         
   0  15   2          2.66          2.25         1.83 o                         
   0  15   2         32.30         26.75         2.59 o                         
   1  15   2       1286.07       1323.72        18.91 o                         
   1  15   2        106.02        113.57         4.29 o                         
   2  15   2        357.00        341.24         7.62 o                         
   2  15   2         29.43         31.76         2.80 o                         
   3  15   2        115.73        126.43         5.24 o                         
   3  15   2          9.54         10.15         3.36 o                         
   4  15   2        619.23        612.30        11.53 o                         
   4  15   2         51.05         50.35         4.62 o                         
   5  15   2         90.10         80.91         7.23 o                         
   5  15   2          7.43          6.29         3.72 o                         
   6  15   2          1.15         -1.30         4.58 o                         
   6  15   2         13.89         21.13         6.24 o                         
  -7  16   2        233.17        257.19        15.82 o                         
  -6  16   2          9.89         14.77         4.88 o                         
  -6  16   2          0.82          5.75         4.56 o                         
  -5  16   2        116.33        116.10         7.16 o                         
  -5  16   2          9.59          8.79         3.33 o                         
  -4  16   2        843.48        916.53        18.58 o                         
  -4  16   2         69.53         71.67         4.30 o                         
  -3  16   2        709.40        664.16        12.62 o                         
  -3  16   2         58.48         58.24         3.87 o                         
  -2  16   2          1.35          1.48         2.03 o                         
  -2  16   2         16.36         24.85         3.26 o                         
  -1  16   2        100.54        102.46         4.28 o                         
  -1  16   2       1219.59       1221.65        20.28 o                         
   0  16   2        437.21        410.38         7.66 o                         
   0  16   2         36.04         37.24         3.20 o                         
   1  16   2         14.18         14.78         2.48 o                         
   1  16   2        172.05        176.32         5.06 o                         
   2  16   2        104.09        103.51         4.97 o                         
   2  16   2       1262.62       1200.67        18.87 o                         
   3  16   2        692.22        740.68        13.14 o                         
   3  16   2         57.06         52.37         4.39 o                         
   4  16   2         15.06         15.46         3.50 o                         
   4  16   2          1.24         -2.96         3.43 o                         
   5  16   2         93.51         97.31         8.04 o                         
   5  16   2          7.71         11.10         4.16 o                         
   6  16   2        124.26        143.47        10.12 o                         
   6  16   2         10.24          9.75         4.74 o                         
  -6  17   2         57.50         59.98         6.94 o                         
  -6  17   2        697.49        756.97        18.99 o                         
  -5  17   2        642.21        675.02        15.55 o                         
  -5  17   2         52.94         55.67         4.84 o                         
  -4  17   2          1.48          3.52         2.92 o                         
  -4  17   2         17.90         20.42         4.41 o                         
  -3  17   2         88.87         91.50         4.63 o                         
  -3  17   2       1078.04       1049.16        20.57 o                         
  -2  17   2       1782.19       1749.26        27.83 o                         
  -2  17   2        146.92        145.20         5.48 o                         
  -1  17   2        137.48        126.88         5.27 o                         
  -1  17   2         11.33          8.94         2.33 o                         
   0  17   2         80.97         83.87         5.50 o                         
   0  17   2        982.17        910.08        14.85 o                         
   1  17   2        200.47        205.41         6.72 o                         
   1  17   2       2431.82       2403.85        34.76 o                         
   2  17   2         35.49         25.45         3.32 o                         
   2  17   2        430.50        441.58         9.17 o                         
   3  17   2        370.58        376.55         8.71 o                         
   3  17   2         30.55         30.98         4.04 o                         
   4  17   2        669.87        677.83        14.12 o                         
   4  17   2         55.22         50.09         5.20 o                         
   5  17   2        495.74        527.56        15.55 o                         
   5  17   2         40.87         46.93         5.31 o                         
  -6  18   2        164.07        162.69         9.21 o                         
  -6  18   2         13.53         18.90         5.68 o                         
  -5  18   2          0.21          2.25         3.70 o                         
  -5  18   2          2.59          9.00         4.79 o                         
  -4  18   2          3.14          3.48         3.10 o                         
  -4  18   2         38.07         48.65         5.34 o                         
  -3  18   2          2.42          3.38         2.94 o                         
  -3  18   2         29.39         27.85         4.59 o                         
  -2  18   2          1.98          2.13         2.60 o                         
  -2  18   2         24.06         34.83         3.86 o                         
  -1  18   2         13.84         10.77         2.62 o                         
  -1  18   2        167.85        161.74         6.13 o                         
   0  18   2          6.77          8.05         3.15 o                         
   0  18   2         82.10         77.30         5.07 o                         
   1  18   2          1.62         -1.45         2.77 o                         
   1  18   2         19.69         25.28         3.31 o                         
   2  18   2          4.43          5.28         3.15 o                         
   2  18   2         53.71         54.29         4.12 o                         
   3  18   2          1.65          0.40         3.56 o                         
   3  18   2         20.01         22.74         3.86 o                         
   4  18   2          0.32         -2.14         3.94 o                         
   4  18   2          3.88          5.56         4.22 o                         
   5  18   2         16.03         14.32         4.54 o                         
   5  18   2        194.42        198.65        10.62 o                         
  -5  19   2       1050.86       1115.16        22.75 o                         
  -5  19   2         86.63         99.23         7.12 o                         
  -4  19   2          5.04          4.91         3.35 o                         
  -4  19   2         61.13         63.97         5.82 o                         
  -3  19   2         82.58         87.70         5.08 o                         
  -3  19   2       1001.75        984.41        20.06 o                         
  -2  19   2        167.75        182.44         6.37 o                         
  -2  19   2       2034.82       2082.54        35.60 o                         
  -1  19   2        278.41        268.35         7.79 o                         
  -1  19   2         22.95         22.98         3.63 o                         
   0  19   2        107.67        102.00         6.07 o                         
   0  19   2       1306.13       1252.23        21.10 o                         
   1  19   2        185.18        184.29         7.23 o                         
   1  19   2       2246.35       2296.09        35.85 o                         
   2  19   2        500.82        525.57        11.44 o                         
   2  19   2         41.29         42.86         4.67 o                         
   3  19   2        383.59        418.97         9.66 o                         
   3  19   2         31.62         34.35         4.74 o                         
   4  19   2        116.85        130.64         7.85 o                         
   4  19   2       1417.47       1473.42        28.40 o                         
   5  19   2         18.35         11.28         8.37 o                         
  -5  20   2         35.91         39.93         5.88 o                         
  -5  20   2          2.96          4.19         4.93 o                         
  -4  20   2        482.97        516.96        13.46 o                         
  -4  20   2         39.81         40.45         4.27 o                         
  -3  20   2        207.37        205.67         8.57 o                         
  -3  20   2         17.10         22.80         4.39 o                         
  -2  20   2          1.36          1.49         3.20 o                         
  -2  20   2         16.49         24.44         4.47 o                         
  -1  20   2        155.03        147.98         6.41 o                         
  -1  20   2         12.78         17.33         3.86 o                         
   0  20   2        123.21        139.98         7.16 o                         
   0  20   2         10.16         16.36         3.72 o                         
   1  20   2         12.83         16.00         4.01 o                         
   1  20   2          1.06         -0.12         3.83 o                         
   2  20   2         33.16         32.70         4.52 o                         
   2  20   2        402.26        396.06         9.93 o                         
   3  20   2        416.14        470.44        11.27 o                         
   3  20   2         34.31         36.04         5.01 o                         
   4  20   2          1.47         -3.13         4.28 o                         
   4  20   2         17.80         20.97         6.03 o                         
  -4  21   2          0.04          2.32         3.78 o                         
  -4  21   2          0.50          5.64         4.72 o                         
  -3  21   2         30.80         28.65         4.10 o                         
  -3  21   2        373.56        362.12        11.19 o                         
  -2  21   2         57.42         60.62         5.76 o                         
  -2  21   2        696.51        661.00        14.82 o                         
  -1  21   2         33.63         41.31         4.32 o                         
  -1  21   2        408.00        439.09        10.42 o                         
   0  21   2        916.08        924.83        18.50 o                         
   0  21   2         75.52         94.49         7.09 o                         
   1  21   2         54.01         61.20         5.35 o                         
   1  21   2        655.22        626.58        15.68 o                         
   2  21   2         64.57         67.94         5.39 o                         
   2  21   2          5.32          5.71         4.18 o                         
   3  21   2         82.58         80.82         5.78 o                         
   3  21   2          6.81          8.49         4.50 o                         
  -3  22   2         21.30         30.00         4.34 o                         
  -3  22   2        258.35        272.75        10.03 o                         
  -2  22   2          6.85          6.91         4.57 o                         
  -2  22   2          0.56         -0.75         3.86 o                         
  -1  22   2         97.32        105.24         7.61 o                         
  -1  22   2       1180.49       1209.74        23.02 o                         
   0  22   2        548.81        558.63        13.34 o                         
   0  22   2         45.24         54.25         5.91 o                         
   1  22   2          3.20          1.93         4.38 o                         
   1  22   2         38.77         45.33         5.10 o                         
   2  22   2        592.36        632.05        13.71 o                         
   2  22   2         48.83         51.50         6.74 o                         
   3  22   2         16.14         14.07         4.65 o                         
   3  22   2        195.75        192.79         8.22 o                         
  -2  23   2        217.44        261.74        27.55 o                         
  -2  23   2        200.75        183.72        10.15 o                         
  -2  23   2         16.55         19.38         4.32 o                         
  -1  23   2          0.77          6.24         5.18 o                         
  -1  23   2          0.06          3.36         4.16 o                         
  -1  23   2          1.78         21.44        19.66 o                         
   0  23   2          1.01          5.81         4.73 o                         
   0  23   2         12.23         12.28         4.66 o                         
   1  23   2        202.37        185.40         8.36 o                         
   1  23   2         16.68         18.24         4.99 o                         
   2  23   2          4.11         10.60         5.22 o                         
   2  23   2         49.90         54.12         5.83 o                         
  -9   1   3         35.45         27.00         6.04 o                         
  -9   1   3        430.05        478.17        12.02 o                         
  -8   1   3         12.39         18.91         4.29 o                         
  -8   1   3        216.76        165.44        29.84 o                         
  -8   1   3        150.34        149.31         7.39 o                         
  -7   1   3         47.68         45.85         3.10 o                         
  -7   1   3        578.36        566.21        12.65 o                         
  -7   1   3        613.12        591.06        37.40 o                         
  -6   1   3       2023.51       2080.13        31.14 o                         
  -6   1   3        166.81        163.48         5.16 o                         
  -5   1   3        105.64        100.35         3.83 o                         
  -5   1   3       1281.49       1313.06        18.82 o                         
  -4   1   3        134.54        133.20         2.89 o                         
  -4   1   3         11.09         10.57         1.47 o                         
  -3   1   3       4887.20       4926.12        59.13 o                         
  -3   1   3        402.89        428.88         7.87 o                         
  -2   1   3        314.81        333.43         4.72 o                         
  -2   1   3       3818.82       3914.96        44.81 o                         
  -1   1   3         25.63         30.19         1.02 o                         
  -1   1   3        310.96        316.96         4.23 o                         
   0   1   3        477.05        480.44         6.00 o                         
   0   1   3       5786.85       5744.63        65.78 o                         
   1   1   3        574.26        613.97         9.09 o                         
   1   1   3       6966.02       7028.49        89.48 o                         
   2   1   3          8.76          6.48         0.78 o                         
   2   1   3        106.25        105.44         2.61 o                         
   3   1   3        161.51        178.87         3.56 o                         
   3   1   3       1959.22       1971.55        26.16 o                         
   4   1   3       1750.40       1751.69        23.67 o                         
   4   1   3        144.30        160.62         4.32 o                         
   5   1   3         40.20         41.80         3.12 o                         
   5   1   3        487.60        477.59         8.13 o                         
   6   1   3        421.73        406.43         7.70 o                         
   6   1   3         34.77         36.90         3.90 o                         
   7   1   3         66.42         77.44         5.97 o                         
   7   1   3        805.73        843.98        18.46 o                         
   8   1   3          2.15          6.87         4.38 o                         
   8   1   3         26.13         28.77         6.72 o                         
  -9   2   3          0.39         -4.47         4.47 o                         
  -9   2   3          0.03          0.40         4.60 o                         
  -8   2   3         89.87        103.77         6.80 o                         
  -8   2   3          7.41          6.02         4.96 o                         
  -8   2   3         89.94         89.40        30.14 o                         
  -7   2   3         31.18         28.49         2.79 o                         
  -7   2   3        378.22        393.57         9.28 o                         
  -6   2   3         22.41         22.22         2.30 o                         
  -6   2   3        271.86        278.23         6.55 o                         
  -5   2   3        479.39        514.99         9.01 o                         
  -5   2   3         39.52         41.89         2.42 o                         
  -4   2   3       1562.05       1623.15        20.75 o                         
  -4   2   3        128.77        136.09         3.51 o                         
  -3   2   3        598.36        655.63         8.63 o                         
  -3   2   3         49.33         49.45         1.49 o                         
  -2   2   3        277.09        292.11         4.03 o                         
  -2   2   3         22.84         26.16         1.13 o                         
  -1   2   3         75.19         74.95         1.63 o                         
  -1   2   3        912.14        848.06        10.21 o                         
   0   2   3          1.13          1.47         0.61 o                         
   0   2   3         13.75         13.61         0.85 o                         
   1   2   3       1132.76       1193.99        14.18 o                         
   1   2   3         93.38        103.73         2.00 o                         
   2   2   3        176.17        188.72         3.80 o                         
   2   2   3       2137.07       2194.10        27.01 o                         
   3   2   3         45.48         51.92         2.05 o                         
   3   2   3        551.72        598.75         8.97 o                         
   4   2   3         13.24          8.83         1.80 o                         
   4   2   3        160.61        139.47         3.72 o                         
   5   2   3         21.45         19.99         2.69 o                         
   5   2   3        260.14        262.06         5.51 o                         
   6   2   3          7.97         10.27         3.20 o                         
   6   2   3         96.64         92.85         4.74 o                         
   7   2   3          8.28          3.89        17.18 o                         
   7   2   3          0.07          2.41         3.81 o                         
   7   2   3          0.87          2.30         5.09 o                         
  -9   3   3          8.90         13.30         5.69 o                         
  -9   3   3        107.97        101.58         6.96 o                         
  -8   3   3          8.80          9.78         4.25 o                         
  -8   3   3        106.73        119.77         6.56 o                         
  -7   3   3         19.74         25.80         3.39 o                         
  -7   3   3          1.63          2.59         2.30 o                         
  -6   3   3        840.66        864.67        14.50 o                         
  -6   3   3         69.30         69.55         3.65 o                         
  -5   3   3        568.05        571.42         9.36 o                         
  -5   3   3         46.83         40.62         2.42 o                         
  -4   3   3         13.97         12.14         1.05 o                         
  -4   3   3        169.43        161.11         3.30 o                         
  -3   3   3       3255.87       3328.91        40.29 o                         
  -3   3   3        268.41        275.22         4.27 o                         
  -2   3   3        252.51        275.41         3.88 o                         
  -2   3   3       3062.99       3177.81        36.55 o                         
  -1   3   3         38.42         44.10         1.26 o                         
  -1   3   3          3.17          3.46         0.60 o                         
   0   3   3       3181.35       3285.14        39.73 o                         
   0   3   3        262.26        288.15         4.09 o                         
   1   3   3        218.27        233.65         3.61 o                         
   1   3   3       2647.75       2715.57        31.37 o                         
   2   3   3         31.70         36.21         1.28 o                         
   2   3   3          2.61          2.14         0.68 o                         
   3   3   3        136.34        146.92         3.55 o                         
   3   3   3       1653.80       1652.33        20.85 o                         
   4   3   3        130.73        136.33         4.28 o                         
   4   3   3       1585.81       1555.77        21.27 o                         
   5   3   3         23.30         27.19         2.42 o                         
   5   3   3          1.92          0.42         2.15 o                         
   6   3   3        140.96        150.19         5.29 o                         
   6   3   3         11.62         11.90         3.08 o                         
   7   3   3        189.18        197.88         8.53 o                         
   7   3   3         15.60         18.18         3.76 o                         
  -9   4   3          0.08         -4.02         4.02 o                         
  -9   4   3          0.01         -3.32         4.67 o                         
  -8   4   3        454.09        476.28        11.40 o                         
  -8   4   3         37.43         33.82         4.57 o                         
  -7   4   3         52.25         48.57         4.02 o                         
  -7   4   3        633.80        669.02        12.43 o                         
  -6   4   3         31.82         33.45         3.15 o                         
  -6   4   3          2.62          1.77         1.93 o                         
  -5   4   3         48.97         50.63         2.85 o                         
  -5   4   3        594.00        580.98        10.21 o                         
  -4   4   3       3149.78       3230.34        40.16 o                         
  -4   4   3        259.66        271.42         4.79 o                         
  -3   4   3         29.28         32.30         1.31 o                         
  -3   4   3        355.24        375.35         5.45 o                         
  -2   4   3       2014.29       2047.12        23.85 o                         
  -2   4   3        166.05        175.28         2.77 o                         
  -1   4   3        333.48        370.45         4.85 o                         
  -1   4   3       4045.27       4191.59        47.97 o                         
   0   4   3        129.31        139.71         2.49 o                         
   0   4   3       1568.54       1602.21        18.78 o                         
   1   4   3         61.10         68.20         1.56 o                         
   1   4   3        741.15        754.51         9.33 o                         
   2   4   3        421.00        467.88         6.72 o                         
   2   4   3       5106.89       5230.76        59.90 o                         
   3   4   3         37.92         43.41         2.19 o                         
   3   4   3        459.97        460.33         6.37 o                         
   4   4   3          6.20          6.42         1.79 o                         
   4   4   3          0.51          0.84         1.80 o                         
   5   4   3         74.18         83.88         4.17 o                         
   5   4   3        899.82        915.91        13.60 o                         
   6   4   3        614.83        620.40        12.39 o                         
   6   4   3         50.69         47.82         4.04 o                         
   7   4   3          6.76          6.28         4.50 o                         
   7   4   3          0.56          1.09         3.26 o                         
  -9   5   3         13.08         10.42         4.69 o                         
  -9   5   3          1.08          0.14         4.86 o                         
  -8   5   3         10.52         14.25         4.81 o                         
  -8   5   3        127.67        132.74         6.86 o                         
  -7   5   3         22.71         22.17         3.44 o                         
  -7   5   3          1.87          4.17         2.83 o                         
  -6   5   3        153.45        147.32         5.03 o                         
  -6   5   3         12.65         11.43         2.12 o                         
  -5   5   3         34.05         31.38         2.28 o                         
  -5   5   3        413.08        409.70         7.17 o                         
  -4   5   3          8.50          7.37         1.11 o                         
  -4   5   3        103.10        103.34         3.06 o                         
  -3   5   3        115.39        124.81         2.42 o                         
  -3   5   3       1399.76       1487.29        18.66 o                         
  -2   5   3        571.11        568.51         7.25 o                         
  -2   5   3         47.08         49.01         1.46 o                         
  -1   5   3          5.27          5.40         0.88 o                         
  -1   5   3         63.99         68.28         1.86 o                         
   0   5   3        265.09        245.53         3.40 o                         
   0   5   3         21.85         22.83         1.41 o                         
   1   5   3         94.99        108.59         2.14 o                         
   1   5   3       1152.32       1219.80        14.63 o                         
   2   5   3          0.15          0.02         0.78 o                         
   2   5   3          1.81          2.47         0.95 o                         
   3   5   3        329.04        322.75         4.63 o                         
   3   5   3         27.13         30.87         2.06 o                         
   4   5   3        951.56        904.23        13.17 o                         
   4   5   3         78.44         86.13         3.68 o                         
   5   5   3          0.97          0.29         2.28 o                         
   5   5   3         11.76          9.21         2.24 o                         
   6   5   3        163.42        173.35         6.42 o                         
   6   5   3         13.47         16.44         3.17 o                         
   7   5   3          1.32          0.96         3.17 o                         
   7   5   3         15.97         13.87         4.84 o                         
  -8   6   3        518.71        535.33        38.44 o                         
  -8   6   3        515.21        527.00        13.24 o                         
  -8   6   3         42.47         42.07         5.26 o                         
  -7   6   3         59.23         62.98         4.97 o                         
  -7   6   3        718.52        703.18        14.19 o                         
  -6   6   3        136.96        133.96         4.45 o                         
  -6   6   3       1661.40       1596.92        24.77 o                         
  -5   6   3        231.02        228.42         5.27 o                         
  -5   6   3       2802.36       2795.01        37.44 o                         
  -4   6   3        258.77        273.75         4.62 o                         
  -4   6   3       3139.03       3103.62        41.10 o                         
  -3   6   3        613.66        658.67         8.89 o                         
  -3   6   3         50.59         55.09         1.77 o                         
  -2   6   3       5510.95       5842.38        66.83 o                         
  -2   6   3        454.31        502.77         6.55 o                         
  -1   6   3      10221.94      10179.52       123.12 o                         
  -1   6   3        842.67        935.02        13.61 o                         
   0   6   3        398.78        456.07         7.66 o                         
   0   6   3       4837.32       4943.41        59.91 o                         
   1   6   3         34.32         37.89         1.36 o                         
   1   6   3        416.28        407.30         5.56 o                         
   2   6   3       4343.42       4403.53        50.69 o                         
   2   6   3        358.06        391.73         6.00 o                         
   3   6   3       3555.84       3488.39        40.55 o                         
   3   6   3        293.13        311.48         5.81 o                         
   4   6   3       2374.00       2327.37        32.75 o                         
   4   6   3        195.71        215.72         5.63 o                         
   5   6   3        139.50        149.97         5.22 o                         
   5   6   3       1692.22       1632.02        22.81 o                         
   6   6   3       1119.55       1146.14        21.75 o                         
   6   6   3         92.29        107.68         5.70 o                         
   7   6   3          3.50          9.06         3.80 o                         
   7   6   3         42.42         66.31         6.79 o                         
  -8   7   3        256.69        263.20         8.81 o                         
  -8   7   3         21.16         16.98         4.49 o                         
  -7   7   3          0.16         -0.18         3.13 o                         
  -7   7   3          1.91          0.40         3.23 o                         
  -6   7   3          1.65         -0.49         2.33 o                         
  -6   7   3         19.99         13.42         3.00 o                         
  -5   7   3         32.08         34.88         2.28 o                         
  -5   7   3        389.19        391.76         7.67 o                         
  -4   7   3          0.11          0.85         1.15 o                         
  -4   7   3          1.32          3.70         1.64 o                         
  -3   7   3        195.94        221.40         3.64 o                         
  -3   7   3       2376.86       2536.23        29.70 o                         
  -2   7   3         55.09         50.34         1.64 o                         
  -2   7   3          4.54          4.85         0.78 o                         
  -1   7   3          9.67         12.40         1.18 o                         
  -1   7   3          0.80          1.35         0.90 o                         
   0   7   3         79.26         94.98         2.62 o                         
   0   7   3          6.53          5.36         1.01 o                         
   1   7   3        201.00        234.57         3.86 o                         
   1   7   3       2438.20       2631.50        29.34 o                         
   2   7   3          4.52          6.77         1.17 o                         
   2   7   3          0.37          0.68         0.91 o                         
   3   7   3         40.50         44.55         2.75 o                         
   3   7   3        491.27        482.37         6.84 o                         
   4   7   3         42.15         43.54         3.18 o                         
   4   7   3        511.29        488.61         8.54 o                         
   5   7   3          0.30          3.72         2.67 o                         
   5   7   3          0.02         -1.10         2.49 o                         
   6   7   3        238.96        246.71         8.14 o                         
   6   7   3         19.70         10.47         3.16 o                         
   7   7   3          1.07          0.64         5.03 o                         
   7   7   3          0.09         -0.42         3.44 o                         
  -8   8   3        411.94        453.41        11.50 o                         
  -8   8   3         33.96         37.84         4.52 o                         
  -7   8   3         67.48         70.23         5.18 o                         
  -7   8   3        818.62        823.21        14.87 o                         
  -6   8   3         24.50         23.48         2.88 o                         
  -6   8   3        297.19        289.78         7.86 o                         
  -5   8   3         37.00         41.53         2.79 o                         
  -5   8   3        448.87        428.76         8.24 o                         
  -4   8   3       2397.36       2383.74        33.92 o                         
  -4   8   3        197.63        203.80         3.94 o                         
  -3   8   3          3.97          5.30         1.07 o                         
  -3   8   3         48.12         41.87         1.84 o                         
  -2   8   3        382.71        350.80         5.06 o                         
  -2   8   3         31.55         32.58         1.59 o                         
  -1   8   3        514.00        563.91         9.56 o                         
  -1   8   3       6234.98       6300.03        76.23 o                         
   0   8   3        388.18        360.20         5.96 o                         
   0   8   3         32.00         30.23         1.72 o                         
   1   8   3        911.20        876.88        11.58 o                         
   1   8   3         75.12         80.10         2.02 o                         
   2   8   3        224.96        241.73         4.56 o                         
   2   8   3       2728.79       2747.48        33.66 o                         
   3   8   3        176.56        179.54         3.77 o                         
   3   8   3         14.56         14.49         1.84 o                         
   4   8   3         15.63         13.06         2.18 o                         
   4   8   3        189.62        183.30         4.39 o                         
   5   8   3       1264.33       1258.22        20.60 o                         
   5   8   3        104.23        108.94         5.22 o                         
   6   8   3        293.31        306.74         9.26 o                         
   6   8   3         24.18         22.46         3.35 o                         
   7   8   3          5.14          4.01         3.61 o                         
   7   8   3         62.37         77.32         7.15 o                         
  -8   9   3          0.75          1.21         3.86 o                         
  -8   9   3          9.09         10.03         4.35 o                         
  -7   9   3          6.21         10.50         3.41 o                         
  -7   9   3         75.30         83.84         5.51 o                         
  -6   9   3         54.40         56.87         3.78 o                         
  -6   9   3        659.85        630.90        11.85 o                         
  -5   9   3          3.42          3.70         1.89 o                         
  -5   9   3         41.49         43.89         3.07 o                         
  -4   9   3        146.18        147.18         3.85 o                         
  -4   9   3         12.05         13.11         1.58 o                         
  -3   9   3         97.98         97.12         2.72 o                         
  -3   9   3       1188.52       1136.93        15.78 o                         
  -2   9   3        169.18        177.03         3.54 o                         
  -2   9   3       2052.24       2108.76        24.96 o                         
  -1   9   3          6.16         10.10         1.32 o                         
  -1   9   3          0.51          1.68         1.33 o                         
   0   9   3       2482.88       2617.12        34.21 o                         
   0   9   3        204.68        225.82         4.48 o                         
   1   9   3         58.87         60.44         1.84 o                         
   1   9   3        714.13        696.97         9.61 o                         
   2   9   3          8.65         11.33         1.56 o                         
   2   9   3          0.71          2.09         1.24 o                         
   3   9   3        505.02        508.87         7.70 o                         
   3   9   3         41.63         47.69         2.96 o                         
   4   9   3         56.27         61.89         3.61 o                         
   4   9   3        682.59        672.99        12.08 o                         
   5   9   3        101.32        100.55         5.00 o                         
   5   9   3          8.35          7.03         2.66 o                         
   6   9   3          6.99          8.08         3.93 o                         
   6   9   3          0.58         -1.39         3.04 o                         
   7   9   3         26.09         23.97         4.93 o                         
   7   9   3        316.52        313.73        11.70 o                         
  -8  10   3          1.86          0.80         3.81 o                         
  -8  10   3         22.60         27.06         5.16 o                         
  -7  10   3        203.89        197.91         7.74 o                         
  -7  10   3         16.81         17.96         3.70 o                         
  -6  10   3         27.30         26.19         3.53 o                         
  -6  10   3          2.25          3.73         2.65 o                         
  -5  10   3         89.85         88.85         4.03 o                         
  -5  10   3       1089.93       1084.10        16.19 o                         
  -4  10   3        988.15       1014.92        14.31 o                         
  -4  10   3         81.46         87.44         2.98 o                         
  -3  10   3         33.85         36.96         2.11 o                         
  -3  10   3        410.58        424.87         6.79 o                         
  -2  10   3         19.23         23.04         1.58 o                         
  -2  10   3        233.25        253.22         4.61 o                         
  -1  10   3         83.85         82.84         2.96 o                         
  -1  10   3       1017.18        983.93        13.95 o                         
   0  10   3        122.91        130.05         3.50 o                         
   0  10   3         10.13         12.52         1.44 o                         
   1  10   3        978.27        967.35        12.90 o                         
   1  10   3         80.65         87.63         2.64 o                         
   2  10   3         72.48         79.01         2.76 o                         
   2  10   3        879.21        910.41        12.39 o                         
   3  10   3        123.70        134.78         4.21 o                         
   3  10   3       1500.55       1504.89        19.44 o                         
   4  10   3          3.18          3.84         2.07 o                         
   4  10   3         38.53         41.85         3.23 o                         
   5  10   3        327.76        355.27         8.75 o                         
   5  10   3         27.02         20.88         3.44 o                         
   6  10   3         12.82         15.24         4.40 o                         
   6  10   3          1.06          1.16         3.97 o                         
   7  10   3          0.70          1.28         5.45 o                         
   7  10   3          0.06         -0.79         4.43 o                         
  -8  11   3         26.80         18.89         4.77 o                         
  -8  11   3          2.21         -1.13         5.16 o                         
  -7  11   3         19.64         14.23         4.11 o                         
  -7  11   3        238.19        237.67         8.63 o                         
  -6  11   3       1379.29       1361.29        29.33 o                         
  -6  11   3        113.71        108.70         4.37 o                         
  -5  11   3        937.67        955.62        18.56 o                         
  -5  11   3         77.30         77.73         3.85 o                         
  -4  11   3         39.37         41.80         2.49 o                         
  -4  11   3        477.57        474.53         9.16 o                         
  -3  11   3       1849.27       1860.28        25.37 o                         
  -3  11   3        152.45        162.06         4.38 o                         
  -2  11   3        174.20        181.04         4.79 o                         
  -2  11   3       2113.06       2105.75        26.76 o                         
  -1  11   3          7.81          5.07         1.61 o                         
  -1  11   3         94.70         94.96         3.29 o                         
   0  11   3        277.63        295.41         5.69 o                         
   0  11   3       3367.77       3365.54        43.85 o                         
   1  11   3        188.51        202.63         4.82 o                         
   1  11   3       2286.70       2305.21        30.69 o                         
   2  11   3         16.86         17.74         2.08 o                         
   2  11   3        204.47        208.38         4.55 o                         
   3  11   3        870.38        901.89        12.52 o                         
   3  11   3         71.75         83.40         4.64 o                         
   4  11   3       1540.31       1541.30        24.64 o                         
   4  11   3        126.98        142.42         5.76 o                         
   5  11   3         13.71          8.14         3.49 o                         
   5  11   3        166.25        169.31         7.07 o                         
   6  11   3        213.26        218.02         9.83 o                         
   6  11   3         17.58         14.47         4.10 o                         
   7  11   3        415.48        438.36        15.55 o                         
   7  11   3         34.25         27.60         5.78 o                         
  -8  12   3          0.57          2.09         5.60 o                         
  -8  12   3          0.05          1.71         5.06 o                         
  -7  12   3          0.20         -2.69         4.67 o                         
  -7  12   3          2.45          2.87         4.09 o                         
  -6  12   3          5.79          9.36         3.66 o                         
  -6  12   3         70.22         69.22         5.78 o                         
  -5  12   3          0.01         -1.47         3.00 o                         
  -5  12   3          0.06          1.56         2.91 o                         
  -4  12   3          3.52          5.87         2.06 o                         
  -4  12   3         42.65         52.18         3.40 o                         
  -3  12   3          6.58          6.95         1.81 o                         
  -3  12   3         79.77         79.50         3.39 o                         
  -2  12   3         16.45         23.35         2.52 o                         
  -2  12   3          1.36          3.67         1.62 o                         
  -1  12   3         85.95         72.99         3.24 o                         
  -1  12   3          7.09          6.51         1.69 o                         
   0  12   3          7.08          8.17         1.69 o                         
   0  12   3         85.84         84.80         3.45 o                         
   1  12   3          2.27          2.04         1.82 o                         
   1  12   3         27.52         27.36         2.33 o                         
   2  12   3        141.04        138.11         4.29 o                         
   2  12   3         11.63         12.28         2.11 o                         
   3  12   3          4.20          6.49         2.56 o                         
   3  12   3          0.35         -1.12         2.23 o                         
   4  12   3         69.81         68.52         5.21 o                         
   4  12   3          5.75          5.20         2.73 o                         
   5  12   3          6.84          1.31         4.75 o                         
   5  12   3          0.56          1.41         3.65 o                         
   6  12   3          8.65          5.48         5.41 o                         
   6  12   3          0.71         -0.89         3.94 o                         
  -7  13   3          8.03          5.54         4.81 o                         
  -7  13   3         97.37         95.63         6.88 o                         
  -6  13   3        101.88        107.60         7.07 o                         
  -6  13   3       1235.80       1282.28        28.31 o                         
  -5  13   3         95.53        109.99         5.97 o                         
  -5  13   3       1158.83       1163.10        20.35 o                         
  -4  13   3         11.59         13.50         2.58 o                         
  -4  13   3        140.59        139.93         5.24 o                         
  -3  13   3       1915.88       1848.79        27.00 o                         
  -3  13   3        157.94        161.73         4.66 o                         
  -2  13   3        235.05        230.75         5.29 o                         
  -2  13   3       2851.28       2891.55        40.78 o                         
  -1  13   3          1.59          3.29         2.19 o                         
  -1  13   3          0.13          1.33         1.74 o                         
   0  13   3        362.96        375.63         7.10 o                         
   0  13   3       4402.89       4260.65        58.80 o                         
   1  13   3       2726.53       2680.32        35.67 o                         
   1  13   3        224.77        241.36         6.16 o                         
   2  13   3        107.60        121.51         4.79 o                         
   2  13   3          8.87          7.23         2.55 o                         
   3  13   3       1424.70       1435.28        21.82 o                         
   3  13   3        117.45        119.76         5.34 o                         
   4  13   3       1546.61       1572.60        28.15 o                         
   4  13   3        127.50        134.54         6.30 o                         
   5  13   3          5.43          5.54         3.63 o                         
   5  13   3         65.82         68.18         6.67 o                         
   6  13   3         24.04         16.05         4.83 o                         
   6  13   3        291.60        283.20        11.45 o                         
  -7  14   3          7.74         11.58         4.98 o                         
  -7  14   3         93.85         91.62         8.71 o                         
  -6  14   3          2.35         -1.74         4.14 o                         
  -6  14   3         28.45         34.36         4.82 o                         
  -5  14   3        296.03        285.81         8.97 o                         
  -5  14   3         24.40         25.76         4.06 o                         
  -4  14   3        417.41        418.78         9.11 o                         
  -4  14   3         34.41         39.38         3.03 o                         
  -3  14   3        201.75        184.63         5.42 o                         
  -3  14   3         16.63         12.51         2.03 o                         
  -2  14   3          2.42          1.22         1.84 o                         
  -2  14   3         29.30         30.07         2.95 o                         
  -1  14   3        730.04        712.24        11.93 o                         
  -1  14   3         60.18         56.64         3.23 o                         
   0  14   3         70.97         68.61         3.87 o                         
   0  14   3          5.85          5.18         2.04 o                         
   0  14   3        131.15         60.27        13.92 o                         
   1  14   3         48.07         47.52         3.41 o                         
   1  14   3        583.09        575.25         9.71 o                         
   2  14   3        494.70        518.22         9.86 o                         
   2  14   3         40.78         36.55         3.41 o                         
   3  14   3         30.14         27.30         3.56 o                         
   3  14   3        365.58        378.81         8.23 o                         
   4  14   3         21.39         23.28         4.35 o                         
   4  14   3          1.76          2.12         3.19 o                         
   5  14   3         11.26          9.35         4.18 o                         
   5  14   3        136.55        143.17         9.25 o                         
   6  14   3         13.55         13.79         6.11 o                         
   6  14   3          1.12          0.14         4.52 o                         
  -7  15   3          4.94          6.21         5.83 o                         
  -7  15   3          0.41         -4.79         4.79 o                         
  -6  15   3         40.49         42.69         5.85 o                         
  -6  15   3        491.13        484.44        13.18 o                         
  -5  15   3         33.89         36.74         4.62 o                         
  -5  15   3        411.11        421.22        11.34 o                         
  -4  15   3          6.06          8.26         2.70 o                         
  -4  15   3         73.55         66.69         4.64 o                         
  -3  15   3        153.99        154.89         4.98 o                         
  -3  15   3       1867.90       1901.49        31.07 o                         
  -2  15   3         65.80         65.00         3.58 o                         
  -2  15   3        798.22        787.64        13.33 o                         
  -1  15   3          0.01         -1.84         1.87 o                         
  -1  15   3          0.13          0.21         2.64 o                         
   0  15   3         66.65         67.30         4.18 o                         
   0  15   3        808.46        775.22        12.22 o                         
   1  15   3        126.00        136.92         5.04 o                         
   1  15   3       1528.46       1598.85        23.95 o                         
   2  15   3         17.47         18.22         3.13 o                         
   2  15   3          1.44          0.31         2.78 o                         
   3  15   3         59.29         54.75         4.91 o                         
   3  15   3        719.19        736.58        13.05 o                         
   4  15   3         84.96        103.62         6.74 o                         
   4  15   3       1030.56       1030.28        20.29 o                         
   5  15   3          2.00         -1.87         5.52 o                         
   5  15   3          0.16         -2.00         4.37 o                         
   6  15   3        113.72        122.75         9.76 o                         
   6  15   3          9.37         10.02         5.60 o                         
  -6  16   3         12.98         12.28         5.22 o                         
  -6  16   3        157.40        165.92         8.63 o                         
  -5  16   3         63.62         66.50         5.55 o                         
  -5  16   3        771.71        742.42        16.43 o                         
  -4  16   3         79.08         78.52         4.41 o                         
  -4  16   3        959.25        976.65        19.69 o                         
  -3  16   3          6.85          8.26         2.55 o                         
  -3  16   3         83.05         86.91         5.76 o                         
  -2  16   3         51.98         50.49         3.52 o                         
  -2  16   3        630.50        606.60        11.13 o                         
  -1  16   3        121.39        119.83         4.50 o                         
  -1  16   3       1472.46       1385.91        21.30 o                         
   0  16   3        524.87        519.67         9.29 o                         
   0  16   3         43.27         41.72         3.63 o                         
   1  16   3         19.60         23.18         2.84 o                         
   1  16   3        237.77        236.29         6.01 o                         
   2  16   3        100.66        111.57         5.84 o                         
   2  16   3       1221.03       1244.88        19.70 o                         
   3  16   3         73.38         69.16         5.69 o                         
   3  16   3        890.16        871.04        15.02 o                         
   4  16   3         16.95         15.26         4.08 o                         
   4  16   3        205.58        213.35         8.42 o                         
   5  16   3        353.38        372.53        13.33 o                         
   5  16   3         29.13         27.32         5.86 o                         
  -6  17   3          7.68          5.56         5.32 o                         
  -6  17   3         93.16        105.05         7.91 o                         
  -5  17   3         15.30         21.85         5.22 o                         
  -5  17   3          1.26          3.28         3.98 o                         
  -4  17   3          0.42          0.95         2.85 o                         
  -4  17   3          5.06          8.61         4.49 o                         
  -3  17   3         42.08         45.99         3.40 o                         
  -3  17   3        510.49        487.07        12.27 o                         
  -2  17   3        290.15        278.06         7.53 o                         
  -2  17   3         23.92         25.03         3.01 o                         
  -1  17   3          0.00          1.75         2.50 o                         
  -1  17   3          0.02         -0.24         2.90 o                         
   0  17   3        178.02        160.43         5.17 o                         
   0  17   3         14.68         12.02         2.72 o                         
   1  17   3        402.26        384.22         8.56 o                         
   1  17   3         33.16         33.99         3.21 o                         
   2  17   3          2.88          4.72         3.55 o                         
   2  17   3         34.91         37.01         3.91 o                         
   3  17   3         83.76         80.44         5.79 o                         
   3  17   3          6.91          7.69         4.05 o                         
   4  17   3        108.62        113.12         7.46 o                         
   4  17   3          8.95          6.05         4.29 o                         
   5  17   3         55.98         60.24         7.36 o                         
   5  17   3          4.61          3.48         5.17 o                         
  -6  18   3        118.87        137.07         8.73 o                         
  -6  18   3          9.80         16.35         5.73 o                         
  -5  18   3        668.40        707.28        16.50 o                         
  -5  18   3         55.10         65.81         5.71 o                         
  -4  18   3         86.65         94.79         5.80 o                         
  -4  18   3       1051.13       1019.22        20.97 o                         
  -3  18   3         10.26         13.66         3.08 o                         
  -3  18   3        124.44        138.66         7.21 o                         
  -2  18   3         74.14         70.47         4.24 o                         
  -2  18   3        899.37        873.82        15.97 o                         
  -1  18   3        280.38        286.71         8.09 o                         
  -1  18   3       3401.12       3277.93        50.00 o                         
   0  18   3         54.17         45.91         4.15 o                         
   0  18   3        657.16        655.42        12.04 o                         
   1  18   3         14.42         16.62         3.46 o                         
   1  18   3        174.97        179.33         6.23 o                         
   2  18   3        119.17        110.09         7.23 o                         
   2  18   3       1445.61       1425.22        22.43 o                         
   3  18   3         49.90         46.05         5.26 o                         
   3  18   3        605.29        618.10        13.20 o                         
   4  18   3        214.58        232.71        11.04 o                         
   4  18   3         17.69         14.14         4.65 o                         
  -5  19   3          2.32          1.75         4.52 o                         
  -5  19   3         28.17         38.97         6.03 o                         
  -4  19   3          7.57          9.68         4.94 o                         
  -4  19   3          0.62          2.58         3.49 o                         
  -3  19   3         16.14         16.82         3.34 o                         
  -3  19   3        195.73        190.12         8.37 o                         
  -2  19   3          1.62          3.96         3.10 o                         
  -2  19   3         19.59         20.54         3.84 o                         
  -1  19   3          1.05          3.75         3.19 o                         
  -1  19   3         12.74          9.67         3.76 o                         
   0  19   3         17.05         17.78         3.80 o                         
   0  19   3          1.41          2.58         3.18 o                         
   1  19   3        159.23        176.80         6.47 o                         
   1  19   3         13.13         12.70         4.07 o                         
   2  19   3          2.23         -0.17         3.50 o                         
   2  19   3          0.18         -2.66         3.91 o                         
   3  19   3          6.96         11.11         4.40 o                         
   3  19   3          0.57          2.73         4.01 o                         
   4  19   3        214.20        203.14        10.49 o                         
   4  19   3         17.66         14.31         4.87 o                         
  -5  20   3          5.10         14.50         5.52 o                         
  -5  20   3         61.82         55.26         6.42 o                         
  -4  20   3         75.45         70.11         5.17 o                         
  -4  20   3        915.28        904.50        19.59 o                         
  -3  20   3          3.81          4.95         3.34 o                         
  -3  20   3         46.17         48.40         5.83 o                         
  -2  20   3         31.21         34.27         4.21 o                         
  -2  20   3        378.61        374.03         9.73 o                         
  -1  20   3       1155.53       1125.68        19.77 o                         
  -1  20   3         95.26         84.78         5.71 o                         
   0  20   3         18.86         18.07         3.87 o                         
   0  20   3        228.74        219.11         8.40 o                         
   1  20   3        215.29        196.89         7.91 o                         
   1  20   3         17.75         16.38         3.83 o                         
   2  20   3       1090.34       1071.51        19.37 o                         
   2  20   3         89.89         86.49         6.49 o                         
   3  20   3         20.42         19.22         4.69 o                         
   3  20   3          1.68          4.46         4.38 o                         
  -4  21   3          5.41          3.61         4.39 o                         
  -4  21   3         65.59         66.70         6.49 o                         
  -3  21   3         14.66         12.25         3.75 o                         
  -3  21   3        177.79        170.30         8.66 o                         
  -2  21   3        382.17        387.49        10.23 o                         
  -2  21   3         31.50         32.90         4.36 o                         
  -1  21   3          1.26          2.41         3.95 o                         
  -1  21   3          0.10          1.44         3.88 o                         
   0  21   3        501.00        521.71        12.87 o                         
   0  21   3         41.30         40.01         4.44 o                         
   1  21   3         76.40         82.94         6.64 o                         
   1  21   3          6.30          8.37         4.76 o                         
   2  21   3          0.46          3.80         4.37 o                         
   2  21   3          5.61          7.09         4.46 o                         
   3  21   3         45.52         41.94         5.66 o                         
   3  21   3          3.75          0.32         4.70 o                         
  -3  22   3         23.61         26.70         4.54 o                         
  -3  22   3        286.38        296.68        12.13 o                         
  -2  22   3        352.78        337.51        10.99 o                         
  -2  22   3         29.08         32.30         4.78 o                         
  -1  22   3        139.57        141.73         7.90 o                         
  -1  22   3         11.51         15.78         4.51 o                         
   0  22   3         20.87         15.45         4.01 o                         
   0  22   3        253.11        253.89         8.97 o                         
   1  22   3        236.22        245.74         9.44 o                         
   1  22   3         19.47         17.74         5.07 o                         
   2  22   3        524.07        551.00        13.87 o                         
   2  22   3         43.20         46.23         6.54 o                         
  -2  23   3        413.28        446.18        13.00 o                         
  -2  23   3         34.07         33.99         4.82 o                         
  -1  23   3          2.89          2.98         4.51 o                         
  -1  23   3         35.02         39.92         5.50 o                         
   0  23   3         36.75         42.79         5.27 o                         
   0  23   3        445.77        422.77        11.96 o                         
   1  23   3        961.66       1014.90        46.43 o                         
  -9   0   4          7.34          5.41         7.50 o                         
  -9   0   4         89.03        105.62        10.53 o                         
  -8   0   4         71.87         67.18         7.80 o                         
  -8   0   4        871.75        878.87        24.31 o                         
  -7   0   4         73.84         70.35         5.52 o                         
  -7   0   4        895.76        935.87        24.69 o                         
  -6   0   4          3.59          6.37         2.97 o                         
  -6   0   4         43.50         44.96         4.42 o                         
  -5   0   4         72.81         65.97         4.37 o                         
  -5   0   4        883.18        854.45        18.56 o                         
  -4   0   4       4204.87       4509.42        73.51 o                         
  -4   0   4        346.64        352.23         8.57 o                         
  -3   0   4          5.93          7.73         1.87 o                         
  -3   0   4         71.93         78.43         3.10 o                         
  -2   0   4        247.52        248.96         5.75 o                         
  -2   0   4       3002.53       2832.32        42.66 o                         
  -1   0   4       1925.98       2256.77        37.05 o                         
  -1   0   4      23362.87      23924.46       435.52 o                         
   0   0   4         55.68         38.58         1.97 o                         
   0   0   4          4.59          1.78         1.13 o                         
   1   0   4       3441.32       3571.09        65.16 o                         
   1   0   4        283.69        310.35         6.83 o                         
   2   0   4        224.51        230.53         5.60 o                         
   2   0   4       2723.35       2691.57        49.82 o                         
   3   0   4        388.92        369.88         9.11 o                         
   3   0   4         32.06         27.66         3.21 o                         
   4   0   4       1244.51       1311.92        26.14 o                         
   4   0   4        102.59        124.86         6.13 o                         
   5   0   4       2758.42       2678.01        50.83 o                         
   5   0   4        227.40        260.66        11.09 o                         
   6   0   4        330.31        358.77        10.79 o                         
   6   0   4         27.23         22.11         5.10 o                         
   7   0   4          3.15          1.94         5.26 o                         
   7   0   4         38.22         47.31         8.21 o                         
  -9   1   4         45.46         51.09         5.52 o                         
  -9   1   4          3.75          8.75         5.15 o                         
  -8   1   4        108.20         95.87         6.46 o                         
  -8   1   4          8.92          7.31         3.30 o                         
  -7   1   4          3.44          3.66         2.52 o                         
  -7   1   4         41.76         43.51         4.25 o                         
  -6   1   4          6.58          5.25         2.13 o                         
  -6   1   4         79.80         83.38         4.42 o                         
  -5   1   4          0.17          0.64         1.70 o                         
  -5   1   4          2.08          5.62         2.13 o                         
  -4   1   4          0.18         -0.20         1.40 o                         
  -4   1   4          2.19          0.65         1.19 o                         
  -3   1   4        515.07        488.26         6.30 o                         
  -3   1   4         42.46         42.01         2.03 o                         
  -2   1   4       4057.85       4451.14        51.08 o                         
  -2   1   4        334.52        399.12         6.07 o                         
  -1   1   4         89.74        108.46         1.96 o                         
  -1   1   4       1088.56       1214.95        14.54 o                         
   0   1   4        351.26        381.04         5.15 o                         
   0   1   4         28.96         30.76         1.32 o                         
   1   1   4         59.94         67.71         1.89 o                         
   1   1   4        727.11        800.14        11.27 o                         
   2   1   4         59.16         65.57         2.37 o                         
   2   1   4        717.67        794.27        11.44 o                         
   3   1   4        100.45         99.89         3.23 o                         
   3   1   4          8.28          7.13         1.69 o                         
   4   1   4         25.92         23.70         2.46 o                         
   4   1   4        314.41        297.77         6.00 o                         
   5   1   4          2.69          2.32         2.39 o                         
   5   1   4          0.22         -2.65         2.65 o                         
   6   1   4          7.06          5.74         3.41 o                         
   6   1   4         85.69         81.13         4.53 o                         
   7   1   4         17.06         18.68         4.17 o                         
   7   1   4        206.91        212.98         9.18 o                         
  -9   2   4         50.26         58.14         5.84 o                         
  -9   2   4          4.14          2.84         4.55 o                         
  -8   2   4         25.67         26.20         3.82 o                         
  -8   2   4        311.37        337.40         9.46 o                         
  -7   2   4        376.34        388.38         9.49 o                         
  -7   2   4         31.02         35.92         3.14 o                         
  -6   2   4          3.09          5.55         2.20 o                         
  -6   2   4         37.53         35.72         3.28 o                         
  -5   2   4        222.89        219.74         5.22 o                         
  -5   2   4       2703.72       2883.01        42.09 o                         
  -4   2   4       1005.70        971.02        13.09 o                         
  -4   2   4         82.91         74.47         2.67 o                         
  -3   2   4          0.01          2.34         0.98 o                         
  -3   2   4          0.00         -0.61         1.11 o                         
  -2   2   4       4351.50       4392.34        50.43 o                         
  -2   2   4        358.73        387.13         5.52 o                         
  -1   2   4         99.84         91.31         1.91 o                         
  -1   2   4       1211.08       1083.84        13.07 o                         
   0   2   4        220.53        236.41         3.79 o                         
   0   2   4         18.18         17.23         1.08 o                         
   1   2   4       1189.99       1148.93        14.67 o                         
   1   2   4         98.10        101.36         2.31 o                         
   2   2   4       3002.58       3003.10        39.16 o                         
   2   2   4        247.53        259.33         4.27 o                         
   3   2   4         44.76         46.42         3.00 o                         
   3   2   4        543.01        536.15         8.52 o                         
   4   2   4        808.92        803.20        12.15 o                         
   4   2   4         66.69         68.73         3.86 o                         
   5   2   4        514.37        550.57         9.41 o                         
   5   2   4         42.40         47.40         3.64 o                         
   6   2   4        216.59        214.78         5.87 o                         
   6   2   4         17.86         17.58         3.57 o                         
   7   2   4          3.44          3.73         3.78 o                         
   7   2   4         41.71         43.26         5.49 o                         
  -9   3   4         13.45          9.71         5.14 o                         
  -9   3   4        163.12        171.77         8.35 o                         
  -8   3   4          0.11         -3.27         3.27 o                         
  -8   3   4          1.34          1.32         3.99 o                         
  -7   3   4         32.01         34.50         3.67 o                         
  -7   3   4          2.64          0.88         2.43 o                         
  -6   3   4        965.76        968.99        17.18 o                         
  -6   3   4         79.61         81.35         4.00 o                         
  -5   3   4          4.41          5.43         1.87 o                         
  -5   3   4         53.53         61.98         3.71 o                         
  -4   3   4         88.61         88.57         3.07 o                         
  -4   3   4       1074.93       1125.85        15.81 o                         
  -3   3   4       1961.90       1899.29        22.43 o                         
  -3   3   4        161.73        158.04         3.01 o                         
  -2   3   4       1114.90       1089.87        13.24 o                         
  -2   3   4         91.91         94.03         2.12 o                         
  -1   3   4         15.10         15.59         1.02 o                         
  -1   3   4        183.18        172.43         2.87 o                         
   0   3   4        204.00        218.85         3.51 o                         
   0   3   4       2474.65       2539.11        31.10 o                         
   1   3   4        671.50        653.04         8.33 o                         
   1   3   4         55.36         55.73         1.80 o                         
   2   3   4         54.32         45.02         2.36 o                         
   2   3   4          4.48          4.17         0.96 o                         
   3   3   4        102.07        111.07         3.84 o                         
   3   3   4       1238.17       1236.88        17.27 o                         
   4   3   4         96.15        103.14         4.27 o                         
   4   3   4       1166.32       1153.56        16.53 o                         
   5   3   4         26.11         29.13         2.75 o                         
   5   3   4          2.15          0.30         2.59 o                         
   6   3   4        211.62        220.97         6.08 o                         
   6   3   4         17.45         20.87         3.64 o                         
   7   3   4         49.76         40.53         5.80 o                         
   7   3   4          4.10          0.06         3.84 o                         
  -9   4   4         23.07          3.64        10.43 o                         
  -8   4   4         14.28         17.17         3.89 o                         
  -8   4   4        173.20        187.66         7.97 o                         
  -7   4   4         56.81         72.50         4.94 o                         
  -7   4   4          4.68          6.53         2.58 o                         
  -6   4   4          5.35          2.35         2.06 o                         
  -6   4   4         64.86         71.00         4.54 o                         
  -5   4   4       1149.12       1208.73        19.02 o                         
  -5   4   4         94.73         93.31         3.54 o                         
  -4   4   4         68.79         67.27         2.67 o                         
  -4   4   4        834.50        858.47        11.96 o                         
  -3   4   4          1.92          1.80         0.77 o                         
  -3   4   4         23.29         23.98         1.50 o                         
  -2   4   4         56.78         59.46         1.65 o                         
  -2   4   4        688.82        655.46         8.37 o                         
  -1   4   4         22.86         20.90         1.09 o                         
  -1   4   4        277.31        241.41         3.67 o                         
   0   4   4         45.47         50.41         1.62 o                         
   0   4   4          3.75          3.98         0.82 o                         
   1   4   4        123.47        134.68         2.50 o                         
   1   4   4       1497.79       1530.60        18.26 o                         
   2   4   4       1877.21       1868.80        23.24 o                         
   2   4   4        154.75        165.01         3.14 o                         
   3   4   4         74.60         85.36         3.16 o                         
   3   4   4          6.15          7.06         1.57 o                         
   4   4   4          6.33          7.58         2.24 o                         
   4   4   4          0.52          0.22         2.09 o                         
   5   4   4        354.37        379.50         7.38 o                         
   5   4   4         29.21         27.55         3.19 o                         
   6   4   4          2.79          3.14         3.61 o                         
   6   4   4          0.23          0.40         3.29 o                         
   7   4   4          0.57          2.26         3.77 o                         
   7   4   4          6.96         13.70         5.54 o                         
  -8   5   4          0.16         -3.40         3.62 o                         
  -8   5   4          1.93          4.36         3.50 o                         
  -7   5   4         63.02         59.69         3.71 o                         
  -7   5   4        764.50        804.02        14.52 o                         
  -6   5   4        140.77        137.99         4.70 o                         
  -6   5   4       1707.63       1728.24        28.46 o                         
  -5   5   4        306.27        315.22         6.92 o                         
  -5   5   4         25.25         24.26         2.33 o                         
  -4   5   4         92.67         97.58         2.85 o                         
  -4   5   4       1124.08       1133.37        16.06 o                         
  -3   5   4       3500.35       3565.86        41.30 o                         
  -3   5   4        288.56        298.85         4.45 o                         
  -2   5   4        540.97        541.64         7.16 o                         
  -2   5   4         44.60         42.39         1.49 o                         
  -1   5   4        830.83        814.46        10.83 o                         
  -1   5   4         68.49         73.14         2.26 o                         
   0   5   4       5701.89       5627.38        64.40 o                         
   0   5   4        470.05        503.93         7.95 o                         
   1   5   4       1581.97       1562.80        18.68 o                         
   1   5   4        130.41        130.58         2.59 o                         
   2   5   4          0.63         -0.50         1.15 o                         
   2   5   4          7.58         11.88         1.55 o                         
   3   5   4        216.96        236.18         5.05 o                         
   3   5   4       2631.85       2687.08        35.51 o                         
   4   5   4        745.44        778.94        11.92 o                         
   4   5   4         61.45         67.24         3.68 o                         
   5   5   4          1.14          1.05         2.44 o                         
   5   5   4          0.09         -2.62         2.62 o                         
   6   5   4         23.55         22.13         3.70 o                         
   6   5   4        285.64        282.61         8.83 o                         
   7   5   4        474.52        517.20        15.21 o                         
   7   5   4         39.12         32.11         4.38 o                         
  -8   6   4          0.33         -0.78         3.69 o                         
  -8   6   4          3.98         -1.95         4.04 o                         
  -7   6   4          0.79         -2.13         2.76 o                         
  -7   6   4          9.56          7.51         3.08 o                         
  -6   6   4          0.00          2.32         2.12 o                         
  -6   6   4          0.02          1.37         2.77 o                         
  -5   6   4          2.61          4.98         1.89 o                         
  -5   6   4         31.71         33.37         2.98 o                         
  -4   6   4         11.30         13.00         1.68 o                         
  -4   6   4        137.04        153.42         3.77 o                         
  -3   6   4          1.87          3.04         1.23 o                         
  -3   6   4          0.15         -0.17         0.94 o                         
  -2   6   4          3.64          3.89         0.81 o                         
  -2   6   4         44.13         45.11         1.67 o                         
  -1   6   4          8.04          9.13         1.24 o                         
  -1   6   4          0.66          0.42         1.08 o                         
   0   6   4         30.22         30.34         1.19 o                         
   0   6   4          2.49          2.48         1.13 o                         
   1   6   4          1.95          2.75         0.93 o                         
   1   6   4         23.66         25.79         1.49 o                         
   2   6   4          4.82          4.07         1.27 o                         
   2   6   4         58.47         64.11         2.39 o                         
   3   6   4          0.63          1.34         1.66 o                         
   3   6   4          7.70          7.98         1.92 o                         
   4   6   4          5.29          6.72         2.31 o                         
   4   6   4          0.44          2.46         2.25 o                         
   5   6   4          0.68          0.59         2.57 o                         
   5   6   4          8.23          6.21         2.65 o                         
   6   6   4          0.40          2.03         3.07 o                         
   6   6   4          4.79          2.41         3.93 o                         
   7   6   4         51.94         58.66         6.77 o                         
   7   6   4          4.28          2.01         4.43 o                         
  -8   7   4          1.71          3.72         3.77 o                         
  -8   7   4         20.73         16.61         4.83 o                         
  -7   7   4         53.84         52.70         3.94 o                         
  -7   7   4        653.10        658.91        15.72 o                         
  -6   7   4       1453.78       1541.69        26.31 o                         
  -6   7   4        119.85        119.85         4.34 o                         
  -5   7   4        620.44        637.55        11.06 o                         
  -5   7   4         51.15         53.17         3.05 o                         
  -4   7   4         68.40         67.32         2.94 o                         
  -4   7   4        829.69        845.25        12.64 o                         
  -3   7   4       4313.41       4385.90        53.64 o                         
  -3   7   4        355.59        370.96         5.35 o                         
  -2   7   4        640.91        636.89         8.93 o                         
  -2   7   4         52.84         53.95         2.13 o                         
  -1   7   4        755.55        741.23        10.14 o                         
  -1   7   4         62.29         65.53         2.36 o                         
   0   7   4       5051.44       4943.00        60.17 o                         
   0   7   4        416.43        452.66         7.44 o                         
   1   7   4       2745.44       2778.07        32.50 o                         
   1   7   4        226.33        246.69         4.68 o                         
   2   7   4          6.30          8.37         1.57 o                         
   2   7   4         76.37         81.28         2.80 o                         
   3   7   4       2385.92       2384.49        33.59 o                         
   3   7   4        196.69        216.43         5.31 o                         
   4   7   4       1050.05       1091.76        16.82 o                         
   4   7   4         86.56         98.01         4.61 o                         
   5   7   4          2.81          2.99         3.01 o                         
   5   7   4          0.23          0.53         2.69 o                         
   6   7   4         44.53         33.56         4.87 o                         
   6   7   4        540.13        576.53        13.55 o                         
   7   7   4        322.28        356.65        12.94 o                         
   7   7   4         26.57         14.51         5.23 o                         
  -8   8   4          2.87          1.67         4.74 o                         
  -8   8   4         34.83         29.04         5.25 o                         
  -7   8   4          4.66          2.91         3.01 o                         
  -7   8   4         56.57         56.90         5.11 o                         
  -6   8   4          1.00          0.87         2.34 o                         
  -6   8   4         12.16         13.53         3.68 o                         
  -5   8   4       1243.69       1275.66        21.24 o                         
  -5   8   4        102.53         99.91         3.79 o                         
  -4   8   4        344.59        365.60         7.41 o                         
  -4   8   4         28.41         30.73         2.30 o                         
  -3   8   4         19.21         21.72         2.05 o                         
  -3   8   4          1.58          3.40         1.48 o                         
  -2   8   4         42.54         44.36         2.55 o                         
  -2   8   4        515.97        547.35         7.99 o                         
  -1   8   4        150.37        131.42         3.41 o                         
  -1   8   4         12.40          7.65         1.54 o                         
   0   8   4         12.39         20.94         1.89 o                         
   0   8   4          1.02         -0.62         1.19 o                         
   1   8   4         54.96         58.06         2.31 o                         
   1   8   4        666.74        682.17         9.66 o                         
   2   8   4       1240.06       1286.93        17.71 o                         
   2   8   4        102.23        111.73         4.02 o                         
   3   8   4        239.84        242.54         5.48 o                         
   3   8   4         19.77         17.49         2.50 o                         
   4   8   4          2.73          1.72         3.04 o                         
   4   8   4         33.07         31.66         2.93 o                         
   5   8   4        161.79        186.41         6.36 o                         
   5   8   4         13.34          6.23         3.46 o                         
   6   8   4          1.59          5.05         4.17 o                         
   6   8   4          0.13         -0.07         3.82 o                         
  -8   9   4         22.39         15.70         4.89 o                         
  -8   9   4          1.85         -4.96         4.96 o                         
  -7   9   4        234.18        219.23         8.78 o                         
  -7   9   4         19.30         16.51         4.86 o                         
  -6   9   4         30.60         34.03         3.99 o                         
  -6   9   4        371.22        388.74        10.67 o                         
  -5   9   4          9.42         10.76         2.67 o                         
  -5   9   4        114.28        107.94         4.84 o                         
  -4   9   4         23.33         28.09         2.84 o                         
  -4   9   4        282.96        286.80         6.65 o                         
  -3   9   4       2481.90       2480.88        33.03 o                         
  -3   9   4        204.60        215.78         4.85 o                         
  -2   9   4        108.34        108.10         3.39 o                         
  -2   9   4       1314.23       1392.52        18.15 o                         
  -1   9   4         34.79         39.52         2.46 o                         
  -1   9   4        422.05        444.46         7.74 o                         
   0   9   4        146.25        152.20         3.98 o                         
   0   9   4       1774.02       1805.28        24.26 o                         
   1   9   4       1513.11       1504.00        20.57 o                         
   1   9   4        124.74        123.65         3.25 o                         
   2   9   4        700.00        682.50        10.56 o                         
   2   9   4         57.71         58.16         3.47 o                         
   3   9   4        594.54        593.89        11.22 o                         
   3   9   4         49.01         54.22         4.06 o                         
   4   9   4         70.88         85.62         5.80 o                         
   4   9   4        859.76        870.06        14.09 o                         
   5   9   4          0.62          1.52         3.60 o                         
   5   9   4          7.56          4.02         3.62 o                         
   6   9   4        398.15        430.58        13.44 o                         
   6   9   4         32.82         24.67         4.75 o                         
  -8  10   4         26.02         27.83         5.83 o                         
  -8  10   4        315.69        303.63        10.28 o                         
  -7  10   4        235.09        225.80         8.61 o                         
  -7  10   4         19.38         20.75         4.96 o                         
  -6  10   4         11.30         14.61         3.84 o                         
  -6  10   4        137.08        117.66         6.83 o                         
  -5  10   4        600.70        622.16        12.26 o                         
  -5  10   4         49.52         56.13         3.97 o                         
  -4  10   4       1360.85       1414.64        21.90 o                         
  -4  10   4        112.19        111.35         4.80 o                         
  -3  10   4          2.00          3.55         1.89 o                         
  -3  10   4          0.16          0.38         1.73 o                         
  -2  10   4       1999.51       2001.94        26.82 o                         
  -2  10   4        164.83        174.41         4.73 o                         
  -1  10   4        192.05        204.24         4.64 o                         
  -1  10   4       2329.62       2349.89        33.29 o                         
   0  10   4          5.46          4.73         1.63 o                         
   0  10   4         66.19         65.08         3.14 o                         
   1  10   4        103.80        110.28         3.51 o                         
   1  10   4       1259.17       1276.93        17.90 o                         
   2  10   4        153.28        169.19         5.39 o                         
   2  10   4       1859.29       1882.32        27.26 o                         
   3  10   4         13.54         10.03         2.45 o                         
   3  10   4        164.30        182.21         5.22 o                         
   4  10   4         20.87         16.99         3.47 o                         
   4  10   4        253.19        274.94         8.10 o                         
   5  10   4        532.93        522.71        12.34 o                         
   5  10   4         43.93         54.40         5.70 o                         
   6  10   4        237.81        242.79        10.89 o                         
   6  10   4         19.60         18.52         4.59 o                         
  -8  11   4         72.61         63.73         6.24 o                         
  -8  11   4          5.99          1.29         5.21 o                         
  -7  11   4         39.61         33.52         4.66 o                         
  -7  11   4          3.27          3.53         4.54 o                         
  -6  11   4         10.65         11.60         3.29 o                         
  -6  11   4        129.18        118.18         7.16 o                         
  -5  11   4          1.41          2.60         3.22 o                         
  -5  11   4         17.08         15.54         3.16 o                         
  -4  11   4         63.64         62.95         4.06 o                         
  -4  11   4          5.25          7.51         2.44 o                         
  -3  11   4        741.05        745.52        12.35 o                         
  -3  11   4         61.09         63.49         3.25 o                         
  -2  11   4        356.60        370.71         7.36 o                         
  -1  11   4         85.55         86.67         3.39 o                         
  -1  11   4          7.05          6.95         1.80 o                         
   0  11   4        236.02        229.69         5.12 o                         
   0  11   4         19.46         19.01         1.96 o                         
   1  11   4        365.94        357.96         6.76 o                         
   1  11   4         30.17         31.49         2.67 o                         
   2  11   4          9.42         11.16         2.49 o                         
   2  11   4        114.23         93.48         4.23 o                         
   3  11   4         29.03         27.06         2.92 o                         
   3  11   4        352.16        348.43         8.15 o                         
   4  11   4          5.88          5.60         3.49 o                         
   4  11   4         71.33         70.72         5.42 o                         
   5  11   4         12.22         16.62         4.44 o                         
   5  11   4          1.01          2.59         4.00 o                         
   6  11   4        105.47         97.36         7.76 o                         
   6  11   4          8.70          3.62         4.53 o                         
  -7  12   4        420.51        391.86        11.77 o                         
  -7  12   4         34.67         33.46         5.72 o                         
  -6  12   4         37.10         32.48         4.51 o                         
  -6  12   4          3.06          2.31         3.92 o                         
  -5  12   4        582.69        606.10        11.72 o                         
  -5  12   4         48.04         52.03         4.63 o                         
  -4  12   4        210.63        218.19         6.33 o                         
  -4  12   4       2555.05       2509.61        43.48 o                         
  -3  12   4         91.44         90.88         5.00 o                         
  -3  12   4          7.54          5.39         2.06 o                         
  -2  12   4       2339.21       2305.26        32.99 o                         
  -2  12   4        192.84        196.07         4.97 o                         
  -1  12   4       5747.14       5801.08        74.58 o                         
  -1  12   4        473.78        503.61         9.56 o                         
   0  12   4        305.37        302.34         6.15 o                         
   0  12   4         25.17         26.82         3.23 o                         
   1  12   4       1733.34       1701.76        23.52 o                         
   1  12   4        142.89        159.78         5.03 o                         
   2  12   4        173.43        217.13         7.06 o                         
   2  12   4       2103.79       2067.84        30.10 o                         
   3  12   4         87.01         92.74         5.72 o                         
   3  12   4          7.17          7.56         2.63 o                         
   4  12   4        456.66        458.44        11.26 o                         
   4  12   4         37.65         30.83         4.18 o                         
   5  12   4        131.85        153.96         8.55 o                         
   5  12   4       1599.40       1657.02        34.76 o                         
   6  12   4         21.90         10.50         4.66 o                         
   6  12   4        265.61        282.95        12.25 o                         
  -7  13   4          4.10         -1.34         4.86 o                         
  -7  13   4         49.76         44.40         6.24 o                         
  -6  13   4          0.30          3.36         3.94 o                         
  -6  13   4          3.59          5.09         4.70 o                         
  -5  13   4          0.00         -3.02         3.22 o                         
  -5  13   4          0.01          1.51         3.64 o                         
  -4  13   4         10.09         13.58         3.58 o                         
  -4  13   4          0.83          1.72         2.36 o                         
  -3  13   4         21.92         20.04         2.34 o                         
  -3  13   4        265.88        249.01         7.21 o                         
  -2  13   4        856.60        857.00        14.04 o                         
  -2  13   4         70.62         66.52         3.56 o                         
  -1  13   4        278.52        287.16         6.12 o                         
  -1  13   4         22.96         23.60         2.36 o                         
   0  13   4         34.91         43.44         3.07 o                         
   0  13   4          2.88          5.38         2.37 o                         
   1  13   4         36.63         37.63         3.18 o                         
   1  13   4        444.36        427.61         7.96 o                         
   2  13   4        375.40        342.41         7.69 o                         
   2  13   4         30.95         27.12         3.38 o                         
   3  13   4          0.82          0.80         2.75 o                         
   3  13   4          9.97         10.94         4.02 o                         
   4  13   4          9.74          7.98         3.82 o                         
   4  13   4        118.19        123.66         6.88 o                         
   5  13   4          2.39         -1.83         4.02 o                         
   5  13   4         29.03         24.91         6.16 o                         
   6  13   4          5.60          1.32        13.35 o                         
  -7  14   4        162.58        166.97         9.70 o                         
  -7  14   4         13.40          9.95         5.57 o                         
  -6  14   4          1.76          0.03         4.10 o                         
  -6  14   4         21.31         24.11         5.44 o                         
  -5  14   4        133.64        130.46         6.83 o                         
  -5  14   4       1621.16       1591.12        29.22 o                         
  -4  14   4         37.37         40.51         3.61 o                         
  -4  14   4        453.32        479.67        10.95 o                         
  -3  14   4          0.28         -2.14         2.14 o                         
  -3  14   4          3.34          4.26         3.43 o                         
  -2  14   4       2431.32       2418.95        34.87 o                         
  -2  14   4        200.43        201.77         5.42 o                         
  -1  14   4         17.21         17.16         2.33 o                         
  -1  14   4        208.71        230.08         6.21 o                         
   0  14   4         24.60         22.71         2.68 o                         
   0  14   4        298.41        295.20         6.51 o                         
   1  14   4        552.36        559.66         9.77 o                         
   1  14   4         45.54         48.37         3.44 o                         
   2  14   4        140.34        148.35         6.50 o                         
   2  14   4       1702.33       1681.17        25.34 o                         
   3  14   4        141.00        122.88         6.45 o                         
   3  14   4         11.62          6.10         3.07 o                         
   4  14   4         26.54         20.15         3.99 o                         
   4  14   4        321.95        332.85        10.09 o                         
   5  14   4         20.17         15.38         4.89 o                         
   5  14   4        244.61        239.99        11.20 o                         
  -7  15   4         60.95         50.42         8.19 o                         
  -7  15   4          5.02          4.14         5.93 o                         
  -6  15   4        263.75        262.33        11.84 o                         
  -6  15   4         21.74         15.96         4.68 o                         
  -5  15   4          0.94          1.37         3.78 o                         
  -5  15   4         11.39          7.29         4.14 o                         
  -4  15   4        510.83        496.59        11.44 o                         
  -4  15   4         42.11         38.59         3.85 o                         
  -3  15   4        100.14        103.08         4.56 o                         
  -3  15   4       1214.77       1229.61        21.62 o                         
  -2  15   4          2.71          1.30         2.19 o                         
  -2  15   4         32.89         26.48         3.21 o                         
  -1  15   4          0.87          1.05         2.26 o                         
  -1  15   4         10.56          9.34         2.86 o                         
   0  15   4         51.62         51.76         4.00 o                         
   0  15   4        626.13        609.79        10.41 o                         
   1  15   4         21.83         21.49         2.78 o                         
   1  15   4        264.86        276.26         6.59 o                         
   2  15   4          0.07          4.72         3.16 o                         
   2  15   4          0.80          0.42         3.43 o                         
   3  15   4        570.99        560.42        13.30 o                         
   3  15   4         47.07         31.49         4.14 o                         
   4  15   4        189.62        186.97         8.26 o                         
   4  15   4         15.63         14.46         4.10 o                         
   5  15   4         17.93         14.85         6.39 o                         
   5  15   4          1.48         -3.95         5.10 o                         
  -6  16   4         24.40         25.59         6.78 o                         
  -6  16   4          2.01          4.40         5.00 o                         
  -5  16   4        344.69        368.04        10.30 o                         
  -5  16   4         28.42         32.64         4.69 o                         
  -4  16   4        590.89        574.20        12.87 o                         
  -4  16   4         48.71         52.08         4.80 o                         
  -3  16   4         29.32         34.16         4.31 o                         
  -3  16   4          2.42          0.21         2.35 o                         
  -2  16   4        194.48        201.44         6.43 o                         
  -2  16   4         16.03         13.76         2.58 o                         
  -1  16   4         95.24         92.31         5.26 o                         
  -1  16   4       1155.31       1115.08        18.00 o                         
   0  16   4          1.06          3.23         2.54 o                         
   0  16   4         12.83         11.67         2.79 o                         
   1  16   4         61.01         62.04         4.94 o                         
   1  16   4        740.12        678.02        11.55 o                         
   2  16   4        704.35        706.16        14.00 o                         
   2  16   4         58.06         57.50         5.20 o                         
   3  16   4         59.39         60.84         5.69 o                         
   3  16   4          4.90          3.04         3.52 o                         
   4  16   4          1.13          3.12         4.02 o                         
   4  16   4         13.74          9.40         5.00 o                         
   5  16   4         22.87         20.97         5.76 o                         
   5  16   4        277.40        313.87        13.13 o                         
  -6  17   4         34.07         33.34         5.97 o                         
  -6  17   4        413.30        422.77        14.69 o                         
  -5  17   4        136.39        140.83         8.30 o                         
  -5  17   4         11.24         18.01         4.31 o                         
  -4  17   4        331.07        347.63        10.89 o                         
  -4  17   4         27.29         30.87         4.32 o                         
  -3  17   4       1311.64       1306.95        23.11 o                         
  -3  17   4        108.13        102.99         4.98 o                         
  -2  17   4         27.92         27.77         3.13 o                         
  -2  17   4        338.69        350.73         9.01 o                         
  -1  17   4         29.77         30.05         3.39 o                         
  -1  17   4        361.14        332.91         8.11 o                         
   0  17   4        139.37        123.09         5.50 o                         
   0  17   4       1690.57       1620.89        24.76 o                         
   1  17   4        815.99        790.24        13.02 o                         
   1  17   4         67.27         69.31         5.18 o                         
   2  17   4         35.78         37.05         4.36 o                         
   2  17   4          2.95         -0.06         3.41 o                         
   3  17   4        769.40        806.08        17.44 o                         
   3  17   4         63.43         66.04         6.17 o                         
   4  17   4         22.13         21.21         5.02 o                         
   4  17   4        268.46        278.34        10.35 o                         
  -5  18   4          1.38          1.08         4.40 o                         
  -5  18   4         16.79         16.12         5.42 o                         
  -4  18   4          2.56          2.12         4.10 o                         
  -4  18   4         31.05         45.95         5.67 o                         
  -3  18   4         22.46         24.60         5.12 o                         
  -3  18   4          1.85          5.01         3.16 o                         
  -2  18   4          0.96          4.59         2.86 o                         
  -2  18   4         11.67          8.56         3.40 o                         
  -1  18   4        194.24        181.96         6.67 o                         
  -1  18   4         16.01          9.13         2.90 o                         
   0  18   4          7.16          7.24         3.51 o                         
   0  18   4          0.59          1.21         2.90 o                         
   1  18   4         16.29         11.17         3.62 o                         
   1  18   4          1.34          0.70         3.49 o                         
   2  18   4          1.63         -3.85         4.18 o                         
   2  18   4         19.80         23.88         4.30 o                         
   3  18   4          4.31          1.24         4.42 o                         
   3  18   4         52.25         58.72         5.91 o                         
   4  18   4         11.95         12.56         4.76 o                         
   4  18   4        144.91        150.93         8.92 o                         
  -5  19   4        279.46        311.28        11.37 o                         
  -5  19   4         23.04         31.70         5.23 o                         
  -4  19   4         23.54         22.37         4.79 o                         
  -4  19   4        285.61        293.84        10.74 o                         
  -3  19   4       1238.33       1229.32        24.40 o                         
  -3  19   4        102.08        100.16         5.31 o                         
  -2  19   4        644.66        626.41        13.16 o                         
  -2  19   4         53.14         52.84         4.32 o                         
  -1  19   4         28.44         25.65         3.44 o                         
  -1  19   4        344.94        325.48         8.50 o                         
   0  19   4       1829.90       1815.19        27.74 o                         
   0  19   4        150.85        156.92         7.94 o                         
   1  19   4         73.53         68.37         7.75 o                         
   1  19   4        891.94        863.22        16.41 o                         
   2  19   4         42.86         44.47         5.07 o                         
   2  19   4          3.53          7.62         4.43 o                         
   3  19   4        851.07        876.64        18.93 o                         
   3  19   4         70.16         64.60         6.36 o                         
  -4  20   4         18.06         17.48         4.77 o                         
  -4  20   4        219.10        214.32         9.70 o                         
  -3  20   4          0.67          1.22         3.78 o                         
  -3  20   4          8.17         14.21         5.04 o                         
  -2  20   4        185.74        204.32         8.92 o                         
  -2  20   4         15.31         19.89         3.82 o                         
  -1  20   4          5.26          4.48         3.64 o                         
  -1  20   4         63.81         65.50         5.25 o                         
   0  20   4          1.38          0.29         3.49 o                         
   0  20   4         16.70         19.44         4.92 o                         
   1  20   4        162.76        154.83         7.33 o                         
   1  20   4         13.42         13.04         4.49 o                         
   2  20   4         35.11         28.63         5.12 o                         
   2  20   4        425.91        458.73        11.44 o                         
   3  20   4         58.40         58.31         6.50 o                         
   3  20   4          4.81          1.34         4.70 o                         
  -3  21   4        442.43        423.80        12.77 o                         
  -3  21   4         36.47         30.15         5.01 o                         
  -2  21   4        550.69        577.36        14.67 o                         
  -2  21   4         45.40         50.30         5.00 o                         
  -1  21   4         15.80         12.42         4.04 o                         
  -1  21   4        191.71        184.63         7.77 o                         
   0  21   4         55.84         59.53         5.78 o                         
   0  21   4        677.39        665.62        15.16 o                         
   1  21   4        168.18        172.52         8.67 o                         
   1  21   4         13.86         10.08         5.07 o                         
   2  21   4          5.29         14.20         5.01 o                         
   2  21   4         64.23         75.24         7.38 o                         
  -2  22   4        277.48        273.44        10.37 o                         
  -2  22   4         22.87         27.02         4.53 o                         
  -1  22   4       1019.63       1022.57        20.50 o                         
  -1  22   4         84.06         80.60         6.17 o                         
   0  22   4          3.10         14.35         5.11 o                         
   0  22   4          0.26          0.23         4.85 o                         
   1  22   4        319.54        366.96        18.53 o                         
   1  22   4         26.34         35.31        11.47 o                         
  -8   1   5         79.63         88.00         7.20 o                         
  -7   1   5       1364.61       1368.62        23.95 o                         
  -6   1   5        809.72        837.44        14.53 o                         
  -5   1   5        144.97        151.76         4.73 o                         
  -4   1   5       1674.82       1579.00        25.32 o                         
  -3   1   5       2970.22       2891.59        33.78 o                         
  -2   1   5        420.38        439.99         6.09 o                         
  -1   1   5       2675.12       2500.46        31.17 o                         
   0   1   5       4577.63       4268.76        52.46 o                         
   1   1   5        892.67        899.89        13.61 o                         
   2   1   5        831.47        858.45        12.57 o                         
   3   1   5       1272.73       1292.46        18.29 o                         
   4   1   5        749.88        775.81        12.29 o                         
   5   1   5        243.98        247.04         6.67 o                         
   6   1   5        572.23        597.60        11.03 o                         
  -8   2   5        288.88        277.65         9.22 o                         
  -7   2   5         32.11         36.16         5.75 o                         
  -6   2   5        182.07        176.08         5.82 o                         
  -5   2   5        667.54        670.47        11.00 o                         
  -4   2   5        437.43        445.33         7.36 o                         
  -3   2   5        147.40        161.09         3.36 o                         
  -2   2   5        914.54        842.56        10.61 o                         
  -1   2   5         87.15         67.26         2.02 o                         
   0   2   5        163.64        167.02         3.45 o                         
   1   2   5       1163.55       1159.73        16.08 o                         
   2   2   5        642.83        652.11        10.03 o                         
   3   2   5         83.81         85.78         3.90 o                         
   4   2   5         29.30         26.47         3.80 o                         
   5   2   5        217.37        220.09         6.18 o                         
   6   2   5         40.46         43.84         5.29 o                         
  -8   3   5         27.87         33.84         6.37 o                         
  -7   3   5        176.93        182.91         7.13 o                         
  -6   3   5        486.88        462.42         9.56 o                         
  -5   3   5        115.72        134.68         4.85 o                         
  -4   3   5       1311.07       1258.98        17.69 o                         
  -3   3   5       1961.78       1830.67        24.04 o                         
  -2   3   5        365.96        379.11         5.46 o                         
  -1   3   5        722.36        704.60         9.49 o                         
   0   3   5       1785.20       1697.84        21.32 o                         
   1   3   5        590.30        599.95         9.86 o                         
   2   3   5        913.02        951.87        13.78 o                         
   3   3   5       1403.38       1350.60        18.98 o                         
   4   3   5        193.80        195.57         5.41 o                         
   5   3   5         28.93         37.20         4.44 o                         
   6   3   5        279.73        289.88         8.45 o                         
  -8   4   5        362.69        359.63        11.91 o                         
  -7   4   5         71.96         82.87         6.72 o                         
  -6   4   5        328.40        335.29         7.97 o                         
  -5   4   5       1208.00       1181.06        19.95 o                         
  -4   4   5        734.75        701.49        10.66 o                         
  -3   4   5        481.62        462.70         7.17 o                         
  -2   4   5       2480.32       2391.82        31.22 o                         
  -1   4   5       1840.40       1772.85        22.21 o                         
   0   4   5        323.21        341.86         5.01 o                         
   1   4   5       2220.60       2153.57        28.58 o                         
   2   4   5       1328.86       1329.47        20.05 o                         
   3   4   5         99.85        104.10         3.93 o                         
   4   4   5        480.86        504.14         8.89 o                         
   5   4   5        500.95        471.71         9.75 o                         
   6   4   5         62.69         66.17         6.84 o                         
  -8   5   5          9.95          8.24         7.32 o                         
  -7   5   5         50.28         42.11         6.28 o                         
  -6   5   5        761.35        774.20        15.35 o                         
  -5   5   5        177.86        200.83         6.93 o                         
  -4   5   5        307.26        283.79         6.08 o                         
  -3   5   5        556.90        534.21         7.88 o                         
  -2   5   5        245.44        245.01         4.66 o                         
  -1   5   5         99.05         95.62         2.98 o                         
   0   5   5        514.32        502.13         7.36 o                         
   1   5   5         59.18         64.08         3.03 o                         
   2   5   5         26.58         26.27         2.80 o                         
   3   5   5       1526.61       1521.30        22.31 o                         
   4   5   5         63.58         72.17         4.37 o                         
   5   5   5         40.18         41.78         4.63 o                         
   6   5   5         51.57         55.20         8.24 o                         
  -8   6   5        523.01        553.60        16.84 o                         
  -7   6   5        759.09        729.39        15.56 o                         
  -6   6   5        369.73        386.00        10.01 o                         
  -5   6   5       1999.41       1980.64        35.44 o                         
  -4   6   5       1990.73       1977.01        29.08 o                         
  -3   6   5       1732.46       1744.24        23.60 o                         
  -2   6   5       4166.53       4134.59        53.22 o                         
  -1   6   5       3237.11       3156.26        44.27 o                         
   0   6   5        498.93        554.96         8.05 o                         
   1   6   5       3401.68       3318.14        46.58 o                         
   2   6   5       2830.62       2868.46        43.46 o                         
   3   6   5        201.92        221.93         7.26 o                         
   4   6   5       1830.96       1840.45        29.26 o                         
   5   6   5       1406.51       1513.13        25.01 o                         
   6   6   5         45.92         54.16         8.35 o                         
  -8   7   5          8.97         11.60         9.39 o                         
  -7   7   5        161.48        166.02         9.10 o                         
  -6   7   5        681.95        700.19        16.18 o                         
  -5   7   5        142.85        165.46         7.60 o                         
  -4   7   5        231.05        219.46         5.97 o                         
  -3   7   5        664.88        649.16         9.38 o                         
  -2   7   5         44.54         54.99         2.65 o                         
  -1   7   5         52.15         57.06         2.58 o                         
   0   7   5        535.62        549.08         8.65 o                         
   1   7   5        146.97        155.99         4.86 o                         
   2   7   5         24.62         18.53         3.71 o                         
   3   7   5       1574.85       1597.48        28.68 o                         
   4   7   5         92.93         93.48         5.56 o                         
   5   7   5         14.23         16.48         6.55 o                         
   6   7   5        107.62        129.27         9.23 o                         
  -8   8   5        295.47        318.48        11.92 o                         
  -7   8   5         34.24         28.82         7.48 o                         
  -6   8   5        469.43        482.26        13.15 o                         
  -5   8   5       1267.35       1347.05        33.81 o                         
  -4   8   5        121.93        123.91         4.68 o                         
  -3   8   5         96.32        108.04         3.65 o                         
  -2   8   5       2920.51       2862.09        37.51 o                         
  -1   8   5       1927.20       1918.37        27.47 o                         
   0   8   5       1038.19       1081.34        16.25 o                         
   1   8   5       1102.61       1023.06        17.04 o                         
   2   8   5        567.32        546.82        10.58 o                         
   3   8   5        190.99        193.70         6.17 o                         
   4   8   5        554.74        579.43        11.81 o                         
   5   8   5        226.91        235.74         8.76 o                         
   6   8   5        210.35        214.09        10.75 o                         
  -8   9   5         21.54         27.55         8.34 o                         
  -7   9   5        488.76        515.19        14.52 o                         
  -6   9   5         42.72         38.18         6.56 o                         
  -5   9   5         16.77         21.70         5.39 o                         
  -4   9   5        936.54        941.30        15.51 o                         
  -3   9   5        857.25        828.89        13.73 o                         
  -2   9   5        318.65        327.19         6.12 o                         
  -1   9   5        975.78       1001.12        15.35 o                         
   0   9   5        688.33        685.06        10.60 o                         
   1   9   5        276.04        270.68         7.35 o                         
   2   9   5        752.96        776.07        13.96 o                         
   3   9   5        187.83        195.60         6.47 o                         
   4   9   5        355.34        352.80         9.98 o                         
   5   9   5         41.06         45.05         6.98 o                         
   6   9   5        154.70        159.27        10.20 o                         
  -8  10   5        114.02        101.74        18.37 o                         
  -7  10   5         52.63         56.04         7.82 o                         
  -6  10   5        122.95        128.84         7.66 o                         
  -5  10   5        945.70        959.37        16.24 o                         
  -4  10   5        291.36        314.08         7.43 o                         
  -4  10   5         17.71         -0.87         6.78 o                         
  -3  10   5         79.87         93.44         4.91 o                         
  -3  10   5          2.51          5.21         6.33 o                         
  -2  10   5        732.16        707.28        10.94 o                         
  -1  10   5        262.93        259.90         5.84 o                         
   0  10   5        191.20        183.30         4.72 o                         
   1  10   5        602.05        577.85        12.09 o                         
   1  10   5        599.54        644.71        30.32 o                         
   2  10   5        945.58        957.44        18.19 o                         
   2  10   5        927.86        986.62        42.58 o                         
   3  10   5         93.38        100.85         5.41 o                         
   3  10   5         15.52         92.31        11.39 o                         
   4  10   5        184.00        196.65         9.33 o                         
   5  10   5        134.99        144.58         8.14 o                         
  -7  11   5        694.23        731.20        17.57 o                         
  -6  11   5        876.06        879.18        18.97 o                         
  -5  11   5        115.20        140.57         6.45 o                         
  -5  11   5          1.37         10.58         7.69 o                         
  -4  11   5        990.30        958.08        17.23 o                         
  -4  11   5         81.03          4.01         7.15 o                         
  -3  11   5       1393.65       1342.67        22.56 o                         
  -3  11   5        113.67         -2.81         7.13 o                         
  -2  11   5        252.25        285.45         6.53 o                         
  -1  11   5       1737.02       1679.74        26.53 o                         
   0  11   5       2365.05       2242.87        30.17 o                         
   1  11   5        293.28        306.75         8.31 o                         
   1  11   5        179.61        328.25        19.64 o                         
   2  11   5        170.80        185.12         6.92 o                         
   2  11   5         89.77        172.05        14.06 o                         
   3  11   5       1196.57       1227.51        22.73 o                         
   3  11   5       1195.20       1117.69        47.65 o                         
   4  11   5        481.23        484.30        13.91 o                         
   5  11   5        225.49        242.82         9.66 o                         
  -7  12   5         33.17         39.54         8.34 o                         
  -6  12   5          7.69         15.54         7.54 o                         
  -5  12   5          4.76          6.05         5.45 o                         
  -5  12   5          0.27         -2.85         7.01 o                         
  -4  12   5         72.13         66.55         5.28 o                         
  -4  12   5          5.69          2.80         7.54 o                         
  -3  12   5          6.85         13.26         4.45 o                         
  -3  12   5          0.03         -0.22         6.56 o                         
  -2  12   5         12.73          9.88         3.61 o                         
  -1  12   5        141.60        141.62         4.77 o                         
   0  12   5          1.10         -0.35         2.89 o                         
   1  12   5         78.62         68.85         4.60 o                         
   1  12   5         78.59         62.95        10.35 o                         
   2  12   5         43.28         36.86         5.46 o                         
   2  12   5         37.59         46.48         9.86 o                         
   3  12   5         18.20         18.64         5.55 o                         
   4  12   5         25.50         29.50         6.44 o                         
   5  12   5         10.43          8.26         8.10 o                         
  -7  13   5        458.43        489.47        15.87 o                         
  -6  13   5        918.56        895.73        22.16 o                         
  -5  13   5        115.82        137.36         6.96 o                         
  -4  13   5        713.32        739.35        14.65 o                         
  -4  13   5         56.22         -4.02         6.12 o                         
  -3  13   5       1786.17       1744.43        28.74 o                         
  -2  13   5        473.67        514.29         9.79 o                         
  -1  13   5       1619.71       1581.64        23.67 o                         
   0  13   5       2968.77       2867.72        38.26 o                         
   1  13   5        488.52        469.90         9.30 o                         
   2  13   5        435.93        451.51        11.22 o                         
   2  13   5        379.71        434.13        23.53 o                         
   3  13   5       1337.01       1335.74        24.91 o                         
   4  13   5        329.80        356.11        10.77 o                         
   5  13   5        169.68        185.00        10.81 o                         
  -6  14   5         67.21         52.25         8.54 o                         
  -5  14   5        347.53        266.82        23.87 o                         
  -5  14   5        349.17        320.90         9.59 o                         
  -4  14   5         74.89         83.56         6.01 o                         
  -4  14   5          3.73          1.77         6.50 o                         
  -3  14   5         37.72         45.59         5.46 o                         
  -2  14   5        396.79        395.29         9.14 o                         
  -1  14   5        366.17        349.53         7.91 o                         
   0  14   5        273.10        285.69         6.58 o                         
   1  14   5        261.51        241.79         6.72 o                         
   2  14   5        363.20        377.28        10.42 o                         
   2  14   5        359.47        353.90        21.44 o                         
   3  14   5          1.65         -2.46        12.63 o                         
   3  14   5         48.62         50.30         6.34 o                         
   4  14   5         42.15         37.21         7.13 o                         
  -6  15   5        474.39        436.20        14.00 o                         
  -5  15   5         89.21        113.28         7.38 o                         
  -5  15   5          0.87         70.20        15.34 o                         
  -4  15   5        761.28        714.17        14.72 o                         
  -3  15   5        878.00        841.39        16.30 o                         
  -2  15   5        117.35        117.89         5.80 o                         
  -1  15   5        310.66        296.76         7.52 o                         
   0  15   5        842.96        797.27        12.90 o                         
   1  15   5        293.98        292.86         8.95 o                         
   2  15   5        309.92        303.57         9.67 o                         
   3  15   5       1071.68       1070.13        21.26 o                         
   3  15   5         88.34          3.87        10.66 o                         
   4  15   5         81.24         79.33         7.91 o                         
  -6  16   5        150.38        152.07        10.80 o                         
  -5  16   5        718.40        683.69        16.22 o                         
  -5  16   5        718.27        579.43        35.91 o                         
  -4  16   5        241.67        254.88         8.75 o                         
  -3  16   5        229.10        237.43         8.26 o                         
  -2  16   5        765.66        703.84        13.76 o                         
  -1  16   5        716.99        679.03        12.56 o                         
   0  16   5         85.89         95.45         5.49 o                         
   1  16   5        629.12        630.43        14.20 o                         
   2  16   5        858.84        873.22        18.14 o                         
   3  16   5         60.83         70.01         7.42 o                         
   3  16   5          0.13         -3.29        11.28 o                         
   4  16   5        458.34        489.24        13.55 o                         
  -5  17   5          8.19          2.76        11.58 o                         
  -5  17   5         14.48         12.46         7.53 o                         
  -4  17   5        163.30        161.97         8.01 o                         
  -3  17   5        275.23        272.11         9.10 o                         
  -2  17   5         75.13         78.46         5.94 o                         
  -1  17   5        139.51        137.91         6.04 o                         
   0  17   5        172.99        165.89         6.42 o                         
   1  17   5         34.84         35.28         6.06 o                         
   2  17   5        116.77        105.72         7.75 o                         
   3  17   5         76.98         88.78         7.65 o                         
   3  17   5          6.29         -3.52        10.94 o                         
  -5  18   5        565.55        543.64        14.82 o                         
  -4  18   5        514.67        510.13        13.78 o                         
  -3  18   5        387.73        376.12        10.69 o                         
  -2  18   5       1618.20       1510.59        28.95 o                         
  -1  18   5        932.59        875.60        16.42 o                         
   0  18   5        137.00        166.43         6.59 o                         
   1  18   5       1213.17       1123.11        24.24 o                         
   2  18   5        542.51        517.14        13.40 o                         
   3  18   5         48.13         46.58         7.34 o                         
  -4  19   5         44.26         31.03         7.95 o                         
  -3  19   5         30.32         33.78         8.89 o                         
  -2  19   5         66.40         74.28         7.85 o                         
  -1  19   5         23.51         19.20         4.93 o                         
   0  19   5         47.93         54.23         5.63 o                         
   1  19   5          3.39          8.08         6.22 o                         
   2  19   5         18.67         13.79         6.96 o                         
  -3  20   5         68.84         69.65         9.74 o                         
  -2  20   5        887.82        861.69        19.16 o                         
  -1  20   5        402.34        376.41        10.26 o                         
   0  20   5        182.49        189.58         8.59 o                         
   1  20   5        462.03        415.69        13.18 o                         
  -2  21   5         57.83         53.57         9.65 o                         
  -1  21   5        308.18        321.33        10.50 o                         
   0  21   5         90.46         80.56         8.05 o                         
  -8   0   6        564.82        619.96        20.15 o                         
  -8   0   6         46.56         41.36         5.45 o                         
  -7   0   6         27.75         24.26         6.04 o                         
  -7   0   6          2.29          1.41         3.92 o                         
  -6   0   6         42.89         47.78         5.13 o                         
  -6   0   6        520.29        522.41        16.03 o                         
  -5   0   6       1331.03       1305.39        27.53 o                         
  -5   0   6        109.73        108.01         5.75 o                         
  -4   0   6         17.77         18.61         3.02 o                         
  -4   0   6        215.51        225.33         6.96 o                         
  -3   0   6         10.65          8.42         2.48 o                         
  -3   0   6        129.22        104.22         4.24 o                         
  -2   0   6        889.52       1002.90        23.84 o                         
  -2   0   6      10790.24      11088.79       200.92 o                         
  -1   0   6         37.21         34.05         2.56 o                         
  -1   0   6        451.36        443.94         9.00 o                         
   0   0   6        412.33        397.78         9.55 o                         
   0   0   6         33.99         39.13         3.15 o                         
   1   0   6        309.32        328.01         9.77 o                         
   1   0   6       3752.15       3862.30        71.18 o                         
   2   0   6         27.54         18.12         3.14 o                         
   2   0   6        334.05        331.40         9.04 o                         
   3   0   6          8.63          8.85         3.45 o                         
   3   0   6        104.70        119.30         6.13 o                         
   4   0   6        140.35        158.72         9.20 o                         
   4   0   6       1702.48       1682.86        33.68 o                         
   5   0   6        597.17        563.77        14.57 o                         
   5   0   6         49.23         44.57         6.68 o                         
   6   0   6         12.09         16.16         5.35 o                         
   6   0   6          1.00          7.28         6.06 o                         
  -8   1   6          2.31         -1.31         4.83 o                         
  -8   1   6          0.19          0.27         3.25 o                         
  -7   1   6          2.93          0.10         2.89 o                         
  -7   1   6         35.52         39.97         4.84 o                         
  -6   1   6          0.32         -2.01         2.43 o                         
  -6   1   6          3.87          3.88         3.34 o                         
  -5   1   6          6.82          6.75         2.23 o                         
  -5   1   6         82.73         99.08         4.42 o                         
  -4   1   6        404.06        409.13         7.68 o                         
  -4   1   6         33.31         35.21         2.45 o                         
  -3   1   6         29.32         32.50         2.22 o                         
  -3   1   6        355.67        353.02         5.61 o                         
  -2   1   6         37.02         41.35         2.32 o                         
  -2   1   6        449.04        483.84         7.30 o                         
  -1   1   6        812.07        879.56        11.25 o                         
  -1   1   6         66.94         74.08         2.35 o                         
   0   1   6         29.06         29.16         1.80 o                         
   0   1   6        352.47        376.28         6.53 o                         
   1   1   6        150.03        163.59         4.16 o                         
   1   1   6         12.37         12.44         1.58 o                         
   2   1   6         71.18         72.26         3.48 o                         
   2   1   6          5.87          6.17         2.05 o                         
   3   1   6         19.59         17.38         2.84 o                         
   3   1   6        237.58        229.06         5.60 o                         
   4   1   6          7.72          7.73         3.02 o                         
   4   1   6         93.61         82.35         4.54 o                         
   5   1   6         78.74         73.73         4.67 o                         
   5   1   6          6.49          8.57         4.22 o                         
   6   1   6         68.60         74.78         5.17 o                         
   6   1   6          5.66          4.61         4.78 o                         
  -8   2   6          8.86          8.19         3.53 o                         
  -8   2   6        107.45        110.12         8.12 o                         
  -7   2   6         26.60         26.75         4.88 o                         
  -7   2   6          2.19          3.50         2.88 o                         
  -6   2   6        772.43        810.92        16.03 o                         
  -6   2   6         63.68         54.22         3.40 o                         
  -5   2   6       1164.67       1235.61        20.11 o                         
  -5   2   6         96.01         94.26         3.80 o                         
  -4   2   6         31.89         36.92         2.51 o                         
  -4   2   6          2.63          1.55         1.80 o                         
  -3   2   6       1521.34       1575.97        18.27 o                         
  -3   2   6        125.42        130.90         3.72 o                         
  -2   2   6        806.80        753.35        10.43 o                         
  -2   2   6         66.51         65.26         2.57 o                         
  -1   2   6         55.05         57.59         2.16 o                         
  -1   2   6        667.77        678.20         9.01 o                         
   0   2   6        660.57        669.22        10.15 o                         
   0   2   6         54.46         58.55         2.60 o                         
   1   2   6         92.60         94.62         2.86 o                         
   1   2   6       1123.29       1084.89        15.50 o                         
   2   2   6         72.05         73.71         4.30 o                         
   2   2   6        873.94        855.64        12.91 o                         
   3   2   6         10.75          9.23         3.05 o                         
   3   2   6        130.40        131.20         4.46 o                         
   4   2   6        635.86        653.12        11.05 o                         
   4   2   6         52.42         51.95         5.38 o                         
   5   2   6         16.35         18.44         4.54 o                         
   5   2   6        198.31        201.03         6.39 o                         
   6   2   6          2.28         -0.76         4.56 o                         
   6   2   6         27.64         30.26         4.34 o                         
  -8   3   6          0.33          0.24         3.90 o                         
  -8   3   6          4.00          5.06         5.19 o                         
  -7   3   6         23.51         20.73         3.56 o                         
  -7   3   6        285.14        301.84        10.33 o                         
  -6   3   6         15.96         13.78         3.16 o                         
  -6   3   6        193.65        202.51         7.44 o                         
  -5   3   6        280.49        281.15         7.74 o                         
  -5   3   6         23.12         25.50         2.88 o                         
  -4   3   6        876.21        863.39        14.04 o                         
  -4   3   6         72.23         73.56         3.64 o                         
  -3   3   6         78.05         82.77         3.35 o                         
  -3   3   6        946.77        949.02        12.97 o                         
  -2   3   6          2.13          1.26         1.54 o                         
  -2   3   6          0.18         -0.38         1.53 o                         
  -1   3   6         91.08         90.59         2.73 o                         
  -1   3   6       1104.89       1089.55        14.33 o                         
   0   3   6         42.92         37.00         2.20 o                         
   0   3   6        520.60        489.46         8.64 o                         
   1   3   6          2.36          2.71         2.18 o                         
   1   3   6          0.19         -1.49         1.59 o                         
   2   3   6         30.16         25.32         2.69 o                         
   2   3   6        365.87        373.90         7.68 o                         
   3   3   6       1379.31       1393.40        21.45 o                         
   3   3   6        113.71        127.64         6.37 o                         
   4   3   6          0.19         -1.35         3.49 o                         
   4   3   6          2.31          1.82         3.17 o                         
   5   3   6         39.28         41.69         4.30 o                         
   5   3   6          3.24          5.67         4.27 o                         
   6   3   6        134.66        136.72         7.58 o                         
   6   3   6         11.10         17.74         5.47 o                         
  -8   4   6         13.72         12.16         3.92 o                         
  -8   4   6        166.46        198.94         9.45 o                         
  -7   4   6          1.12          1.89         3.45 o                         
  -7   4   6         13.57         14.64         5.12 o                         
  -6   4   6         23.07         21.48         3.44 o                         
  -6   4   6        279.84        300.48         8.71 o                         
  -5   4   6        506.60        510.79        11.07 o                         
  -5   4   6         41.76         46.68         3.80 o                         
  -4   4   6         87.72         97.64         3.79 o                         
  -4   4   6          7.23          5.41         2.28 o                         
  -3   4   6         34.18         34.68         2.65 o                         
  -3   4   6        414.63        407.26         6.65 o                         
  -2   4   6        318.12        298.39         4.97 o                         
  -2   4   6         26.23         28.14         2.10 o                         
  -1   4   6         11.95          9.92         1.67 o                         
  -1   4   6        144.99        127.56         3.34 o                         
   0   4   6        415.48        416.71         7.17 o                         
   0   4   6         34.25         37.80         2.23 o                         
   1   4   6         59.44         60.72         3.69 o                         
   1   4   6        721.04        698.90        11.68 o                         
   2   4   6        381.38        406.56         8.19 o                         
   2   4   6         31.44         34.85         3.44 o                         
   3   4   6         46.72         43.16         3.67 o                         
   3   4   6          3.85          2.79         3.08 o                         
   4   4   6         74.82         89.37         5.48 o                         
   4   4   6          6.17          6.56         3.63 o                         
   5   4   6          2.68          4.26         4.00 o                         
   5   4   6         32.54         27.46         4.13 o                         
  -8   5   6         14.70         14.11         4.42 o                         
  -8   5   6        178.37        185.94         9.21 o                         
  -7   5   6         64.86         65.93         4.89 o                         
  -7   5   6        786.82        821.70        16.98 o                         
  -6   5   6         48.58         43.28         3.95 o                         
  -6   5   6        589.24        618.10        13.41 o                         
  -5   5   6         28.01         31.51         3.40 o                         
  -5   5   6        339.72        354.67         9.03 o                         
  -4   5   6       1369.66       1397.25        21.48 o                         
  -4   5   6        112.91        115.39         5.68 o                         
  -3   5   6         72.40         74.44         3.40 o                         
  -3   5   6        878.27        883.69        11.67 o                         
  -2   5   6        138.38        138.23         3.59 o                         
  -2   5   6         11.41         11.42         1.78 o                         
  -1   5   6       2210.64       2133.56        27.02 o                         
  -1   5   6        182.24        190.09         4.47 o                         
   0   5   6        157.09        160.53         4.14 o                         
   0   5   6       1905.51       1872.46        27.27 o                         
   1   5   6         80.45         80.46         3.94 o                         
   1   5   6          6.63          3.93         1.91 o                         
   2   5   6       1100.69       1120.30        18.80 o                         
   2   5   6         90.74        104.59         4.91 o                         
   3   5   6         51.58         54.63         4.67 o                         
   3   5   6        625.63        642.12        12.44 o                         
   4   5   6        103.37        111.46         5.68 o                         
   4   5   6          8.52          5.47         3.63 o                         
   5   5   6        268.18        281.81         8.36 o                         
   5   5   6         22.11         26.05         4.82 o                         
  -8   6   6          0.62          4.26         4.00 o                         
  -8   6   6          7.50          3.44         5.35 o                         
  -7   6   6          0.53          0.94         4.04 o                         
  -7   6   6          0.04          5.53         3.63 o                         
  -6   6   6         25.60         25.61         4.10 o                         
  -6   6   6          2.11          2.92         3.04 o                         
  -5   6   6          1.15         -0.79         2.78 o                         
  -5   6   6         13.93         15.73         3.15 o                         
  -4   6   6          3.30          5.05         2.59 o                         
  -4   6   6         40.07         41.84         3.09 o                         
  -3   6   6          1.18         -0.18         2.21 o                         
  -3   6   6         14.29         19.39         2.13 o                         
  -2   6   6          0.84          0.04         1.57 o                         
  -2   6   6         10.24          9.68         1.86 o                         
  -1   6   6          0.13          1.11         1.59 o                         
  -1   6   6          1.59          0.74         1.69 o                         
   0   6   6         18.57         20.67         2.69 o                         
   0   6   6          1.53          3.03         1.68 o                         
   1   6   6          9.37          6.29         2.15 o                         
   1   6   6        113.72        117.05         4.78 o                         
   2   6   6          0.58          0.84         2.58 o                         
   2   6   6          7.07          6.26         2.87 o                         
   3   6   6          0.31         -1.80         3.09 o                         
   3   6   6          0.03          0.12         3.11 o                         
   4   6   6          0.73          2.02         3.51 o                         
   4   6   6          8.86          7.91         3.57 o                         
   5   6   6          1.31          3.80         3.79 o                         
   5   6   6         15.91         12.80         4.06 o                         
  -8   7   6          9.29          8.63         4.73 o                         
  -8   7   6        112.67        105.02         9.67 o                         
  -7   7   6        707.54        761.56        18.18 o                         
  -7   7   6         58.33         53.76         4.61 o                         
  -6   7   6         47.28         45.44         4.18 o                         
  -6   7   6        573.51        572.20        13.02 o                         
  -5   7   6         85.56         80.92         5.28 o                         
  -5   7   6          7.05          7.68         3.15 o                         
  -4   7   6        132.94        137.52         4.99 o                         
  -4   7   6       1612.64       1683.54        25.66 o                         
  -3   7   6         97.56         95.82         4.37 o                         
  -3   7   6       1183.40       1208.75        17.68 o                         
  -2   7   6         13.35         14.37         2.23 o                         
  -2   7   6        161.98        162.99         4.50 o                         
  -1   7   6       1876.40       1798.83        24.42 o                         
  -1   7   6        154.69        165.51         4.44 o                         
   0   7   6        194.36        205.84         5.24 o                         
   0   7   6       2357.68       2328.12        35.91 o                         
   1   7   6          6.61          6.92         2.35 o                         
   1   7   6         80.15         80.99         4.34 o                         
   2   7   6       1158.24       1149.87        19.46 o                         
   2   7   6         95.48        104.44         4.73 o                         
   3   7   6         75.69         84.21         6.49 o                         
   3   7   6        918.11        953.21        17.04 o                         
   4   7   6         56.40         63.43         4.95 o                         
   4   7   6          4.65          3.91         4.11 o                         
   5   7   6        297.70        314.25        10.05 o                         
   5   7   6         24.54         20.40         4.61 o                         
  -7   8   6          0.19         -1.89         4.11 o                         
  -7   8   6          2.33          4.71         4.77 o                         
  -6   8   6         22.62         23.11         3.75 o                         
  -6   8   6        274.40        267.96         8.99 o                         
  -5   8   6        410.90        438.56        10.71 o                         
  -5   8   6         33.87         33.47         3.60 o                         
  -4   8   6         17.32         21.75         3.09 o                         
  -4   8   6          1.43          3.35         2.75 o                         
  -3   8   6        279.46        289.48         6.82 o                         
  -3   8   6         23.04         22.38         3.01 o                         
  -2   8   6         11.79         10.76         2.22 o                         
  -2   8   6        142.96        135.18         4.27 o                         
  -1   8   6        123.98        130.38         4.04 o                         
  -1   8   6         10.22          9.30         2.15 o                         
   0   8   6        301.32        300.06         7.24 o                         
   0   8   6         24.84         24.86         2.35 o                         
   1   8   6        310.12        317.72         7.13 o                         
   1   8   6         25.57         25.03         2.83 o                         
   2   8   6         42.75         45.68         3.70 o                         
   2   8   6        518.62        521.36        10.72 o                         
   3   8   6         34.04         32.41         3.97 o                         
   3   8   6          2.81          0.22         3.48 o                         
   4   8   6        110.42        127.10         6.42 o                         
   4   8   6          9.10          5.26         4.34 o                         
   5   8   6          0.50          0.76         4.55 o                         
   5   8   6          6.01          8.65         4.72 o                         
  -7   9   6        263.29        273.54         9.65 o                         
  -7   9   6         21.70         15.18         4.65 o                         
  -6   9   6         21.45         19.89         4.56 o                         
  -6   9   6          1.77         -1.61         3.44 o                         
  -5   9   6          0.15         -1.00         2.76 o                         
  -5   9   6          1.81          4.60         3.86 o                         
  -4   9   6       1113.20       1123.06        19.66 o                         
  -4   9   6         91.77         93.42         4.83 o                         
  -3   9   6        967.45        989.31        17.46 o                         
  -3   9   6         79.75         85.14         4.69 o                         
  -2   9   6          0.32          3.45         2.30 o                         
  -2   9   6          0.03          0.51         2.10 o                         
  -1   9   6         79.36         85.93         3.78 o                         
  -1   9   6        962.62        989.69        14.59 o                         
   0   9   6        965.00        934.47        16.26 o                         
   0   9   6         79.55         82.45         3.76 o                         
   1   9   6          1.93          3.90         2.74 o                         
   1   9   6         23.42         28.81         3.42 o                         
   2   9   6        505.74        489.74        10.50 o                         
   2   9   6         41.69         42.92         3.86 o                         
   3   9   6        660.97        688.85        13.47 o                         
   3   9   6         54.49         57.97         5.59 o                         
   4   9   6          3.51         -2.20         4.32 o                         
   4   9   6         42.56         37.16         4.49 o                         
   5   9   6          4.73          2.97         4.75 o                         
   5   9   6         57.41         59.75         5.76 o                         
  -7  10   6          9.17          8.34         5.32 o                         
  -7  10   6          0.76          0.55         4.28 o                         
  -6  10   6         17.44         16.29         3.83 o                         
  -6  10   6        211.54        231.96        10.51 o                         
  -5  10   6         53.11         55.98         4.38 o                         
  -5  10   6        644.19        640.57        15.17 o                         
  -4  10   6        100.84        106.29         5.73 o                         
  -4  10   6          8.31         13.53         3.48 o                         
  -3  10   6         42.47         47.52         4.02 o                         
  -3  10   6        515.21        513.91        10.88 o                         
  -2  10   6       1519.92       1502.13        21.10 o                         
  -2  10   6        125.30        135.66         4.86 o                         
  -1  10   6         20.96         18.74         2.47 o                         
  -1  10   6        254.27        255.94         5.86 o                         
   0  10   6         21.79         18.21         2.57 o                         
   0  10   6        264.32        263.49         7.21 o                         
   1  10   6       1518.80       1548.27        25.32 o                         
   1  10   6        125.21        134.01         6.50 o                         
   2  10   6         14.08         12.91         3.25 o                         
   2  10   6        170.79        167.24         6.18 o                         
   3  10   6          7.45         11.15         3.25 o                         
   3  10   6          0.61          3.41         3.94 o                         
   4  10   6        460.88        486.05        12.59 o                         
   4  10   6         37.99         21.59         5.15 o                         
   5  10   6        261.27        262.62         9.73 o                         
   5  10   6         21.54         21.44         5.31 o                         
  -7  11   6          3.40          5.52         4.46 o                         
  -7  11   6         41.30         38.49         6.39 o                         
  -6  11   6         25.84         26.93         5.59 o                         
  -6  11   6          2.13          2.77         4.11 o                         
  -5  11   6          0.54          0.33         4.83 o                         
  -5  11   6          0.04          2.06         3.42 o                         
  -4  11   6        451.65        454.39        10.60 o                         
  -4  11   6         37.23         39.54         4.11 o                         
  -3  11   6         12.94         15.03         3.23 o                         
  -3  11   6        156.99        154.75         6.38 o                         
  -2  11   6          1.69          0.02         2.32 o                         
  -2  11   6         20.52         21.35         3.00 o                         
  -1  11   6        143.23        146.21         4.72 o                         
  -1  11   6         11.81          9.88         2.36 o                         
   0  11   6         21.87         19.72         2.77 o                         
   0  11   6        265.28        257.86         7.27 o                         
   1  11   6          7.77          7.69         3.31 o                         
   1  11   6          0.64          1.21         3.04 o                         
   2  11   6        204.23        201.38         7.07 o                         
   2  11   6         16.84         17.11         3.73 o                         
   3  11   6          8.03          6.21         4.35 o                         
   3  11   6         97.39         89.13         5.30 o                         
   4  11   6         49.88         57.45         5.77 o                         
   4  11   6          4.11         -0.25         4.52 o                         
  -7  12   6          1.23          6.54         5.72 o                         
  -7  12   6          0.10         -1.11         4.58 o                         
  -6  12   6        303.15        315.10        11.42 o                         
  -6  12   6         24.99         26.41         4.83 o                         
  -5  12   6         69.76         75.70         5.67 o                         
  -5  12   6        846.23        874.33        19.69 o                         
  -4  12   6        208.63        212.68         7.55 o                         
  -4  12   6         17.20         11.51         3.42 o                         
  -3  12   6         45.39         49.53         4.30 o                         
  -3  12   6        550.63        547.05        11.68 o                         
  -2  12   6        301.02        329.99         7.74 o                         
  -2  12   6       3651.45       3695.32        51.85 o                         
  -1  12   6         27.24         30.35         3.35 o                         
  -1  12   6        330.46        327.63         6.98 o                         
   0  12   6        127.64        129.09         5.77 o                         
   0  12   6         10.52          9.54         3.49 o                         
   1  12   6        201.12        216.26         8.24 o                         
   1  12   6       2439.72       2387.66        37.61 o                         
   2  12   6         17.25         19.20         3.72 o                         
   2  12   6        209.26        220.42         7.64 o                         
   3  12   6          9.25          1.82         4.48 o                         
   3  12   6        112.20        117.16         7.32 o                         
   4  12   6        706.56        714.87        16.30 o                         
   4  12   6         58.25         34.97         6.13 o                         
  -6  13   6         25.88         23.47         5.80 o                         
  -6  13   6          2.13          1.64         3.96 o                         
  -5  13   6        109.68        113.15         7.87 o                         
  -5  13   6          9.04         10.44         3.80 o                         
  -4  13   6        233.03        224.10         8.04 o                         
  -4  13   6         19.21         11.98         3.51 o                         
  -3  13   6        102.27        106.94         6.39 o                         
  -3  13   6          8.43          6.77         3.14 o                         
  -2  13   6         11.82         13.31         2.79 o                         
  -2  13   6        143.39        147.93         5.59 o                         
  -1  13   6        203.56        202.07         6.02 o                         
  -1  13   6         16.78         14.21         2.91 o                         
   0  13   6         16.02         11.54         3.54 o                         
   0  13   6        194.38        210.49         7.01 o                         
   1  13   6         68.42         73.07         5.18 o                         
   1  13   6          5.64          5.89         3.42 o                         
   2  13   6          2.38         -2.24         3.56 o                         
   2  13   6         28.81         29.92         4.37 o                         
   3  13   6         62.18         61.00         6.01 o                         
   3  13   6          5.13         -1.43         4.50 o                         
   4  13   6          7.51          5.77         5.08 o                         
   4  13   6         91.10         96.10         7.65 o                         
  -6  14   6         38.84         33.98         5.14 o                         
  -6  14   6        471.11        468.03        15.82 o                         
  -5  14   6        679.22        717.51        15.31 o                         
  -5  14   6         55.99         58.00         5.38 o                         
  -4  14   6          1.83          0.80         3.43 o                         
  -4  14   6         22.21         27.68         4.86 o                         
  -3  14   6        115.96        126.15         6.48 o                         
  -3  14   6       1406.61       1440.36        25.00 o                         
  -2  14   6          8.83          8.49         2.85 o                         
  -2  14   6        107.14        118.55         5.52 o                         
  -1  14   6         38.67         36.49         3.65 o                         
  -1  14   6        469.06        471.05         9.84 o                         
   0  14   6         28.80         27.52         3.88 o                         
   0  14   6        349.31        325.64         8.73 o                         
   1  14   6        522.65        534.26        11.78 o                         
   1  14   6         43.09         46.85         4.57 o                         
   2  14   6         41.40         38.34         4.66 o                         
   2  14   6        502.22        487.08        11.44 o                         
   3  14   6         11.66          1.92         4.79 o                         
   3  14   6        141.45        152.55         8.10 o                         
   4  14   6         17.90          8.70         6.53 o                         
   4  14   6        217.09        190.38        21.94 o                         
  -6  15   6          5.22          6.17         5.44 o                         
  -6  15   6         63.27         54.36         7.87 o                         
  -5  15   6        217.18        221.23         8.89 o                         
  -5  15   6         17.90         19.19         4.59 o                         
  -4  15   6         39.71         34.67         4.17 o                         
  -4  15   6        481.67        493.60        12.29 o                         
  -3  15   6         16.77         16.22         3.55 o                         
  -3  15   6        203.45        205.89         8.14 o                         
  -2  15   6         12.98         11.16         3.35 o                         
  -2  15   6        157.46        157.68         7.31 o                         
  -1  15   6          4.15          4.67         3.09 o                         
  -1  15   6         50.33         60.05         4.49 o                         
   0  15   6         18.71         22.28         3.95 o                         
   0  15   6        226.90        226.71         7.66 o                         
   1  15   6          3.10          3.99         3.62 o                         
   1  15   6         37.60         36.55         4.55 o                         
   2  15   6        297.77        313.32        10.48 o                         
   2  15   6         24.55         20.30         4.31 o                         
   3  15   6         20.88         12.98         5.34 o                         
   3  15   6        253.31        269.30        10.27 o                         
  -5  16   6         25.05         29.47         5.01 o                         
  -5  16   6        303.85        308.22        10.18 o                         
  -4  16   6         46.90         55.03         5.61 o                         
  -4  16   6          3.87          6.63         4.37 o                         
  -3  16   6         10.14          8.92         5.11 o                         
  -3  16   6          0.84          4.08         3.43 o                         
  -2  16   6         70.78         63.97         5.16 o                         
  -2  16   6        858.62        821.54        16.46 o                         
  -1  16   6          3.04          4.68         3.11 o                         
  -1  16   6         36.88         39.88         4.36 o                         
   0  16   6        214.27        220.88         8.77 o                         
   0  16   6         17.66         15.53         4.04 o                         
   1  16   6         41.96         36.52         4.53 o                         
   1  16   6        508.93        488.67        11.74 o                         
   2  16   6         10.19         10.03         4.43 o                         
   2  16   6        123.63        132.63         8.37 o                         
   3  16   6          0.57          3.62         4.80 o                         
   3  16   6          6.93          4.11         5.39 o                         
  -5  17   6         41.48         45.37         6.99 o                         
  -5  17   6          3.42          4.03         5.03 o                         
  -4  17   6        637.72        659.72        14.92 o                         
  -4  17   6         52.57         52.75         5.24 o                         
  -3  17   6        361.51        352.95        10.42 o                         
  -3  17   6         29.80         23.86         4.33 o                         
  -2  17   6          3.59          1.14         3.34 o                         
  -2  17   6         43.54         50.80         5.32 o                         
  -1  17   6        796.98        783.42        14.70 o                         
  -1  17   6         65.70         68.82         5.06 o                         
   0  17   6         71.20         60.64         5.68 o                         
   0  17   6        863.73        840.73        17.99 o                         
   1  17   6          0.95         -0.64         3.83 o                         
   1  17   6         11.53         15.68         4.52 o                         
   2  17   6        502.30        512.90        13.64 o                         
   2  17   6         41.41         42.13         4.95 o                         
  -4  18   6         11.93         15.50         5.14 o                         
  -4  18   6          0.98          3.29         4.53 o                         
  -3  18   6          4.67          3.21         4.67 o                         
  -3  18   6          0.38          2.27         4.05 o                         
  -2  18   6        102.66         99.05         7.15 o                         
  -2  18   6          8.46          5.58         3.66 o                         
  -1  18   6          0.55          4.92         3.28 o                         
  -1  18   6          6.64         15.38         4.62 o                         
   0  18   6          0.34         -2.41         4.00 o                         
   0  18   6          4.11          8.72         4.93 o                         
   1  18   6         22.44         20.49         6.05 o                         
   1  18   6          1.85          4.10         4.76 o                         
  -3  19   6        594.67        624.06        14.63 o                         
  -3  19   6         49.02         48.93         6.05 o                         
  -2  19   6          0.70         -1.68         4.16 o                         
  -2  19   6          8.49         11.16         4.96 o                         
  -1  19   6        962.41        959.91        18.60 o                         
  -1  19   6         79.34         94.31         8.20 o                         
   0  19   6        812.81        787.70        17.76 o                         
   0  19   6         67.01         58.19         6.97 o                         
   1  19   6         20.55         23.87        14.90 o                         
  -8   1   7         39.96         30.47         5.87 o                         
  -8   1   7        484.78        520.96        23.08 o                         
  -7   1   7         36.36         38.96         4.32 o                         
  -7   1   7        441.08        478.23        15.15 o                         
  -6   1   7          9.65         10.40         3.22 o                         
  -6   1   7        117.05        120.44         8.13 o                         
  -5   1   7        352.94        349.32         8.44 o                         
  -5   1   7         29.10         28.15         3.11 o                         
  -4   1   7        117.24        120.87         5.32 o                         
  -4   1   7       1422.11       1412.18        21.15 o                         
  -3   1   7        325.96        328.27         5.95 o                         
  -3   1   7         26.87         28.96         2.75 o                         
  -2   1   7         59.87         71.76         3.54 o                         
  -2   1   7        726.20        710.44         9.80 o                         
  -1   1   7        161.78        168.26         4.49 o                         
  -1   1   7       1962.49       1994.99        29.03 o                         
   0   1   7        941.77        957.09        15.23 o                         
   0   1   7         77.64         84.58         4.97 o                         
   1   1   7          8.27          7.51         2.31 o                         
   1   1   7        100.36         92.96         4.34 o                         
   2   1   7         68.48         81.22         6.04 o                         
   2   1   7        830.71        841.63        14.16 o                         
   3   1   7         33.33         24.44         4.78 o                         
   3   1   7        404.32        415.64         9.04 o                         
   4   1   7          0.01          1.22         5.23 o                         
   4   1   7          0.17          1.58         3.68 o                         
   5   1   7         24.64         19.30         6.43 o                         
   5   1   7        298.91        301.76        10.53 o                         
   5   1   7        338.87        353.52        39.86 o                         
  -8   2   7         58.77         66.75        15.00 o                         
  -7   2   7          9.78          8.56         3.73 o                         
  -7   2   7        118.61        102.52         8.62 o                         
  -6   2   7         11.63         11.52         3.42 o                         
  -6   2   7        141.13        153.05         7.47 o                         
  -5   2   7        243.35        231.77         7.44 o                         
  -5   2   7         20.06         18.07         3.11 o                         
  -4   2   7          0.88          1.38         2.60 o                         
  -4   2   7          0.07         -0.12         2.44 o                         
  -3   2   7        517.01        518.46         8.18 o                         
  -3   2   7         42.62         42.30         2.99 o                         
  -2   2   7        178.16        177.92         4.27 o                         
  -2   2   7         14.69         13.52         2.28 o                         
  -1   2   7          0.02         -0.14         1.59 o                         
  -1   2   7          0.20          1.80         2.26 o                         
   0   2   7         35.84         43.36         2.73 o                         
   0   2   7        434.77        443.34         8.50 o                         
   1   2   7        349.60        337.83         7.30 o                         
   1   2   7         28.82         20.63         2.59 o                         
   2   2   7         16.50         18.24         3.19 o                         
   2   2   7          1.36          0.81         2.74 o                         
   3   2   7          3.88          4.39         3.38 o                         
   3   2   7          0.32          2.72         3.28 o                         
   4   2   7         16.10         12.67         4.62 o                         
   4   2   7        195.25        194.46         7.01 o                         
   5   2   7         17.41         20.09         4.56 o                         
   5   2   7          1.44         -2.53         6.07 o                         
  -7   3   7         19.17         12.91         3.89 o                         
  -7   3   7        232.52        242.35         9.86 o                         
  -6   3   7         18.21         25.37         4.68 o                         
  -6   3   7          1.50          4.01         3.41 o                         
  -5   3   7        239.83        262.24         8.10 o                         
  -5   3   7         19.77         20.55         3.37 o                         
  -4   3   7        966.85        930.43        17.21 o                         
  -4   3   7         79.71         78.51         4.49 o                         
  -3   3   7        232.97        242.12         5.08 o                         
  -3   3   7         19.21         22.45         2.59 o                         
  -2   3   7          3.51          4.21         2.09 o                         
  -2   3   7         42.60         44.06         2.73 o                         
  -1   3   7        966.15       1000.08        15.79 o                         
  -1   3   7         79.65         84.19         3.26 o                         
   0   3   7         35.78         33.54         2.38 o                         
   0   3   7        433.99        432.17         8.36 o                         
   1   3   7         10.11         10.55         2.34 o                         
   1   3   7        122.65        122.48         4.85 o                         
   2   3   7         64.18         60.99         4.95 o                         
   2   3   7        778.52        776.57        14.33 o                         
   3   3   7        339.10        344.82         8.57 o                         
   3   3   7         27.95         21.79         4.03 o                         
   4   3   7          1.67          4.22         3.54 o                         
   4   3   7          0.14         -4.04         4.09 o                         
   5   3   7         11.91          3.04         4.98 o                         
   5   3   7        144.43        163.98         7.41 o                         
  -7   4   7         12.25          7.04         4.01 o                         
  -7   4   7        148.60        154.28         8.67 o                         
  -6   4   7        276.53        283.23         9.23 o                         
  -6   4   7         22.80         20.45         3.79 o                         
  -5   4   7        523.10        530.01        11.07 o                         
  -5   4   7         43.12         38.40         3.67 o                         
  -4   4   7          5.89          7.61         2.92 o                         
  -4   4   7          0.49          3.06         2.76 o                         
  -3   4   7       1055.56       1022.63        14.19 o                         
  -3   4   7         87.02         92.00         4.33 o                         
  -2   4   7        911.48        931.52        12.21 o                         
  -2   4   7         75.14         79.90         3.75 o                         
  -1   4   7          1.08          1.84         1.74 o                         
  -1   4   7         13.13         16.46         2.51 o                         
   0   4   7        571.67        578.93        10.41 o                         
   0   4   7         47.13         50.95         2.93 o                         
   1   4   7       1468.95       1462.17        23.85 o                         
   1   4   7        121.10        132.89         5.22 o                         
   2   4   7          2.10          2.71         3.12 o                         
   2   4   7          0.17          0.46         2.94 o                         
   3   4   7          8.64         10.41         3.74 o                         
   3   4   7        104.84        115.08         6.19 o                         
   4   4   7        316.33        317.80         9.00 o                         
   4   4   7         26.08         20.59         4.73 o                         
   5   4   7          9.39         15.55         5.37 o                         
   5   4   7        113.91        111.22         6.85 o                         
  -7   5   7        181.40        204.97         9.11 o                         
  -7   5   7         14.95         13.91         4.37 o                         
  -6   5   7          0.74         -1.82         3.31 o                         
  -6   5   7          9.02         13.51         4.43 o                         
  -5   5   7          2.91          0.75         3.10 o                         
  -5   5   7         35.25         42.92         4.24 o                         
  -4   5   7         35.17         34.28         3.51 o                         
  -4   5   7        426.60        422.47         8.28 o                         
  -3   5   7         91.30         91.78         4.03 o                         
  -3   5   7          7.53          7.77         2.84 o                         
  -2   5   7          5.83          7.51         2.06 o                         
  -2   5   7          0.48          0.82         1.95 o                         
  -1   5   7         95.22         88.98         4.18 o                         
  -1   5   7          7.85          6.83         1.97 o                         
   0   5   7         10.17          6.89         1.93 o                         
   0   5   7        123.31        123.17         5.05 o                         
   1   5   7          0.05          0.79         2.33 o                         
   1   5   7          0.59          0.60         3.11 o                         
   2   5   7         37.86         38.36         3.81 o                         
   2   5   7        459.24        447.91         9.88 o                         
   3   5   7         10.27         11.97         3.80 o                         
   3   5   7        124.63        120.77         5.97 o                         
   4   5   7          2.58          7.31         4.48 o                         
   4   5   7          0.21         -0.23         4.08 o                         
   4   5   7         17.54         22.35        23.35 o                         
  -7   6   7        141.47        140.19         7.55 o                         
  -7   6   7         11.66         14.27         4.23 o                         
  -6   6   7       1231.04       1258.83        23.35 o                         
  -6   6   7        101.48        106.05         6.68 o                         
  -5   6   7        941.25        983.66        18.82 o                         
  -5   6   7         77.59         86.42         5.25 o                         
  -4   6   7         27.62         29.46         3.32 o                         
  -4   6   7          2.28          2.16         2.92 o                         
  -3   6   7       1484.41       1423.75        20.64 o                         
  -3   6   7        122.37        129.98         4.71 o                         
  -2   6   7        135.03        146.16         5.45 o                         
  -2   6   7       1637.98       1625.12        21.53 o                         
  -1   6   7        397.31        371.53         8.27 o                         
  -1   6   7         32.75         31.00         2.76 o                         
   0   6   7         92.34        107.22         4.44 o                         
   0   6   7       1120.12       1104.34        17.13 o                         
   1   6   7       1398.48       1382.78        22.90 o                         
   1   6   7        115.29        129.40         6.16 o                         
   2   6   7         49.80         47.30         5.30 o                         
   2   6   7        604.12        599.66        12.08 o                         
   3   6   7       1375.57       1401.02        23.73 o                         
   3   6   7        113.40        144.42         8.52 o                         
   4   6   7        703.90        728.37        14.74 o                         
   4   6   7         58.03         41.12         5.18 o                         
  -7   7   7          9.33         16.61         4.22 o                         
  -7   7   7        113.24        115.60         8.65 o                         
  -6   7   7          2.48          3.35         4.58 o                         
  -6   7   7          0.20          3.13         3.48 o                         
  -5   7   7          0.48          2.64         3.31 o                         
  -5   7   7          5.78         13.13         4.25 o                         
  -4   7   7         63.43         62.38         4.37 o                         
  -4   7   7        769.37        756.47        14.41 o                         
  -3   7   7          0.82          2.60         2.79 o                         
  -3   7   7          0.07          3.09         2.66 o                         
  -2   7   7          4.47          8.42         2.43 o                         
  -2   7   7          0.37          1.84         2.67 o                         
  -1   7   7          1.56         -0.81         2.79 o                         
  -1   7   7          0.13          0.15         2.20 o                         
   0   7   7         31.85         29.40         2.94 o                         
   0   7   7        386.38        388.41         8.86 o                         
   1   7   7          1.53          1.55         3.23 o                         
   1   7   7          0.13          3.46         2.75 o                         
   2   7   7         56.61         51.80         4.70 o                         
   2   7   7        686.67        700.83        13.77 o                         
   3   7   7          1.50          3.63         3.96 o                         
   3   7   7         18.14         20.69         4.33 o                         
   4   7   7          1.19         -1.86         4.33 o                         
   4   7   7         14.39         14.30         4.27 o                         
  -7   8   7        365.03        373.31        13.89 o                         
  -7   8   7         30.09         30.33         4.34 o                         
  -6   8   7        265.16        291.16        10.00 o                         
  -6   8   7         21.86         20.51         4.09 o                         
  -5   8   7         24.44         22.71         3.81 o                         
  -5   8   7        296.43        312.81        10.39 o                         
  -4   8   7          0.69          3.69         2.88 o                         
  -4   8   7          8.42          9.63         3.45 o                         
  -3   8   7        629.28        632.51        12.57 o                         
  -3   8   7         51.88         54.10         4.56 o                         
  -2   8   7       1531.51       1533.00        21.55 o                         
  -2   8   7        126.25        125.05         5.57 o                         
  -1   8   7          7.87         11.10         2.45 o                         
  -1   8   7         95.50         98.47         5.25 o                         
   0   8   7        510.30        492.46        10.49 o                         
   0   8   7         42.07         42.29         4.07 o                         
   1   8   7        766.43        768.41        12.37 o                         
   1   8   7         63.18         76.43         5.81 o                         
   2   8   7          5.08         12.80         3.92 o                         
   2   8   7          0.42          2.13         3.77 o                         
   3   8   7          1.04          4.64         4.07 o                         
   3   8   7         12.56         14.23         4.16 o                         
   4   8   7        340.18        339.36         9.67 o                         
   4   8   7         28.04         16.92         5.19 o                         
  -7   9   7         61.86         66.91         7.46 o                         
  -7   9   7          5.10          2.60         4.58 o                         
  -6   9   7          0.99         -4.66         5.27 o                         
  -6   9   7          0.08          2.64         3.91 o                         
  -5   9   7        274.34        288.44        10.36 o                         
  -5   9   7         22.62         21.71         3.86 o                         
  -4   9   7        335.96        321.44         8.66 o                         
  -4   9   7         27.70         22.55         3.79 o                         
  -3   9   7        286.68        284.33         7.84 o                         
  -3   9   7         23.63         23.75         3.54 o                         
  -2   9   7          9.02         12.92         3.15 o                         
  -2   9   7        109.41        107.69         4.38 o                         
  -1   9   7        666.80        651.51        12.67 o                         
  -1   9   7         54.97         48.53         3.52 o                         
   0   9   7         11.65         10.91         3.57 o                         
   0   9   7        141.31        138.67         6.14 o                         
   1   9   7         17.32         16.41         3.50 o                         
   1   9   7        210.12        217.05         7.13 o                         
   2   9   7        126.76        138.97         6.09 o                         
   2   9   7         10.45         15.66         4.34 o                         
   3   9   7        295.23        295.37        10.11 o                         
   3   9   7         24.34         15.37         5.02 o                         
   3   9   7        295.31        273.41        24.70 o                         
   4   9   7          0.02         -2.11         4.57 o                         
   4   9   7          0.00         -2.01         4.88 o                         
  -6  10   7        443.54        453.89        13.72 o                         
  -6  10   7         36.56         38.71         4.59 o                         
  -5  10   7        142.41        163.61         8.93 o                         
  -5  10   7         11.74         11.13         3.90 o                         
  -4  10   7          0.83          2.99         3.70 o                         
  -4  10   7          0.07          2.48         3.23 o                         
  -3  10   7         27.79         26.74         3.65 o                         
  -3  10   7        337.08        336.05         8.89 o                         
  -2  10   7        247.20        249.35         6.61 o                         
  -2  10   7         20.38         21.49         3.53 o                         
  -1  10   7          3.57          3.24         3.40 o                         
  -1  10   7          0.29         -1.21         2.50 o                         
   0  10   7         35.70         35.42         4.31 o                         
   0  10   7        433.04        436.23        10.05 o                         
   1  10   7        195.77        189.68         6.90 o                         
   1  10   7         16.14         14.78         3.68 o                         
   2  10   7        194.25        202.03         6.81 o                         
   2  10   7         16.01         15.46         4.50 o                         
   3  10   7          7.18          9.34         4.91 o                         
   3  10   7         87.04         81.84         5.57 o                         
   4  10   7        206.01        219.59         9.51 o                         
   4  10   7         16.98         14.27         5.44 o                         
  -6  11   7          6.07          7.34         4.12 o                         
  -6  11   7         73.66         89.25         7.87 o                         
  -5  11   7         36.69         30.76         3.94 o                         
  -5  11   7        445.12        437.52        13.13 o                         
  -4  11   7         51.33         57.71         5.01 o                         
  -4  11   7        622.62        657.58        13.84 o                         
  -3  11   7        229.18        240.74         8.59 o                         
  -3  11   7         18.89         16.70         3.53 o                         
  -2  11   7         41.62         51.34         4.35 o                         
  -2  11   7        504.81        485.96         9.79 o                         
  -1  11   7        109.29        114.82         5.66 o                         
  -1  11   7       1325.75       1260.59        21.51 o                         
   0  11   7         21.75         17.99         3.99 o                         
   0  11   7        263.84        265.68         7.99 o                         
   1  11   7          3.08          6.76         3.97 o                         
   1  11   7          0.25          0.74         3.54 o                         
   2  11   7        522.64        552.60        12.35 o                         
   2  11   7         43.09         35.67         5.19 o                         
   3  11   7         30.93         17.54         5.29 o                         
   3  11   7        375.24        371.05        10.20 o                         
  -6  12   7          0.02          2.58         5.08 o                         
  -6  12   7          0.20         -5.48         5.68 o                         
  -5  12   7         12.64         18.93         5.85 o                         
  -5  12   7          1.04          1.98         3.85 o                         
  -4  12   7          1.19         -1.44         3.72 o                         
  -4  12   7         14.47         15.03         4.33 o                         
  -3  12   7          0.30         -0.53         4.14 o                         
  -3  12   7          0.02         -1.37         3.32 o                         
  -2  12   7         54.04         49.99         4.17 o                         
  -2  12   7          4.45          3.87         3.17 o                         
  -1  12   7          1.07          1.19         2.95 o                         
  -1  12   7         12.96         13.37         3.80 o                         
   0  12   7          0.69         -0.28         3.41 o                         
   0  12   7          8.40          5.25         3.75 o                         
   1  12   7          5.81         10.40         3.83 o                         
   1  12   7         70.50         70.60         5.41 o                         
   2  12   7          0.05          2.59         4.56 o                         
   2  12   7          0.55         -1.29         4.28 o                         
   3  12   7         27.04         26.27         6.34 o                         
   3  12   7          2.23         -1.48         4.97 o                         
  -6  13   7        103.14         88.82        16.66 o                         
  -5  13   7         16.32         19.64         4.38 o                         
  -5  13   7        197.91        201.36        10.23 o                         
  -4  13   7         55.48         52.73         5.02 o                         
  -4  13   7        672.96        679.34        14.53 o                         
  -3  13   7        347.99        372.16        10.17 o                         
  -3  13   7         28.69         27.65         4.04 o                         
  -2  13   7         13.41         15.27         3.94 o                         
  -2  13   7        162.61        172.71         8.19 o                         
  -1  13   7        156.34        163.99         6.70 o                         
  -1  13   7       1896.43       1903.83        33.76 o                         
   0  13   7         37.84         31.81         4.30 o                         
   0  13   7        459.03        458.52        10.98 o                         
   1  13   7          2.09          7.17         3.96 o                         
   1  13   7         25.34         30.22         4.88 o                         
   2  13   7        742.39        735.43        15.22 o                         
   2  13   7         61.20         44.85         5.79 o                         
   3  13   7         27.31         24.26         5.65 o                         
   3  13   7        331.27        356.13        11.69 o                         
  -5  14   7         34.53         35.17         6.58 o                         
  -5  14   7          2.85          1.11         4.24 o                         
  -4  14   7          1.15          0.56         3.83 o                         
  -4  14   7         13.99         20.76         4.92 o                         
  -3  14   7          7.99          5.77         3.53 o                         
  -3  14   7         96.94         89.21         6.41 o                         
  -2  14   7         22.88         20.39         4.21 o                         
  -2  14   7        277.50        284.15         9.94 o                         
  -1  14   7          2.31          6.01         4.47 o                         
  -1  14   7          0.19         -1.12         3.85 o                         
   0  14   7        203.53        202.91         7.98 o                         
   0  14   7         16.78         16.17         4.05 o                         
   1  14   7        158.80        160.03         7.59 o                         
   1  14   7         13.09         10.34         4.13 o                         
   2  14   7         24.09         26.87         5.05 o                         
   2  14   7          1.99          8.91         4.71 o                         
  -5  15   7         11.75         13.97         4.89 o                         
  -5  15   7        142.57        151.70         9.97 o                         
  -4  15   7        633.88        661.93        14.92 o                         
  -4  15   7         52.26         55.54         5.39 o                         
  -3  15   7          5.73          3.59         3.82 o                         
  -3  15   7         69.50         73.51         6.54 o                         
  -2  15   7          4.18          8.14         4.03 o                         
  -2  15   7         50.71         57.49         6.02 o                         
  -1  15   7        322.04        336.06        10.61 o                         
  -1  15   7         26.55         17.93         4.43 o                         
   0  15   7        294.09        308.81        10.37 o                         
   0  15   7         24.24         21.49         4.80 o                         
   1  15   7          3.04          7.98         4.33 o                         
   1  15   7         36.89         41.41         5.27 o                         
   2  15   7        501.29        526.28        14.18 o                         
   2  15   7         41.32         36.56         5.92 o                         
  -4  16   7          1.56          6.25         4.12 o                         
  -4  16   7         18.91         19.94         5.16 o                         
  -3  16   7        319.48        336.46        11.53 o                         
  -3  16   7        337.56        293.93        32.67 o                         
  -3  16   7         26.34         24.62         4.54 o                         
  -2  16   7         31.26         35.55         5.25 o                         
  -2  16   7        379.19        398.39        12.25 o                         
  -1  16   7          1.42          1.06         4.26 o                         
  -1  16   7         17.19         21.24         4.97 o                         
   0  16   7        219.34        229.05         9.19 o                         
   0  16   7         18.08         17.25         4.65 o                         
   1  16   7        479.38        475.07        12.01 o                         
   1  16   7         39.52         29.88         5.69 o                         
  -3  17   7         93.64        108.18         9.30 o                         
  -3  17   7         99.98         72.01        30.68 o                         
  -3  17   7          7.72          9.48         4.57 o                         
  -2  17   7         48.60         43.85         6.04 o                         
  -2  17   7          4.01          1.78         4.28 o                         
  -1  17   7         46.99         54.59         6.23 o                         
  -1  17   7          3.87          4.81         4.54 o                         
   0  17   7         76.97         77.80         6.75 o                         
   0  17   7          6.35          5.94         5.19 o                         
  -7   0   8        142.53        142.53        15.15 o                         
  -7   0   8         11.75         13.30         8.04 o                         
  -6   0   8         22.72         30.44         6.39 o                         
  -6   0   8        275.65        283.76        15.87 o                         
  -5   0   8        560.25        584.49        18.45 o                         
  -5   0   8         46.19         44.04         6.12 o                         
  -4   0   8         36.16         36.99         5.92 o                         
  -4   0   8          2.98          0.64         4.79 o                         
  -3   0   8        128.58        140.82        10.51 o                         
  -3   0   8       1559.73       1554.99        31.10 o                         
  -2   0   8       1768.76       1769.38        40.53 o                         
  -2   0   8        145.81        140.01         9.38 o                         
  -1   0   8         50.44         56.59         5.92 o                         
  -1   0   8          4.16          5.32         3.60 o                         
   0   0   8       1990.65       2013.75        45.93 o                         
   0   0   8        164.10        187.95         9.95 o                         
   1   0   8         27.55         37.18         6.19 o                         
   1   0   8        334.23        337.29        12.26 o                         
   2   0   8         23.83         25.28         5.93 o                         
   2   0   8          1.96         -0.69         5.32 o                         
   3   0   8         49.23         29.99         8.77 o                         
   3   0   8        597.14        640.23        20.12 o                         
   4   0   8         54.52         33.82         9.65 o                         
   4   0   8        661.29        690.02        24.14 o                         
  -7   1   8          0.06         -1.36         4.80 o                         
  -7   1   8          0.72          2.41         6.38 o                         
  -6   1   8         11.75         16.84         5.40 o                         
  -6   1   8          0.97          6.77         4.49 o                         
  -5   1   8         41.78         45.38         4.87 o                         
  -5   1   8          3.44          3.17         3.68 o                         
  -4   1   8          1.56         -1.22         3.28 o                         
  -4   1   8         18.88         20.48         3.77 o                         
  -3   1   8        945.90        923.39        14.08 o                         
  -3   1   8         77.98         78.07         6.13 o                         
  -2   1   8         41.86         36.77         3.42 o                         
  -2   1   8        507.84        504.95         9.72 o                         
  -1   1   8          5.21          5.64         2.85 o                         
  -1   1   8         63.20         68.50         4.65 o                         
   0   1   8          2.33         12.86         2.72 o                         
   0   1   8         28.26         33.03         3.89 o                         
   1   1   8        138.15        138.97         6.17 o                         
   1   1   8         11.39          8.65         3.03 o                         
   2   1   8         57.75         56.88         4.91 o                         
   2   1   8          4.76          8.83         4.27 o                         
   3   1   8        118.87        121.06         7.61 o                         
   3   1   8          9.80          5.45         5.27 o                         
   4   1   8          0.86         -0.19         7.46 o                         
   4   1   8         10.47          8.65         5.71 o                         
  -7   2   8         94.85         87.47         8.88 o                         
  -7   2   8          7.82         10.45         4.86 o                         
  -6   2   8         64.45         65.51         5.87 o                         
  -6   2   8        781.80        803.43        20.56 o                         
  -5   2   8         33.59         47.19         5.36 o                         
  -5   2   8          2.77          5.45         4.07 o                         
  -4   2   8        192.87        174.53         6.62 o                         
  -4   2   8         15.90         17.09         3.61 o                         
  -3   2   8         64.47         62.59         4.84 o                         
  -3   2   8        782.04        805.22        13.83 o                         
  -2   2   8        282.57        278.06         7.29 o                         
  -2   2   8         23.29         20.69         3.14 o                         
  -1   2   8          8.94          6.47         2.94 o                         
  -1   2   8        108.49        104.32         5.20 o                         
   0   2   8         32.03         26.19         3.08 o                         
   0   2   8        388.52        388.79         9.22 o                         
   1   2   8        573.74        570.59        12.15 o                         
   1   2   8         47.30         36.76         4.20 o                         
   2   2   8          3.95          5.70         4.25 o                         
   2   2   8          0.33         -4.03         4.03 o                         
   3   2   8         39.42         30.07         5.95 o                         
   3   2   8        478.22        494.93        12.54 o                         
   4   2   8         98.41         92.85         7.19 o                         
   4   2   8          8.11          9.76         7.46 o                         
  -7   3   8         12.87          6.45         4.99 o                         
  -7   3   8        156.09        152.09        10.57 o                         
  -6   3   8          1.60         -1.20         4.30 o                         
  -6   3   8         19.37         14.61         5.31 o                         
  -5   3   8        350.41        349.86         9.82 o                         
  -5   3   8         28.89         27.14         4.55 o                         
  -4   3   8        420.52        421.64        10.16 o                         
  -4   3   8         34.67         37.24         4.56 o                         
  -3   3   8          2.09          1.14         3.05 o                         
  -3   3   8         25.41         23.76         3.21 o                         
  -2   3   8        257.37        248.80         6.99 o                         
  -2   3   8         21.22         17.53         3.10 o                         
  -1   3   8        425.52        430.68         9.48 o                         
  -1   3   8         35.08         29.55         3.40 o                         
   0   3   8          1.62          0.79         2.57 o                         
   0   3   8         19.63         24.05         3.90 o                         
   1   3   8         88.55         92.95         6.25 o                         
   1   3   8          7.30          7.64         3.34 o                         
   2   3   8         43.97         31.43         5.00 o                         
   2   3   8        533.41        528.31        12.60 o                         
   3   3   8          8.53         10.55         5.58 o                         
   3   3   8        103.43        104.04         7.36 o                         
  -7   4   8         57.59         59.20         7.18 o                         
  -7   4   8          4.75          3.65         4.98 o                         
  -6   4   8        228.21        238.68         9.83 o                         
  -6   4   8         18.81         17.73         4.01 o                         
  -5   4   8         65.25         75.14         6.21 o                         
  -5   4   8          5.38          6.38         3.45 o                         
  -4   4   8          6.64          6.52         3.36 o                         
  -4   4   8         80.61         81.85         5.42 o                         
  -3   4   8        268.51        274.21         6.59 o                         
  -3   4   8         22.14         20.68         3.26 o                         
  -2   4   8          7.88          4.19         2.88 o                         
  -2   4   8         95.57         87.31         4.76 o                         
  -1   4   8          1.96          4.91         2.62 o                         
  -1   4   8         23.81         24.53         3.43 o                         
   0   4   8         23.44         14.24         2.55 o                         
   0   4   8        284.31        279.14         7.71 o                         
   1   4   8         30.45         23.31         3.62 o                         
   1   4   8        369.39        365.90         8.96 o                         
   2   4   8          5.45          7.92         4.18 o                         
   2   4   8         66.16         69.08         5.17 o                         
   3   4   8          4.12          6.04         4.03 o                         
   3   4   8          0.34          3.38         4.69 o                         
  -7   5   8        387.96        392.70        19.18 o                         
  -7   5   8         31.98         31.25         8.11 o                         
  -6   5   8         14.23         13.11         4.98 o                         
  -6   5   8          1.17         -0.90         3.75 o                         
  -5   5   8        547.92        556.70        12.76 o                         
  -5   5   8         45.17         49.30         4.60 o                         
  -4   5   8         46.70         50.82         4.27 o                         
  -4   5   8        566.46        593.63        14.34 o                         
  -3   5   8          0.12         -1.03         2.89 o                         
  -3   5   8          1.40          1.82         3.06 o                         
  -2   5   8        549.86        542.54        11.04 o                         
  -2   5   8         45.33         47.97         4.27 o                         
  -1   5   8       1411.15       1412.86        23.37 o                         
  -1   5   8        116.33        120.38         5.97 o                         
   0   5   8          5.55          2.31         2.48 o                         
   0   5   8         67.35         69.34         5.01 o                         
   1   5   8        150.00        163.14         6.66 o                         
   1   5   8         12.37          8.71         3.92 o                         
   2   5   8        624.34        632.34        13.03 o                         
   2   5   8         51.47         50.16         4.91 o                         
   3   5   8         79.68         85.59         5.91 o                         
   3   5   8          6.57          5.71         4.42 o                         
  -6   6   8          4.67          6.37         5.35 o                         
  -6   6   8          0.38          0.62         3.70 o                         
  -6   6   8          5.32         14.27        25.47 o                         
  -5   6   8         36.09         43.03         5.53 o                         
  -5   6   8          2.98         -0.48         3.33 o                         
  -4   6   8          0.01         -3.02         3.02 o                         
  -4   6   8          0.10          1.53         4.67 o                         
  -3   6   8         14.23         11.49         3.41 o                         
  -3   6   8          1.17          0.37         3.10 o                         
  -2   6   8          0.14         -0.22         2.92 o                         
  -2   6   8          0.01         -2.00         2.93 o                         
  -1   6   8         18.79         21.77         3.65 o                         
  -1   6   8          1.55          4.77         2.96 o                         
   0   6   8          1.96          1.87         3.11 o                         
   0   6   8         23.83         25.66         3.56 o                         
   1   6   8          1.10          2.80         3.71 o                         
   1   6   8          0.09          1.54         4.03 o                         
   2   6   8          0.11          1.99         4.11 o                         
   2   6   8          1.28          2.24         3.93 o                         
   3   6   8          0.66          0.04         4.85 o                         
   3   6   8          7.96          6.78         4.27 o                         
  -6   7   8          6.48         15.09         6.50 o                         
  -6   7   8          0.53         -1.21         3.78 o                         
  -5   7   8         37.61         40.63         4.41 o                         
  -5   7   8        456.27        480.34        14.97 o                         
  -5   7   8        511.14        587.31        37.52 o                         
  -4   7   8        820.83        857.32        21.22 o                         
  -4   7   8        841.34        971.94        48.11 o                         
  -4   7   8         67.67         80.53         5.81 o                         
  -3   7   8          0.11         -0.75         3.23 o                         
  -3   7   8          1.36          5.89         3.68 o                         
  -2   7   8         42.12         50.85         4.35 o                         
  -2   7   8        510.89        503.44        10.81 o                         
  -1   7   8       1240.25       1248.28        19.41 o                         
  -1   7   8        102.24        105.01         5.52 o                         
   0   7   8         19.01         15.05         3.49 o                         
   0   7   8        230.54        232.24         7.58 o                         
   1   7   8        248.81        263.03         8.09 o                         
   1   7   8         20.51         20.06         4.56 o                         
   2   7   8        665.55        684.23        14.18 o                         
   2   7   8         54.87         54.63         6.18 o                         
   3   7   8          9.20          8.36         5.64 o                         
   3   7   8        111.64        119.63         7.07 o                         
  -6   8   8         24.33         24.59         4.35 o                         
  -6   8   8        295.11        308.57        13.44 o                         
  -6   8   8        298.64        335.83        35.97 o                         
  -5   8   8          0.69          1.59         3.43 o                         
  -5   8   8          8.32         17.10         5.85 o                         
  -5   8   8          8.56         -2.94        26.94 o                         
  -4   8   8          3.87          1.57         3.45 o                         
  -4   8   8         71.84         71.12        25.65 o                         
  -4   8   8         46.94         43.14         6.40 o                         
  -3   8   8         13.77         13.17         3.37 o                         
  -3   8   8        167.09        170.99         7.32 o                         
  -2   8   8          5.68          4.17         3.34 o                         
  -2   8   8         68.87         66.49         4.70 o                         
  -1   8   8          2.62          2.96         3.14 o                         
  -1   8   8         31.82         28.98         4.15 o                         
   0   8   8          8.91          7.65         3.75 o                         
   0   8   8        108.12        110.07         5.70 o                         
   1   8   8        302.10        305.18         8.97 o                         
   1   8   8         24.90         22.11         4.88 o                         
   2   8   8          0.24         -1.88         4.70 o                         
   2   8   8          2.93          1.75         4.11 o                         
   3   8   8         42.86         47.04         5.32 o                         
   3   8   8          3.53          4.86         5.46 o                         
  -6   9   8          3.30          7.37         6.13 o                         
  -6   9   8          0.27         -3.19         3.96 o                         
  -6   9   8         13.03         -0.30        28.32 o                         
  -5   9   8         16.68         11.72         4.04 o                         
  -5   9   8        202.28        222.17         9.86 o                         
  -4   9   8        491.33        491.01        11.87 o                         
  -4   9   8         40.50         34.78         4.16 o                         
  -3   9   8          8.49          6.72         3.65 o                         
  -3   9   8        102.93        101.42         6.64 o                         
  -2   9   8        377.87        376.54         9.40 o                         
  -2   9   8         31.15         28.62         3.74 o                         
  -1   9   8        348.18        353.78         9.27 o                         
  -1   9   8         28.70         21.10         4.64 o                         
   0   9   8          9.15          3.95         3.86 o                         
   0   9   8        111.00        108.76         6.28 o                         
   1   9   8        367.11        370.47         9.94 o                         
   1   9   8         30.26         28.31         4.88 o                         
   2   9   8        228.07        234.05         8.49 o                         
   2   9   8         18.80          7.87         4.80 o                         
   3   9   8        118.08        110.84         7.31 o                         
   3   9   8          9.73          7.79         7.09 o                         
  -5  10   8          9.52          8.29         4.15 o                         
  -5  10   8        115.43        123.86         8.90 o                         
  -4  10   8          4.06          3.74         3.43 o                         
  -4  10   8         49.20         55.97         5.13 o                         
  -3  10   8         55.51         55.19         4.76 o                         
  -3  10   8        673.31        646.42        15.00 o                         
  -2  10   8         23.93         18.47         3.67 o                         
  -2  10   8        290.26        283.41        10.82 o                         
  -1  10   8          2.60         -0.05         4.42 o                         
  -1  10   8         31.55         27.28         4.34 o                         
   0  10   8         48.63         45.78         4.74 o                         
   0  10   8        589.96        595.27        12.89 o                         
   1  10   8        215.23        219.98         7.52 o                         
   1  10   8         17.74          9.74         4.50 o                         
   2  10   8          0.91         -0.33         4.75 o                         
   2  10   8         11.02          8.45         4.44 o                         
  -5  11   8          6.14          2.75         4.21 o                         
  -5  11   8         74.52         80.63         7.31 o                         
  -4  11   8          9.29          7.33         3.94 o                         
  -4  11   8        112.63        117.66         7.07 o                         
  -3  11   8          6.02          6.79         3.80 o                         
  -3  11   8         73.04         80.22         6.58 o                         
  -2  11   8         79.91         81.12         7.66 o                         
  -2  11   8          6.59          3.64         3.56 o                         
  -1  11   8         68.79         68.16         5.22 o                         
  -1  11   8          5.67          3.47         4.64 o                         
   0  11   8         25.73         31.02         4.75 o                         
   0  11   8          2.12          2.14         4.17 o                         
   1  11   8         80.41         88.47         5.61 o                         
   1  11   8          6.63          7.45         4.74 o                         
   2  11   8          8.95          9.61         5.01 o                         
   2  11   8        108.60        114.55         7.51 o                         
  -5  12   8         38.57         31.18         4.78 o                         
  -5  12   8        467.87        481.84        14.48 o                         
  -4  12   8         10.85          8.34         4.21 o                         
  -4  12   8        131.59        130.58         8.34 o                         
  -3  12   8         75.50         90.91         6.38 o                         
  -3  12   8        915.88        897.29        19.93 o                         
  -2  12   8        605.08        616.54        16.81 o                         
  -2  12   8         49.88         33.93         4.64 o                         
  -1  12   8          1.14          1.30         4.39 o                         
  -1  12   8          0.09          0.01         4.38 o                         
   0  12   8         94.16        123.24         9.09 o                         
   0  12   8       1142.16       1173.54        21.23 o                         
   1  12   8         28.13         20.90         5.06 o                         
   1  12   8        341.28        350.90        10.20 o                         
  -4  13   8         12.21         10.14         5.25 o                         
  -4  13   8          1.01          0.77         3.91 o                         
  -3  13   8         32.29         26.25         4.37 o                         
  -3  13   8        391.75        373.17        13.71 o                         
  -2  13   8        214.45        219.06        11.24 o                         
  -2  13   8         17.68          9.55         4.22 o                         
  -1  13   8          6.50          7.54         4.81 o                         
  -1  13   8          0.54          3.86         4.99 o                         
   0  13   8         44.49         36.26         5.13 o                         
   0  13   8          3.67          8.83         4.57 o                         
   1  13   8         96.14         90.96         6.49 o                         
   1  13   8          7.93          5.93         5.07 o                         
  -4  14   8         17.73         24.84         7.40 o                         
  -4  14   8        215.02        210.52        11.01 o                         
  -3  14   8         33.42         26.82         4.99 o                         
  -3  14   8        405.38        431.43        14.63 o                         
  -2  14   8         60.25         70.41         7.52 o                         
  -2  14   8          4.97          0.78         4.14 o                         
  -1  14   8          2.77          4.60         5.18 o                         
  -1  14   8         33.62         37.36         5.64 o                         
   0  14   8         13.51         14.47         4.78 o                         
   0  14   8        163.92        179.92         9.17 o                         
  -2  15   8          4.62         12.17         6.55 o                         
  -2  15   8          0.38          2.01         5.13 o                         
  -1  15   8         13.13         12.40         5.39 o                         
  -1  15   8        159.27        167.05         9.17 o                         
  -6   1   9          2.19          4.80         5.43 o                         
  -6   1   9         26.54         30.38         6.61 o                         
  -5   1   9        457.53        452.63        12.78 o                         
  -5   1   9         37.72         31.45         5.16 o                         
  -4   1   9        389.82        378.76        13.09 o                         
  -4   1   9         32.14         30.54         4.85 o                         
  -3   1   9         10.85         11.98         3.62 o                         
  -3   1   9        131.62        119.68         8.26 o                         
  -2   1   9         53.47         53.33         4.40 o                         
  -2   1   9        648.56        666.08        13.37 o                         
  -1   1   9         52.01         32.91         4.49 o                         
  -1   1   9        630.96        635.56        12.99 o                         
   0   1   9          0.53          2.50         4.02 o                         
   0   1   9          0.04         -2.58         4.21 o                         
   1   1   9        365.45        379.19        11.01 o                         
   1   1   9         30.13         16.88         4.13 o                         
   2   1   9         16.66         13.28         5.56 o                         
   2   1   9        202.09        203.00         9.00 o                         
  -6   2   9        108.31        102.69         9.37 o                         
  -6   2   9          8.93         10.59         4.98 o                         
  -5   2   9          7.31         11.74         5.06 o                         
  -5   2   9          0.60         -1.27         4.40 o                         
  -4   2   9          8.80          3.92         4.44 o                         
  -4   2   9        106.75        106.68         8.36 o                         
  -3   2   9        242.82        252.87         9.00 o                         
  -3   2   9         20.02         17.14         4.34 o                         
  -2   2   9          2.44          3.91         3.71 o                         
  -2   2   9          0.20         -0.81         3.49 o                         
  -1   2   9         83.46         80.66         6.34 o                         
  -1   2   9          6.88          2.82         3.75 o                         
   0   2   9        165.19        167.19         7.82 o                         
   0   2   9         13.62          9.24         4.66 o                         
   1   2   9          2.06          2.62         4.05 o                         
   1   2   9         25.04         29.78         5.28 o                         
   2   2   9          1.28          0.35         4.93 o                         
   2   2   9          0.11         -0.31         5.24 o                         
  -6   3   9         29.37         34.41         8.46 o                         
  -6   3   9          2.42         -2.44         4.70 o                         
  -5   3   9        311.05        313.31        10.06 o                         
  -5   3   9         25.64         18.71         4.97 o                         
  -4   3   9        149.24        144.44         9.30 o                         
  -4   3   9         12.30         10.14         4.43 o                         
  -3   3   9          0.22          3.91         4.12 o                         
  -3   3   9          2.66          0.09         4.05 o                         
  -2   3   9         25.26         18.32         4.14 o                         
  -2   3   9        306.39        304.50         9.24 o                         
  -1   3   9         18.66          8.57         3.65 o                         
  -1   3   9        226.33        224.77         7.75 o                         
   0   3   9          6.07          8.76         4.52 o                         
   0   3   9          0.50          4.49         4.05 o                         
   1   3   9         29.61         20.98         4.51 o                         
   1   3   9        359.19        368.51        10.91 o                         
   2   3   9         21.32         14.36         5.12 o                         
   2   3   9        258.65        264.32         9.97 o                         
  -5   4   9          1.01          0.08         4.52 o                         
  -5   4   9         12.23         11.57         4.67 o                         
  -4   4   9        257.20        258.08        16.44 o                         
  -4   4   9         21.20         20.42         4.84 o                         
  -3   4   9        389.62        389.36        12.09 o                         
  -3   4   9         32.12         22.40         4.13 o                         
  -2   4   9          7.82          5.93         3.63 o                         
  -2   4   9         94.84        102.43         6.61 o                         
  -1   4   9        125.50        139.99         7.32 o                         
  -1   4   9         10.35          8.13         4.35 o                         
   0   4   9         55.91         35.58         7.58 o                         
   0   4   9        678.23        697.88        15.52 o                         
   1   4   9         42.07         44.03         5.58 o                         
   1   4   9          3.47          1.02         5.32 o                         
   2   4   9          2.34         -4.49         4.49 o                         
   2   4   9         28.33         32.29         5.41 o                         
  -5   5   9         10.64          9.63         4.76 o                         
  -5   5   9        129.04        130.43        11.43 o                         
  -4   5   9          3.39         -0.77         4.21 o                         
  -4   5   9         41.16         54.69        10.70 o                         
  -3   5   9          9.05         11.37         4.42 o                         
  -3   5   9          0.75         -2.99         3.94 o                         
  -2   5   9         18.04         18.54         4.31 o                         
  -2   5   9          1.49          2.30         3.79 o                         
  -1   5   9        130.54        137.91         7.49 o                         
  -1   5   9         10.76          6.98         4.74 o                         
   0   5   9          3.43         -0.15         4.06 o                         
   0   5   9          0.28         -6.42         6.42 o                         
   1   5   9          8.16         10.64         4.92 o                         
   1   5   9          0.67          1.79         5.75 o                         
   2   5   9         27.07          7.43         6.15 o                         
   2   5   9        328.31        316.82        10.67 o                         
  -5   6   9         13.48          9.33         4.90 o                         
  -5   6   9        163.48        166.87        10.32 o                         
  -4   6   9        536.90        517.49        23.75 o                         
  -4   6   9         44.26         33.35         4.62 o                         
  -3   6   9         51.06         39.80         4.99 o                         
  -3   6   9        619.43        643.37        19.72 o                         
  -2   6   9         17.33         12.25         4.18 o                         
  -2   6   9        210.19        194.54         7.95 o                         
  -1   6   9         62.47         66.72         5.93 o                         
  -1   6   9          5.15          1.40         4.60 o                         
   0   6   9        757.84        768.15        16.72 o                         
   0   6   9         62.47         42.32         9.13 o                         
   1   6   9        705.46        690.98        16.00 o                         
   1   6   9         58.16         72.12        10.13 o                         
   2   6   9        295.36        304.79        15.26 o                         
   2   6   9         24.35         16.74         8.68 o                         
  -5   7   9         12.88         11.64         4.71 o                         
  -5   7   9        156.28        161.42        10.46 o                         
  -4   7   9          2.12         -0.26         3.79 o                         
  -4   7   9         25.68         35.89        11.36 o                         
  -3   7   9          0.04         -1.95         3.57 o                         
  -3   7   9          0.54          4.76         5.44 o                         
  -2   7   9          2.53         -0.13         3.53 o                         
  -2   7   9         30.70         33.30         5.31 o                         
  -1   7   9        203.83        199.36         7.77 o                         
  -1   7   9         16.80          8.51         4.70 o                         
   0   7   9          6.79          9.95         4.30 o                         
   0   7   9          0.56         -4.45         6.88 o                         
   1   7   9         37.60         37.82         4.83 o                         
   1   7   9          3.10          2.70         5.96 o                         
  -5   8   9          1.85         -0.02         4.01 o                         
  -5   8   9         22.43         17.67         5.97 o                         
  -4   8   9         53.34         50.96         8.96 o                         
  -4   8   9          4.40          1.85         4.07 o                         
  -3   8   9        686.48        683.07        15.38 o                         
  -3   8   9         56.59         52.49         5.12 o                         
  -2   8   9         43.82         48.04         5.81 o                         
  -2   8   9          3.61          2.19         3.66 o                         
  -1   8   9         27.31         19.51         4.55 o                         
  -1   8   9        331.23        331.53         9.53 o                         
   0   8   9        394.38        393.76        10.54 o                         
   0   8   9         32.51         21.99         6.60 o                         
   1   8   9          0.52          0.98         5.97 o                         
   1   8   9          6.32          7.22         4.62 o                         
  -4   9   9        107.32        117.14        11.41 o                         
  -4   9   9          8.85          5.97         4.05 o                         
  -3   9   9          0.11          3.53         3.91 o                         
  -3   9   9          1.28         -0.83         5.20 o                         
  -2   9   9         30.12         27.72         4.01 o                         
  -2   9   9        365.35        370.27        12.98 o                         
  -1   9   9          5.08          3.31         5.01 o                         
  -1   9   9         61.64         62.83         5.42 o                         
   0   9   9          0.12         -1.72         5.99 o                         
   0   9   9          1.48          1.19         4.66 o                         
   1   9   9         17.12         22.19         6.96 o                         
   1   9   9        207.68        220.97         8.61 o                         
  -4  10   9          6.44          2.75         4.21 o                         
  -4  10   9         78.16         78.52        10.26 o                         
  -3  10   9         15.40         10.23         3.72 o                         
  -3  10   9        186.85        189.73        10.54 o                         
  -2  10   9         24.53         23.43         6.15 o                         
  -2  10   9          2.02         -4.34         4.83 o                         
  -1  10   9         10.84          8.78         5.35 o                         
  -1  10   9        131.45        119.64         6.37 o                         
   0  10   9         53.47         55.76         5.81 o                         
   0  10   9          4.41          7.62         5.45 o                         
  -3  11   9         84.41         84.29         8.24 o                         
  -3  11   9          6.96          7.83         4.12 o                         
  -2  11   9        485.00        498.09        15.51 o                         
  -2  11   9         39.98         32.33         5.70 o                         
  -1  11   9         26.53         19.37         5.73 o                         
  -1  11   9        321.79        330.98        10.88 o                         
  -4   0  10         64.61         99.81        14.70 o                         
  -3   0  10       1691.72       1531.31        71.02 o                         
  -3   0  10       1659.87       1630.24        71.53 o                         
  -2   0  10          6.48         14.71        10.46 o                         
  -2   0  10          5.99          1.90        12.15 o                         
  -2   0  10          0.49         -0.44        12.30 o                         
  -1   0  10        523.26        510.54        20.03 o                         
  -1   0  10         31.86         36.58        13.25 o                         
   0   0  10        446.61        465.65        20.66 o                         
  -4   1  10        200.98        136.79        10.12 o                         
  -3   1  10         10.02         17.32        11.09 o                         
  -3   1  10          2.21          7.41         8.09 o                         
  -2   1  10         61.65         69.95        10.68 o                         
  -2   1  10         66.73         62.54         8.38 o                         
  -2   1  10          5.08          3.06         8.84 o                         
  -1   1  10         94.82         96.18         7.56 o                         
  -1   1  10          7.80         -3.85         7.54 o                         
   0   1  10        105.71        113.46        11.17 o                         
  -4   2  10        482.98        213.68        22.22 o                         
  -3   2  10          4.28         -5.04        10.68 o                         
  -3   2  10         68.04         81.91        14.80 o                         
  -3   2  10         51.87         85.20        14.21 o                         
  -2   2  10          0.30         -1.26         7.03 o                         
  -2   2  10          4.00          0.28         8.46 o                         
  -2   2  10          3.70         -0.19        10.41 o                         
  -1   2  10        200.45        204.10         8.84 o                         
  -1   2  10         16.17          5.03        11.28 o                         
  -1   2  10        196.18        183.41        21.30 o                         
   0   2  10        213.51        236.75        11.51 o                         
  -3   3  10         33.17         49.35        15.39 o                         
  -3   3  10         35.15         21.58        17.30 o                         
  -3   3  10          2.73          2.86        12.79 o                         
  -2   3  10        236.41        228.57        11.69 o                         
  -2   3  10         18.00         -2.76        10.75 o                         
  -2   3  10        218.40        272.84        24.42 o                         
  -1   3  10          1.98          2.02        11.65 o                         
  -1   3  10         24.04         25.50        12.59 o                         
  -1   3  10         26.77         23.52         7.76 o                         
  -3   4  10          3.74         -5.19        11.17 o                         
  -3   4  10         54.57         70.37        15.53 o                         
  -2   4  10          7.08         11.01        12.33 o                         
  -2   4  10          7.67         -4.24         8.64 o                         
  -2   4  10          0.58          5.41        12.64 o                         
  -1   4  10        115.88        112.36         8.73 o                         
  -1   4  10        112.15         98.52        19.50 o                         
  -3   5  10          8.69         16.97        13.80 o                         
  -3   5  10        112.80        117.20        18.11 o                         
  -2   5  10        605.95        557.07        17.97 o                         
  -2   5  10        559.80        624.77        37.40 o                         
  -2   5  10         46.15          5.60        11.29 o                         
  -1   5  10         88.89         98.51        18.55 o                         
  -1   5  10         97.58         93.43         8.24 o                         
  -2   6  10          0.67         -4.67        11.21 o                         
                                                                                
